# Supplementary material for: Triplet Vinylidenes Based on (Benz)imidazole and 1,2,3-Triazole N‑Heterocycles
Source: JACS Au. 2025 Jun 5;5(6):2884–97. doi: 10.1021/jacsau.5c00491 (PMC12188390; doi:10.1021/jacsau.5c00491)
Supplement: Supplementary file 2 [file au5c00491_si_002.txt]

######################################################################################## 

Cartesian coordinates of all vinylidenes considered in the present work 
and of diphenylcarbene, from TPSSh/def2-TZVP optimizations.

######################################################################################## 

I
  C   -0.00962624336731      0.00524621649936      1.40364026782841
  C   -0.00893801247890     -0.00057101102842      0.00318737599587
  C   -0.01017167362389     -1.03918108177903     -0.98775736978897
  N   0.05864104752854      0.92678028031997     -2.10346214579688
  N   0.01244990163218      1.16478959650059     -0.79900470799974
  N   0.04393809409234     -0.40117068892297     -2.19521686857886
  C   -0.04645919736539     -2.47529994430594     -0.75337855245841
  C   -0.35849988257501     -3.43121628201666     -1.73717605811676
  H   -0.58795879785920     -3.12635638277407     -2.74824364078368
  C   -0.38734365728547     -4.78303159078368     -1.42375959491664
  H   -0.63391660862622     -5.50128172577956     -2.19774517647109
  C   -0.11231205253285     -5.21716334829456     -0.12938870170684
  H   -0.13762300430471     -6.27450731588075      0.10889078518460
  C   0.18591120598282     -4.27942780743480      0.85514130336491
  H   0.39408147695203     -4.60187479913981      1.86912412306341
  C   0.21818294654040     -2.92541535067142      0.55417493682256
  H   0.42770884964589     -2.18776187320445      1.32486472110224
  C   0.00731928608085      2.52345366119686     -0.32067259475572
  C   1.23153229736242      3.19449869486141     -0.19500939966461
  C   1.19449787205536      4.50691789866763      0.27676361859939
  H   2.12164780295495      5.05698221115401      0.38997523607384
  C   -0.00706562955941      5.11316768979287      0.61511263952776
  H   -0.01280547919843      6.13352456751855      0.98234680785226
  C   -1.19987139581123      4.41490819493130      0.49439321231714
  H   -2.13148170389223      4.89389241172557      0.77355194411539
  C   -1.22189830586820      3.10087503830253      0.02577397232775
  C   -2.53722071340057      2.34715057924053     -0.05949309574795
  H   -2.34643978859499      1.38548157413888     -0.54044630506718
  C   -3.57120181008242      3.09567966278923     -0.91344107087173
  H   -3.84318266795714      4.05349858220933     -0.46211465239308
  H   -4.48506409177300      2.50135078107946     -1.00021479505290
  H   -3.19119271211191      3.29263517521880     -1.91878666290586
  C   -3.08116023234528      2.05418124500123      1.34866953150312
  H   -2.35312424347170      1.48523323448078      1.93073725537893
  H   -4.00631607319609      1.47452092464590      1.28132889759047
  H   -3.30315216243073      2.98437150825532      1.88001857302140
  C   2.56321546124202      2.52752035771501     -0.49089221766364
  H   2.36327397754698      1.58207310140279     -0.99848894437044
  C   3.44060431328338      3.37110844773970     -1.42602003046384
  H   2.92370927923194      3.59243457715707     -2.36277328956291
  H   4.36265196044937      2.83248321234605     -1.66071033952143
  H   3.72381023386824      4.32006653239720     -0.96324930429659
  C   3.29667387564027      2.20297823231443      0.82191126209593
  H   3.53733166720388      3.12004590239025      1.36727395532250
  H   4.23347756186440      1.67851916356961      0.61191332885979
  H   2.68025331975155      1.57344569806042      1.46703606979274
  C   0.13890591126684     -0.93953070540663     -3.53603236345704
  C   1.39467090484700     -1.35586582586843     -3.99882974334129
  C   1.45507511785409     -1.85443104110665     -5.30122417738779
  H   2.40805438536447     -2.18699359602062     -5.69649047074530
  C   0.32140906391041     -1.92157975587408     -6.09866687808203
  H   0.39347718338823     -2.31021254874812     -7.10834126984681
  C   -0.90344633282163     -1.48676113690774     -5.61105965688913
  H   -1.78018898502604     -1.53538444790491     -6.24645138261215
  C   -1.02643873839999     -0.98443286082071     -4.31495343057802
  C   -2.37420866009774     -0.49807086995788     -3.80927612865503
  H   -2.28313170638965     -0.29113552861675     -2.74101499573542
  C   -3.47188534617109     -1.55917686807561     -3.97812944543774
  H   -3.65397780744474     -1.78476560503604     -5.03207194867829
  H   -4.40941531005395     -1.19327337092615     -3.55197693846027
  H   -3.20901840811312     -2.49022740481474     -3.47121180701239
  C   -2.76701790921255      0.81532744438130     -4.50612255139542
  H   -2.01039078687981      1.58544150505142     -4.34515720451993
  H   -3.72095356239198      1.17919255048883     -4.11546648116041
  H   -2.87812126640770      0.66479121967301     -5.58365266831578
  C   2.66154850596285     -1.25814903894881     -3.16598951899902
  H   2.39112326571325     -0.90803787631409     -2.16788570690695
  C   3.34440180220295     -2.62475588614995     -3.00290474793495
  H   2.66977163183683     -3.35372192661171     -2.55029874043459
  H   4.22351691196655     -2.52673478385027     -2.36097520993454
  H   3.67823362081787     -3.01889479552661     -3.96664644204958
  C   3.62957035296655     -0.22989377733211     -3.77458361173922
  H   3.95616157468618     -0.54168675007354     -4.77049296845357
  H   4.51789347787641     -0.13190947930861     -3.14497815741358
  H   3.16024905855204      0.75199889199963     -3.86408225660826

2ABr
  C   -0.32421730620976     -0.10809667754112      1.43111571228230
  C   -0.15477661338607     -0.05775162358312      0.03899519459437
  C   -0.05464204917637     -1.08058941747999     -0.94318589336477
  N   0.05034816043114      0.86215026674549     -2.06056078031748
  N   -0.07170566159316      1.10840617895722     -0.75923509797125
  N   0.04648956105479     -0.46015545535276     -2.15770670169695
  C   -0.00477546537473     -2.52270904295083     -0.67211025011819
  C   -1.02783459057801     -3.41266816446454     -1.04053078381642
  C   -0.98941443260345     -4.76885025874516     -0.74621640990904
  H   -1.80419945615370     -5.40778882917076     -1.05857707343880
  C   0.08106365815777     -5.27649742663642     -0.02355392905987
  H   0.11794354883195     -6.33172508243076      0.21949232721196
  C   1.09157441621303     -4.42994505179400      0.41043473369132
  H   1.92014406182691     -4.80825775847831      0.99353810593815
  C   1.04214176417216     -3.07890745529384      0.09197755777172
  C   -0.04204809168308      2.46748539540106     -0.28710050233017
  C   1.19502707678452      3.12667373521269     -0.23502705914991
  C   1.19976371634532      4.44387244450824      0.22498193983285
  H   2.13832688677375      4.98431189147625      0.27510964509387
  C   0.02708839349661      5.06524618178770      0.62993279162871
  H   0.05271048871071      6.08828285830768      0.98843736793512
  C   -1.17707664096791      4.37742816152656      0.58607781497125
  H   -2.08594268414787      4.86819149440307      0.91485784007625
  C   -1.24320982620803      3.06134621146912      0.12693814247533
  C   -2.57762467009549      2.33712171504854      0.10314529788902
  H   -2.42521689253302      1.35653319570137     -0.35213159051760
  C   -3.61357124524545      3.09246948911345     -0.74374678074336
  H   -3.84898656258413      4.06667197513651     -0.30701986563810
  H   -4.54354888417140      2.51975962342884     -0.79467705812681
  H   -3.25438024947138      3.25932167343340     -1.76214751059145
  C   -3.09434606004944      2.09955064137059      1.53158455944832
  H   -2.37369655032938      1.51128498255739      2.10346143046214
  H   -4.04246632088724      1.55517535260664      1.50002731149070
  H   -3.26799261610552      3.04896270756299      2.04702774887267
  C   2.50464837767054      2.45601333893287     -0.61280758486254
  H   2.28333081893387      1.45269822323642     -0.97906508711648
  C   3.22260728961918      3.21024971648304     -1.74150878624526
  H   2.59249102952109      3.28208971006465     -2.63092916112457
  H   4.14601169852765      2.69179198385268     -2.01382607190167
  H   3.48892433129008      4.22473396395847     -1.43312378609322
  C   3.41121762616269      2.30359301472711      0.61958645224064
  H   3.69229904716279      3.27915111852667      1.02556780554363
  H   4.33006930654657      1.77614225166408      0.34795320376528
  H   2.90717559118259      1.73982581897799      1.40714884821892
  C   0.12017010108016     -1.00993488689848     -3.50223509046512
  C   1.27441189745600     -1.71032399583554     -3.88669359954523
  C   1.30986430125959     -2.22553068778584     -5.18397043706465
  H   2.18650627245608     -2.77308229394107     -5.50859630382612
  C   0.26006220177492     -2.02805099059534     -6.06567328844421
  H   0.30912411490919     -2.43570764447964     -7.06910645299572
  C   -0.84567457804250     -1.28985836234928     -5.67068008053697
  H   -1.65110438963864     -1.11984604002146     -6.37424036448300
  C   -0.94772374932184     -0.75660127083606     -4.38558663965474
  C   -2.15278860486638      0.10496852962763     -4.03982779726578
  H   -2.23658624450172      0.15869751397014     -2.95303973009119
  C   -3.47237398840308     -0.46588612134129     -4.58082010737975
  H   -3.52982827716102     -0.38562352801514     -5.66939216274020
  H   -4.31043788890224      0.10325806041498     -4.17113834911309
  H   -3.60473960230579     -1.51546265523708     -4.31241096272840
  C   -1.95196091365641      1.53459258632780     -4.57635742009460
  H   -1.05774857028578      1.99370045051925     -4.15507093735570
  H   -2.81582189859495      2.15492792274624     -4.32213453771778
  H   -1.85587587760676      1.52032059812826     -5.66583915551678
  C   2.50702544357767     -1.84113540078581     -3.01082750448394
  H   2.24853983097377     -1.54750592394827     -1.99354430875831
  C   3.04258700841870     -3.27795089885177     -2.95509057995127
  H   2.26812119114731     -3.98172649607755     -2.64433832430419
  H   3.86598090483433     -3.33752424241954     -2.23961704429571
  H   3.42580494200194     -3.60016660516588     -3.92678893584333
  C   3.60163076392781     -0.87475771201924     -3.49856969619627
  H   3.92772407439936     -1.13436108483787     -4.50961490240269
  H   4.47023917209506     -0.92892210560321     -2.83701134230818
  H   3.24370417546478      0.15689220026542     -3.51381481341775
  Br  2.47282652143780     -2.00991856397132      0.73209101099380
  Br  -2.59841872991247     -2.76491924909116     -1.88470537065757

2ACl
  C   -0.29601202401895     -0.11405967379951      1.43540287073880
  C   -0.12931043887945     -0.06175744726606      0.04339797732091
  C   -0.05038031985404     -1.08049413221470     -0.94579105784058
  N   0.07585746497774      0.86673431444256     -2.05563549304436
  N   -0.03518021642877      1.10825245718566     -0.75133608909975
  N   0.05445219048328     -0.45552705367875     -2.15570783119833
  C   -0.03507537438696     -2.52679558336762     -0.69294924289878
  C   -1.08015151790220     -3.38493933563728     -1.07125296495987
  C   -1.08282362881574     -4.74160801107860     -0.77581274531879
  H   -1.91646159363275     -5.35255966911678     -1.09501709213998
  C   -0.03064203865047     -5.27993129100754     -0.04887505760652
  H   -0.02688255501372     -6.33551224737853      0.19512428910131
  C   1.00711018179131     -4.46616184222307      0.38242519860719
  H   1.82780564890460     -4.86536800457266      0.96305481915126
  C   0.99754190935659     -3.11389314552409      0.06456523163620
  C   -0.01128211171407      2.46758267388305     -0.27812986387010
  C   1.22301094774855      3.13035116426348     -0.21331728808769
  C   1.21840994502717      4.44846132162306      0.24419205504546
  H   2.15481283295955      4.99167540469209      0.30544882204554
  C   0.03977036440636      5.06770288167146      0.63430287324914
  H   0.05904937071387      6.09150027600121      0.99139279236969
  C   -1.16207689298570      4.37691748457301      0.57737600923190
  H   -2.07605860694366      4.86597562010442      0.89473762460637
  C   -1.21859998163471      3.05995127216247      0.11969243093877
  C   -2.55106324496349      2.33286860790266      0.07866406770776
  H   -2.38933410323816      1.34902138271831     -0.36627237423788
  C   -3.57213371180947      3.07916501409442     -0.79403781300097
  H   -3.81628133187980      4.05765312290102     -0.37174180630087
  H   -4.50073169997165      2.50514502079258     -0.85675720143153
  H   -3.19382694773033      3.23586762537283     -1.80715688353910
  C   -3.09178975348403      2.10650627074263      1.49967058080165
  H   -2.37970473718008      1.52531962240091      2.08914423294440
  H   -4.03820090043273      1.55991237455187      1.45678021173822
  H   -3.27558846470561      3.06040029792106      2.00319112035036
  C   2.53888575431083      2.46548463892818     -0.57905690869734
  H   2.32711462771320      1.45228639154487     -0.92370396496867
  C   3.24542384868184      3.20499372369224     -1.72510062377462
  H   2.61182198174139      3.25203880639021     -2.61370280730785
  H   4.17401367734646      2.69180454301408     -1.99000533580608
  H   3.50132617604779      4.22845527820461     -1.43787552054466
  C   3.45039520012048      2.34911890417738      0.65337563177388
  H   3.72039606005627      3.33640450668936      1.03820811898763
  H   4.37484286866381      1.82741994894542      0.38976594946879
  H   2.95606584445889      1.79543999515915      1.45406573080421
  C   0.12607825483028     -1.00759713283080     -3.49819110527165
  C   1.29138076796570     -1.68478783356802     -3.88892928382214
  C   1.32498275760429     -2.20353874606370     -5.18473866571223
  H   2.20986961583285     -2.73350928774652     -5.51659304103544
  C   0.26167388028983     -2.03156479561803     -6.05617764093981
  H   0.30975390349989     -2.44194726692651     -7.05866904169946
  C   -0.85660113477891     -1.31647710944487     -5.65341922962620
  H   -1.67225668949352     -1.16718867054838     -6.35017374768482
  C   -0.95604015059435     -0.78061523583728     -4.36922618698189
  C   -2.17167163402316      0.05794600165066     -4.00586706267411
  H   -2.23411359347813      0.11866460369618     -2.91782543009745
  C   -3.48906093868242     -0.54638319464171     -4.51396941601696
  H   -3.56452817575658     -0.48901138204855     -5.60297807817349
  H   -4.33061087982336      0.01604839465476     -4.10199596710114
  H   -3.59808299373254     -1.59223806030880     -4.22208574501174
  C   -2.00965661256225      1.48751807224417     -4.55566348233627
  H   -1.11617839173963      1.96640970039251     -4.15479629792196
  H   -2.88014055027939      2.09267127161253     -4.28807803130075
  H   -1.93418146705674      1.46829468587451     -5.64675631941442
  C   2.53150789867383     -1.78670016418150     -3.01931884826167
  H   2.27375554527859     -1.48312518387780     -2.00458974965742
  C   3.08584497543556     -3.21580377838946     -2.94676919994192
  H   2.32341627162152     -3.92374106029461     -2.61636233083675
  H   3.91718765624315     -3.25360331812055     -2.23893882485486
  H   3.46250268236200     -3.54947104575249     -3.91729837731048
  C   3.60978094094279     -0.81274473675700     -3.52820969394532
  H   3.92936568848100     -1.08025580753545     -4.53923259006643
  H   4.48545975189386     -0.84802118243941     -2.87449398689923
  H   3.23865671031469      0.21405061955633     -3.55211946245510
  Cl  2.33087406232031     -2.15949140385153      0.62315449401162
  Cl  -2.47451926696657     -2.74043628863072     -1.87647149124954

2AiPr
  C   0.12502205247571     -0.00236849715840      1.39712642611113
  C   0.07297736038453      0.00075961032699     -0.00296775674881
  C   0.06297582577921     -1.06011308979068     -0.95291586541559
  N   -0.21802606942553      0.85256292350324     -2.12225798699910
  N   -0.07457645039141      1.14258933115677     -0.82931048689953
  N   -0.14734343698983     -0.47807424712907     -2.17431607196872
  C   0.34667979371722     -2.48566644883685     -0.67619807402548
  C   -0.64037999509325     -3.48285421459088     -0.84506318977576
  C   -1.74321183901989     -0.81791304806367     -4.00039317601471
  C   0.93560359713172     -5.18629101283506     -0.09506855750443
  C   -0.45861922041735     -1.05962441688745     -3.47004009784679
  C   1.61795355826521     -2.83862245697528     -0.15670926952386
  C   -2.02517358398417     -1.35646537663535     -5.25590722966757
  H   -3.00290767107573     -1.18946349847928     -5.69141237619968
  C   -0.32035768657335     -4.80846863878809     -0.56309572042743
  H   -1.08553428109006     -5.56621282171117     -0.69087369865201
  C   1.87510185455105     -4.18350636379308      0.11043450379517
  H   2.84914467702803     -4.45862276807692      0.50284712067354
  C   -2.07984829711219     -3.14278822793966     -1.19586245087786
  H   -2.09809487540630     -2.13619819766495     -1.61830472892064
  C   0.17727888981724     -2.29080687734861     -5.41916004272020
  H   0.91848946290832     -2.84406068569316     -5.98332846850462
  C   -2.80636793270663      0.03407096930526     -3.31935190339471
  H   -2.52783818180537      0.17140329800631     -2.27313819881714
  C   -0.00755468571945      2.51915460367389     -0.42043148105300
  C   0.52486791111643     -1.77417349844090     -4.16893865195721
  C   2.72146764206104     -1.83698310447248      0.16670876473608
  H   2.41432072194641     -0.85426395857299     -0.19630005935275
  C   -1.08258634793146     -2.09170056090029     -5.95844046165708
  H   -1.32798103107643     -2.49981964507048     -6.93253341514482
  C   1.14817676990040      3.25035637811725     -0.73762427609986
  C   -1.08317771310940      3.06836207268740      0.29361021717857
  C   -2.86280315196928      1.42453273619780     -3.97744618662291
  H   -1.89911634957572      1.92944483992670     -3.91002895920212
  H   -3.61737210774304      2.04361158732611     -3.48501035018051
  H   -3.13631896429206      1.33490940326782     -5.03273058632117
  C   1.26848614217182     -6.63534316250664      0.20664676303578
  H   2.30562397004994     -6.65750415987666      0.55933867016365
  C   -4.19956285491606     -0.61194646262441     -3.34171373591088
  H   -4.59688270347761     -0.68679385925997     -4.35701409663860
  H   -4.89403681791050      0.00459158509194     -2.76547251625524
  H   -4.19031817073867     -1.61215808183432     -2.90678954605062
  C   1.95259477575952     -1.94339411141672     -3.68278092932759
  H   2.00555891107331     -1.61123030868958     -2.64544429758930
  C   2.34063212839015      2.64259009319778     -1.45745927753560
  H   2.14061945606177      1.58175801111631     -1.61491498882412
  C   2.54428357816487      3.28251471394116     -2.83937960705130
  H   1.65597266272876      3.15982289020845     -3.46260572133085
  H   3.39259607282330      2.81893975483947     -3.35104408657471
  H   2.75135242863454      4.35255159656907     -2.74991479430235
  C   1.19053439098015      4.58791042618977     -0.34355314571151
  H   2.06647561299079      5.18241032417996     -0.57827781804849
  C   0.38206346482550     -7.20078745587209      1.32674193310534
  H   0.46208972291271     -6.59885173556866      2.23458166468110
  H   0.67665099478424     -8.22652997376079      1.56580554607106
  H   -0.66898296957775     -7.21649920008628      1.02497161894999
  C   -0.97913615468223      4.40667200329600      0.67541635791791
  H   -1.79188108512145      4.86153781461117      1.23029504343966
  C   2.39655511420847     -3.41233070397000     -3.72755223906865
  H   1.74326297012496     -4.03915369739503     -3.11833385224395
  H   3.41570784543219     -3.51027781522396     -3.34704746691637
  H   2.39167295836752     -3.79851058048990     -4.75007465409177
  C   -3.58422657748479      2.91841108108212      0.01652412969882
  H   -3.77060159234728      3.91584810110612      0.42390195786092
  H   -4.46385432265595      2.30408029892834      0.22838902662573
  H   -3.48181797317978      3.01367800009753     -1.06710244914161
  C   2.90986478497552     -1.72546387586133      1.68996818879559
  H   1.98414182398405     -1.39855121265972      2.16804730996001
  H   3.69230273731861     -0.99476522194270      1.91552194129402
  H   3.21547614763442     -2.68879273073001      2.11011661214344
  C   1.18308685432548     -7.51145017115443     -1.05236533658846
  H   0.16335550275478     -7.53178397703610     -1.44711671476337
  H   1.47389308205652     -8.54046970625093     -0.82294835112515
  H   1.84093019519005     -7.13652118387497     -1.84009352238088
  C   -2.33450701316869      2.28400900097148      0.64793171619246
  H   -2.22904263329100      1.27481795964093      0.24525045052304
  C   -2.68724647872085     -4.09369359905447     -2.23491399513256
  H   -2.09471864472854     -4.11460376707017     -3.15203685359415
  H   -3.70165433148998     -3.77672255318795     -2.49008586245905
  H   -2.75967604598260     -5.11458759666851     -1.85177130342700
  C   0.13901265064257      5.16280852486706      0.35561408663929
  H   0.19450430159177      6.20261149330049      0.65851334424606
  C   2.90172494222316     -1.05588969799454     -4.50730707232922
  H   2.90328123471163     -1.35763431227796     -5.55832431211183
  H   3.92392115306879     -1.14406428122803     -4.12921982081011
  H   2.60605208637176     -0.00545008862020     -4.45862939684843
  C   4.06352018934603     -2.17986879370749     -0.49933085207407
  H   4.45952062599648     -3.13333801928790     -0.14031244743628
  H   4.79866185382450     -1.40792301716560     -0.25572000686987
  H   3.98205790295860     -2.23863888346843     -1.58598293532175
  C   3.61580249058452      2.74582570507493     -0.60595186857330
  H   3.90122682217888      3.78806032181208     -0.44044271076099
  H   4.44740726037771      2.24947585642876     -1.11422654301364
  H   3.47588649799000      2.27459223686868      0.36923056236249
  C   -2.93141378410255     -3.11379210502883      0.08668605208472
  H   -2.96180095183082     -4.10443903524142      0.54899858088640
  H   -3.95846434706572     -2.81449385796555     -0.14309214530775
  H   -2.51973810912222     -2.41360116237900      0.81663330747440
  C   -2.49013336268383      2.15010777526526      2.17071223902927
  H   -1.62490085318005      1.63591473938168      2.59313114478953
  H   -3.38783401613405      1.57025023155678      2.40394560012242
  H   -2.59237400657196      3.13202111416720      2.64253809845001

2B
  C   -0.41486102544799     -0.02149868275278      1.36039433111824
  C   -0.17938882297400     -0.03296847777479     -0.02167248810602
  C   0.00698578755626     -1.07895312739126     -0.97998639291194
  N   0.06843216219830      0.85440004329706     -2.12475514579420
  N   -0.09076143320828      1.11439315825507     -0.83718542949101
  N   0.12418445075510     -0.46734668483658     -2.19100666873679
  C   0.05249468748890     -2.51061894613841     -0.72020289442741
  C   0.88577791198893     -3.39683346930842     -1.42239321477025
  H   1.55925394469413     -3.02534691915071     -2.18555792160508
  C   0.90356281760460     -4.74988491597470     -1.10930710316665
  H   1.55880964718232     -5.41693147008190     -1.65812591668963
  C   0.10419171784754     -5.24343390680780     -0.08203916511029
  H   0.12273640280544     -6.29926765282013      0.16276911419735
  C   -0.70090147356167     -4.36817779240183      0.64248199489412
  H   -1.31158867804762     -4.74015680352575      1.45722899976819
  C   -0.72693134272215     -3.01512230296591      0.33459016516688
  H   -1.33042511695293     -2.32565753546051      0.91354519220354
  C   -0.21734829385511      2.49953143985764     -0.36051705164255
  H   -0.26001606568272      2.37136121392557      0.72481706879816
  C   -1.52419703838821      3.11592846622112     -0.85724128619300
  C   1.01418439760472      3.31371114339374     -0.74944931418458
  H   1.92430753532809      2.84963980785807     -0.36482447758048
  H   1.09708555229503      3.40367451815713     -1.83474432998700
  H   0.93383450681163      4.31668957148221     -0.32493867150152
  H   -1.52751705802993      3.19418166755735     -1.94697696627994
  H   -1.63740327133330      4.11815140433643     -0.43809754622607
  H   -2.37846015536193      2.51379359464258     -0.54281645057210
  C   0.18497135645861     -1.06534214319676     -3.54753650568741
  H   0.03298412530735     -2.13097833032608     -3.38203187407080
  C   1.55783439927106     -0.81931294044866     -4.16920743834258
  C   -0.95541380331464     -0.52524671357665     -4.40802469167058
  H   -1.92129392521410     -0.69914473969903     -3.93039793177703
  H   -0.83817589136312      0.54433912456640     -4.58384847710548
  H   -0.94827368406242     -1.04202552663667     -5.37023793411578
  H   1.72345508252740      0.25015267840335     -4.31093590783629
  H   1.61086547979329     -1.31182911445139     -5.14241247042843
  H   2.35817634644642     -1.21242383046500     -3.53901103906254

2C
  C   -0.04194922688221      0.00988866798545      1.39351444239706
  C   -0.02458054514538      0.00531658177163      0.00014424995886
  C   -0.01941772237500     -1.02866515177332     -0.98108814548830
  C   0.15396783695445      0.93939930974806     -2.09384101579049
  N   0.03842478538634      1.21588194505149     -0.78134718609997
  N   0.12290713062984     -0.41507029375663     -2.23021367591270
  C   -0.14727426434274     -2.45312418232621     -0.72698386213035
  C   -0.56578842490520     -3.40715060800423     -1.67597186215644
  H   -0.80747498108372     -3.11078493574759     -2.68586210923729
  C   -0.68935905557937     -4.74723921179470     -1.33366193106250
  H   -1.01827717373917     -5.45580025866739     -2.08610830973563
  C   -0.40710500435855     -5.18125800216210     -0.04139880617829
  H   -0.50716596603293     -6.22863564474820      0.21999840706515
  C   -0.00615144686792     -4.24781780373532      0.91191836016079
  H   0.20989451547828     -4.56484185193203      1.92628279552314
  C   0.12111422033117     -2.90721925409228      0.58221223212835
  H   0.40822077379645     -2.17715014322795      1.33388550634221
  C   0.09503022055119      2.51370635657963     -0.15616098837382
  C   1.33861031413088      3.15089805198632     -0.02754334838272
  C   1.35913832649794      4.40653127846565      0.58142352377908
  H   2.30406924065664      4.92531809293462      0.69513429043169
  C   0.19642565901775      4.99100489142904      1.06136533351682
  H   0.23560810867041      5.96594436476030      1.53462842429340
  C   -1.01334853996986      4.31988948098587      0.95438771151623
  H   -1.91327068918248      4.77201247718132      1.35590638568433
  C   -1.09358360208283      3.06498747069022      0.35037324509147
  C   -2.43137148770437      2.34421515226735      0.29306026072212
  H   -2.29940833791216      1.42885848819240     -0.28830432173763
  C   -3.52096609778196      3.18555632896102     -0.39042355687458
  H   -3.72678087049651      4.10156325379606      0.16954984510713
  H   -4.45213386528156      2.61487686150571     -0.44256582621720
  H   -3.24427444853091      3.47199015806214     -1.40881199900807
  C   -2.87442428340067      1.92870984336683      1.70618697978360
  H   -2.10998284585445      1.30421219091269      2.17375646789863
  H   -3.80998848936762      1.36418935330863      1.65399654379386
  H   -3.04552428234053      2.81025050956096      2.33167511533845
  C   2.64346848286429      2.49378362370944     -0.44441930318270
  H   2.40685208475644      1.62207611058408     -1.05773905916124
  C   3.53139753656777      3.41917223204844     -1.28740948289738
  H   3.00483435155945      3.77928098865405     -2.17421496080055
  H   4.42597833673439      2.88150945211424     -1.61372979802692
  H   3.86422266399229      4.28827822121280     -0.71401322030979
  C   3.39195647926202      1.98618137796616      0.80107749920817
  H   3.67803728888300      2.82254984892307      1.44528366126148
  H   4.30372548994454      1.45833274535136      0.50586690808581
  H   2.76448335977629      1.30733969995958      1.38227075170291
  C   0.26930350352673      1.92154541881536     -3.17408857758198
  C   -0.48733530635608      3.10391917558108     -3.12331336230247
  H   -1.15990318427047      3.27499994814040     -2.29526223151346
  C   -0.38852656163325      4.05423624964207     -4.12977594436324
  H   -0.98735814655147      4.95565585852382     -4.06957276775358
  C   0.46598773719420      3.85142288142921     -5.20964726804161
  H   0.54257697455660      4.59516696482476     -5.99428316909207
  C   1.22339020560287      2.68540192900224     -5.27061340251654
  H   1.89932311167950      2.51715209072376     -6.10113840052383
  C   1.13038695403960      1.73096472062130     -4.26647338205169
  H   1.73547645476364      0.83877789444636     -4.33008075280666
  C   0.27477381354067     -1.09758603729332     -3.49626483272400
  C   1.49948129598447     -1.73485458789141     -3.76720867783561
  C   1.62110173448069     -2.39055664307965     -4.99292595852551
  H   2.55263210521540     -2.89021263848411     -5.23362803464443
  C   0.57561887107821     -2.41610065162489     -5.90532069640185
  H   0.69387264535524     -2.93330136622992     -6.85094024723962
  C   -0.62227330441429     -1.78404874367432     -5.60554643017377
  H   -1.43652046033602     -1.81514426366113     -6.32057296728520
  C   -0.80510418873935     -1.11228582979925     -4.39551845049723
  C   -2.15153056163143     -0.46871222280938     -4.09860549516498
  H   -2.07230898489196      0.07374959032423     -3.15458832831279
  C   -3.24851137559099     -1.53383252184624     -3.92838366170683
  H   -3.37475334021713     -2.11461482665876     -4.84637356972071
  H   -4.20346316090926     -1.05262925264599     -3.70107039483971
  H   -3.01565244204487     -2.22582993902266     -3.11697536591093
  C   -2.55124420255300      0.54115988693706     -5.18572663500467
  H   -1.78684891360169      1.30797639125418     -5.32119522975927
  H   -3.48740559663324      1.03340011083199     -4.90954699600186
  H   -2.71040086483415      0.04444755204904     -6.14671875753829
  C   2.67909162583771     -1.73631396125778     -2.80366646966948
  H   2.37955191104277     -1.21971673983172     -1.89010816896220
  C   3.08264398748710     -3.16765420354771     -2.41245176015537
  H   2.24386485600240     -3.71376383851738     -1.98024409932171
  H   3.88914328181446     -3.13561109335430     -1.67551272394316
  H   3.44593793841712     -3.72456732767264     -3.28087925763411
  C   3.89103982286235     -0.99218090960296     -3.39027434308954
  H   4.23694833144247     -1.46792019719783     -4.31206713438534
  H   4.71740482418061     -1.00880002379244     -2.67495800272501
  H   3.66370958388014      0.05248708729022     -3.61410024230577

2D
  C   0.25407417596415      0.00001230011619      1.30608897528321
  C   0.09229256776885      0.00000467729873     -0.08490952026404
  N   -0.00685832305671     -1.09532927971656     -0.93777363724630
  C   -0.15723157485908      0.67997401792808     -2.23837214577622
  N   -0.00658862784505      1.09532714333728     -0.93781707624652
  C   -0.15731205107171     -0.67998930214150     -2.23835590746499
  H   -0.25153636704288     -1.37234315042945     -3.05783443196681
  H   -0.25140018579974      1.37231896337252     -3.05786338423980
  C   0.04966106891940     -2.46802131790150     -0.46645932160873
  H   -0.87563341879561     -2.99276538501698     -0.71361632936420
  H   0.89705312751181     -2.98956289118795     -0.91657378176645
  H   0.17353402358406     -2.42800350857483      0.61527026170054
  C   0.04869575607015      2.46802579942070     -0.46637820042933
  H   -0.87900871440340      2.99066945970201     -0.70899928220377
  H   0.17756009777419      2.42802377977651      0.61476833134361
  H   0.89269844505159      2.99165914845376     -0.92036576606420

2E
  C   -0.00507412435505      0.07555063162574      1.32368058646975
  C   -0.00560750549321      0.02648919819721     -0.07402213658493
  N   0.00361061375526     -1.10140785083367     -0.89858625389990
  C   -0.01267088744541      0.62887577924317     -2.27213514278277
  N   -0.01568219684331      1.09384808819116     -0.97552763493663
  C   -0.00080633170931     -0.72844317064249     -2.22456405478012
  H   0.00480086494440     -1.45515271567208     -3.01878828657442
  H   -0.01921906158849      1.29813941949229     -3.11531278203390
  C   -0.02573672451292      2.48143966684226     -0.59307358725677
  C   -1.26115017151896      3.11978546003494     -0.40737023321535
  C   1.20049741947050      3.14273149609966     -0.42775619943841
  C   -1.24242613356223      4.47167495331456     -0.06190409757538
  C   1.16241260778631      4.49419389742278     -0.08219153568493
  C   -0.04488307427967      5.15468498728818      0.09604471447766
  H   -2.18031743025324      4.99314866794656      0.09308722580019
  H   2.09282382254663      5.03317136519424      0.05720514575250
  H   -0.05239541684438      6.20483542434989      0.36646986644646
  C   0.01457289947414     -2.45857913437599     -0.41938328950652
  C   -1.21125292693261     -3.10599763321108     -0.20386417458123
  C   1.25044028375532     -3.08245250167954     -0.19224682190087
  C   -1.17235284620724     -4.42897241118866      0.23830684653168
  C   1.23255932049562     -4.40592292891964      0.24980953559589
  C   0.03536825012418     -5.07518628279945      0.46045925343713
  H   -2.10244700303283     -4.95623142186664      0.41863631063694
  H   2.17081519436445     -4.91533691085024      0.43892628480667
  H   0.04356640211497     -6.10306108989876      0.80601782546729
  C   -2.58478134759010      2.38477508351326     -0.52777503992480
  H   -2.37978070906347      1.38095041004399     -0.90573587682398
  C   -3.53605215153669      3.06725233670014     -1.52157132980898
  C   -3.24008558267516      2.23188684144200      0.85505562301541
  H   -2.57168816496211      1.71217820111465      1.54437325719035
  H   -3.48171186459984      3.21026205667795      1.28042474416706
  H   -4.16967322110408      1.66140814930089      0.77179228464853
  H   -3.81466457160553      4.06937577087202     -1.18508179101955
  H   -4.45587379327276      2.48456420732695     -1.62111693061849
  H   -3.08105667207172      3.15989273853849     -2.51107825289628
  C   2.53537607389608      2.43192217623341     -0.56824605533970
  H   2.34328155051741      1.42472015840430     -0.94401159107732
  C   3.21334865400020      2.29031151792255      0.80485116757062
  C   3.45981392849135      3.13180063795737     -1.57514135901192
  H   2.98880408793771      3.21697798262922     -2.55779518232015
  H   3.72544477611275      4.13850485479806     -1.24184492304414
  H   4.38829192535653      2.56563777616223     -1.68865842130516
  H   3.44407847123847      3.27270222899804      1.22695518843160
  H   4.15137607725519      1.73602013295340      0.70797860062695
  H   2.56438000456839      1.75930892273577      1.50403137372494
  C   -2.54636298708418     -2.40704295850282     -0.39301832619964
  H   -2.35494268942416     -1.43034076231262     -0.84244290869749
  C   -3.22129407043030     -2.16446421105824      0.96736254684679
  C   -3.47305199861506     -3.17902897491135     -1.34357548141973
  H   -3.00450492023406     -3.33597260511559     -2.31854032338677
  H   -3.73759208407697     -4.15862303238297     -0.93677834554624
  H   -4.40197524780937     -2.62279820830508     -1.49595849841691
  H   -3.45088832874575     -3.11303184170616      1.46132962529000
  H   -4.15967263565416     -1.61893987598663      0.83183249163850
  H   -2.57082044331829     -1.58326232921907      1.62393341305685
  C   2.57375476517930     -2.35857751529402     -0.36984675806835
  H   2.36781424646722     -1.38548188358067     -0.82068262089146
  C   3.52268138892270     -3.11287595105600     -1.31268040508224
  C   3.23237375761980     -2.10388900950019      0.99628035168520
  H   2.56564115313162     -1.53454721848413      1.64693289088286
  H   3.47489405114399     -3.04822916710647      1.49220809183423
  H   4.16181533227760     -1.54139566525498      0.86881068144986
  H   3.80247279485864     -4.08724047484869     -0.90352142829369
  H   4.44210195367898     -2.53911166659090     -1.45749244239165
  H   3.06524237876792     -3.27871294098850     -2.29144154820013

2F
  C   0.26836252558071      0.00003846318819      1.28503837062054
  C   0.09576435241319      0.00001250939142     -0.10529729579672
  N   -0.00838647499262     -1.10520387005843     -0.94343182724318
  C   -0.16944993944065      0.70529338903043     -2.24985579212048
  N   -0.00791857540057      1.10519734179339     -0.94353037291097
  C   -0.16968933945348     -0.70534802882413     -2.24980086630410
  C   0.05272983510989     -2.47309106192652     -0.46286714496297
  H   -0.87397985161002     -2.99976600635634     -0.70218667573427
  H   0.89617726794623     -2.99679449343956     -0.91877908599383
  H   0.18490116541734     -2.42841959649513      0.61739162214133
  C   0.05319806501017      2.47310314491304     -0.46302009483596
  H   -0.87452559223603      2.99908874082851     -0.69996757208354
  H   0.18801634270763      2.42847090481866      0.61691317534506
  H   0.89508163014719      2.99746955292617     -0.92102840744665
  C   -0.31484147174091      1.42680307731132     -3.43045076187675
  C   -0.31521928105899     -1.42689816755569     -3.43035451829642
  C   -0.46018375655400      0.69945058781490     -4.60963169831868
  C   -0.46036100424265     -0.69958572521179     -4.60958494702680
  H   -0.31518957180396      2.50970363341078     -3.43536785243827
  H   -0.57558655816876      1.22973563714058     -5.54738372256645
  H   -0.57587483033789     -1.22990301373052     -5.54730517766114
  H   -0.31581004722383     -2.50979882280226     -3.43520516878075

DPC
  C   -0.01946633203341      0.91496201760800     -0.06206717063251
  C   -1.33498281766274      0.44092196122317      0.03281487365394
  C   1.31522410661661      0.48855094620654     -0.09566330231773
  C   -2.41935103030928      1.19958183612607     -0.47955691704124
  C   -1.63661699733473     -0.79014494246640      0.67822122977287
  C   2.36511886034062      1.35480784098854      0.30591110797086
  C   1.67042584241723     -0.80474810224765     -0.56920681191021
  C   -3.72039218664691      0.74376264589196     -0.36629844930977
  C   -2.94366203668210     -1.23294197561356      0.77961514618743
  C   3.68461996774143      0.94335249178255      0.25130457688865
  C   2.99533832487608     -1.20146330564247     -0.61381333658121
  C   -3.99419189161474     -0.47434962571078      0.25949170133210
  C   4.01143804403367     -0.33561543884699     -0.20459972128183
  H   -0.82745612702111     -1.37477779149821      1.09977851440559
  H   -2.20825075291598      2.14457891660764     -0.96625952479480
  H   0.88786934806645     -1.47475136098466     -0.90529029037613
  H   2.11289945869874      2.34716516414594      0.66098646887577
  H   -4.53269937136883      1.33865737781168     -0.76904793901107
  H   -3.15103187736929     -2.17581772258634      1.27404742503837
  H   4.46992354013039      1.62111780074466      0.56734748510868
  H   3.24376607975536     -2.19294863570937     -0.97674693933201
  H   -5.01554241430513     -0.82643060392567      0.34534546432869
  H   5.04702026258970     -0.65246949390465     -0.24531359097646


######################################################################################## 

Cartesian coordinates of the three parent rings used in CASSCF calculations

######################################################################################## 

A
  C   -0.04871069189099     -0.01672080224094      1.41798950466944
  C   -0.00955969886455      0.01129038839242      0.01387204399417
  C   0.00800508326107     -0.99612354764731     -0.97830596797106
  N   0.05913801395569      0.93957655748130     -2.12202482613299
  N   0.02466558905386      1.16429610502166     -0.80808661965147
  N   0.04735084336948     -0.38220790446871     -2.17004512002170
  H   -0.00522038286880     -2.06700250982250     -0.87724728652189
  H   0.02542886587478      2.12029340275563     -0.48293723217883
  H   0.06850638710947     -0.80826330847154     -3.08669812218566

B
  C   -0.11642318869092      0.01242903912932      1.42060766186321
  C   -0.02228252015606      0.00646999366595      0.02266219206396
  C   0.00473296766099     -0.99919449125290     -0.96591194130178
  C   0.15879932888509      0.92963714303770     -2.07944864017893
  N   0.07988862281610      1.20368015726693     -0.77670383982366
  N   0.11371041179222     -0.39977644755330     -2.20182233035707
  H   -0.04489449176209     -2.06734403641038     -0.85882914417887
  H   0.09010166450755      2.12451181902462     -0.36424697412249
  H   0.24198257785107      1.62855877202906     -2.89355781121086
  H   0.15461909509605     -0.88237314793699     -3.08646440175351

C
  C   -0.00485702350805      0.07580047140575      1.32399711991534
  C   -0.00559707605392      0.02639424286090     -0.07568387934120
  N   0.00312184833695     -1.08426787219355     -0.90630182307466
  C   -0.01245699018082      0.62873228486452     -2.28275151672893
  N   -0.01529561875978      1.07604653683646     -0.98214241249053
  C   -0.00098371806041     -0.72896211386069     -2.23519554730196
  H   0.00447905426410     -1.45169768680333     -3.03262813575900
  H   -0.01875807253676      1.29381689504106     -3.12885235012666
  H   -0.02308239312639      2.03557291450929     -0.67679453865041
  H   0.01134064962508     -2.01998731166042     -0.53437210844199
 

######################################################################################## 

Total Energies (a.u.) of triplet and singlet states obtained from all functionals
at the TPSSh/def2-TZVP optimized geometries of ground state triplet vinylidenes

######################################################################################## 

mPW2PLYP
2ABr-T -6590.686360326987
2ABr-S -6590.666490917754
2ACl-T -2363.253708330287
2ACl-S -2363.233976507404
2AiPr-T -1797.847047902330
2AiPr-S -1797.825989684091
2B-T -746.689134557782
2B-S -746.666634275995
2C-T -1659.183702653600
2C-S -1659.165410036987
2D-T -342.598753096395
2D-S -342.569481027774
2E-T -1197.335184984870
2E-S -1197.313037379358
2F-T -496.174340880181
2F-S -496.155038464889
DPC-T -501.017207071093
DPC-S -500.997277763042
I-T -1444.265138257449
I-S -1444.249421669304

BLYP
2ABr-T -6592.025758220901
2ABr-S -6592.006841256568
2ACl-T -2364.092941865316
2ACl-S -2364.074096277685
2AiPr-T -1798.568295610737
2AiPr-S -1798.547131868846
2B-T -747.032422322822
2B-S -747.011660090274
2C-T -1659.876629119588
2C-S -1659.861200163769
2D-T -342.767849985793
2D-S -342.738056513430
2E-T -1197.831084583170
2E-S -1197.808149548713
2F-T -496.412716578913
2F-S -496.392297584829
I-T -1444.881856452558
I-S -1444.867690844347

B3LYP
2ABr-T -6591.498720212972
2ABr-S -6591.476405362671
2ACl-T -2363.743577008329
2ACl-S -2363.721353680661
2AiPr-T -1798.306892804990
2AiPr-S -1798.282365238943
2B-T -746.890068269422
2B-S -746.865461867438
2C-T -1659.601871523611
2C-S -1659.581572859369
2D-T -342.696804600895
2D-S -342.666442282417
2E-T -1197.649460015352
2E-S -1197.626203494130
2F-T -496.309214817540
2F-S -496.288551128492
I-T -1444.636392490652
I-S -1444.618161056132

TPSS
2ABr-T -6592.735477660670
2ABr-S -6592.709323976372
2ACl-T -2365.082180984790
2ACl-S -2365.056084824084
2AiPr-T -1799.816901131104
2AiPr-S -1799.788351732490
2B-T -747.500061772786
2B-S -747.471605280179
2C-T -1660.981344202780
2C-S -1660.958575857781
2D-T -342.971935785674
2D-S -342.935341894470
2E-T -1198.646124391804
2E-S -1198.616007027363
2F-T -496.708624979422
2F-S -496.681132043293
I-T -1445.831793382326
I-S -1445.810213535121

TPSSh
2ABr-T -6592.598894318376
2ABr-S -6592.571104548290
2ACl-T -2364.921723004808
2ACl-S -2364.894003463966
2AiPr-T -1799.642348443069
2AiPr-S -1799.612210567051
2B-T -747.419427795114
2B-S -747.389107643455
2C-T -1660.814118380002
2C-S -1660.788870227375
2D-T -342.933845589885
2D-S -342.896384826481
2E-T -1198.529411819904
2E-S -1198.499211294721
2F-T -496.654037165745
2F-S -496.626468752152
I-T -1445.684022276886
I-S -1445.660450978798

r2SCAN
2ABr-T -6591.817536840173
2ABr-S -6591.787217953113
2ACl-T -2363.907351700289
2ACl-S -2363.877113279626
2AiPr-T -1798.460276206690
2AiPr-S -1798.427680454987
2B-T -746.937404359787
2B-S -746.905367237144
2C-T -1659.737273814005
2C-S -1659.710729685477
2D-T -342.710504147629
2D-S -342.669742788671
2E-T -1197.738785649801
2E-S -1197.705342818569
2F-T -496.335679753451
2F-S -496.305386192839
I-T -1444.745994624067
I-S -1444.720829042885


######################################################################################## 

Complete results from state-averaged CASSCF&NEVPT2/def2-TZVP calculations 
on the parent ring systems

######################################################################################## 

- R1

SA-CASSCF TRANSITION ENERGIES
------------------------------
LOWEST ROOT (ROOT 0 ,MULT 3) =   -278.621686659 Eh -7581.682 eV
STATE   ROOT MULT  DE/a.u.    DE/eV    DE/cm**-1
   1:    0    1   0.025723     0.700   5645.5
   2:    1    1   0.030360     0.826   6663.2
   3:    2    1   0.075555     2.056  16582.3

 NEVPT2 TRANSITION ENERGIES
------------------------------
LOWEST ROOT (ROOT 0, MULT 3) =   -279.599183529 Eh -7608.281 eV
STATE ROOT MULT  DE/a.u.     DE/eV    DE/cm**-1
   1:   0    1   0.019035     0.518   4177.7
   2:   1    1   0.021844     0.594   4794.3
   3:   2    1   0.078570     2.138  17244.0

- R2

SA-CASSCF TRANSITION ENERGIES
------------------------------
LOWEST ROOT (ROOT 0 ,MULT 3) =   -262.654797808 Eh -7147.200 eV
STATE   ROOT MULT  DE/a.u.    DE/eV    DE/cm**-1
   1:    0    1   0.031824     0.866   6984.5
   2:    1    1   0.039275     1.069   8619.8
   3:    2    1   0.067660     1.841  14849.6

 NEVPT2 TRANSITION ENERGIES
------------------------------
LOWEST ROOT (ROOT 0, MULT 3) =   -263.588805350 Eh -7172.616 eV
STATE ROOT MULT  DE/a.u.     DE/eV    DE/cm**-1
   1:   0    1   0.024246     0.660   5321.5
   2:   1    1   0.026321     0.716   5776.8
   3:   2    1   0.069419     1.889  15235.7

- R3

SA-CASSCF TRANSITION ENERGIES
------------------------------
LOWEST ROOT (ROOT 0 ,MULT 3) =   -262.684221448 Eh -7148.001 eV
STATE   ROOT MULT  DE/a.u.    DE/eV    DE/cm**-1
   1:    0    1   0.023717     0.645   5205.2
   2:    1    1   0.032856     0.894   7211.1
   3:    2    1   0.076789     2.090  16853.3

 NEVPT2 TRANSITION ENERGIES
------------------------------
LOWEST ROOT (ROOT 0, MULT 3) =   -263.616477470 Eh -7173.369 eV
STATE ROOT MULT  DE/a.u.     DE/eV    DE/cm**-1
   1:   0    1   0.021963     0.598   4820.3
   2:   1    1   0.023175     0.631   5086.3
   3:   2    1   0.076368     2.078  16760.9


######################################################################################## 

Cartesian coordinates and total energies of all intermediates reported
in the reactivity studies

######################################################################################## 


********** I E(BLYP-D4/Def2-TZVP) a.u. **********

3I E = -1445.123628325674
  C   0.116854    0.056040    1.384863
  C   0.028888    0.047673    -0.005287
  C   -0.002252    -1.003794    -0.995400
  N   -0.028918    0.965559    -2.144065
  N   -0.023336    1.217863    -0.828846
  N   -0.026740    -0.380077    -2.213407
  C   0.051621    -2.438152    -0.770669
  C   -0.369928    -3.398238    -1.719332
  H   -0.779324    -3.089036    -2.673839
  C   -0.278088    -4.759942    -1.436208
  H   -0.610435    -5.482845    -2.179462
  C   0.225522    -5.199309    -0.205435
  H   0.295391    -6.264319    0.009264
  C   0.626267    -4.257323    0.748884
  H   1.009297    -4.586193    1.713576
  C   0.541183    -2.893035    0.476753
  H   0.832442    -2.154213    1.223122
  C   -0.005310    2.579928    -0.370825
  C   1.240121    3.195989    -0.160622
  C   1.227700    4.513472    0.316609
  H   2.168981    5.027222    0.500093
  C   0.023979    5.172413    0.568127
  H   0.035576    6.195633    0.940896
  C   -1.195221    4.528832    0.350048
  H   -2.123766    5.055449    0.559032
  C   -1.236992    3.211570    -0.124597
  C   -2.557597    2.472622    -0.298548
  H   -2.371949    1.593574    -0.927499
  C   -3.626312    3.319199    -1.017911
  H   -3.934103    4.185917    -0.418492
  H   -4.524245    2.713953    -1.199975
  H   -3.259149    3.687888    -1.984182
  C   -3.059471    1.960817    1.072156
  H   -2.300311    1.336249    1.559803
  H   -3.974879    1.366340    0.946058
  H   -3.289171    2.802855    1.739566
  C   2.551401    2.453785    -0.384754
  H   2.330237    1.532975    -0.937344
  C   3.545856    3.264159    -1.241476
  H   3.100792    3.548954    -2.203472
  H   4.444960    2.666771    -1.442287
  H   3.867493    4.181456    -0.731593
  C   3.165344    2.039878    0.972604
  H   3.428999    2.925925    1.566283
  H   4.079978    1.451780    0.814657
  H   2.454371    1.435961    1.550597
  C   0.061431    -0.951704    -3.536022
  C   1.322716    -1.365582    -3.992700
  C   1.379603    -1.915575    -5.281041
  H   2.335130    -2.252879    -5.677147
  C   0.230486    -2.030750    -6.063063
  H   0.297341    -2.457809    -7.062458
  C   -1.006140    -1.602626    -5.574714
  H   -1.891091    -1.701713    -6.198870
  C   -1.120897    -1.055664    -4.290575
  C   -2.460702    -0.580085    -3.740233
  H   -2.372265    -0.521265    -2.647828
  C   -3.611093    -1.560170    -4.046360
  H   -3.828742    -1.613013    -5.120843
  H   -4.527917    -1.228690    -3.542408
  H   -3.377309    -2.573301    -3.695701
  C   -2.781944    0.843010    -4.253445
  H   -1.982970    1.544278    -3.988612
  H   -3.720692    1.205255    -3.814012
  H   -2.893618    0.843965    -5.346310
  C   2.583839    -1.223955    -3.150158
  H   2.303797    -0.817324    -2.172541
  C   3.251204    -2.592646    -2.894770
  H   2.552960    -3.287923    -2.414648
  H   4.120810    -2.470664    -2.236149
  H   3.601016    -3.049043    -3.830221
  C   3.564696    -0.217688    -3.792049
  H   3.914564    -0.568998    -4.771860
  H   4.443983    -0.083740    -3.148473
  H   3.088804    0.760758    -3.930833

3TS1 E = -1445.097343708377
  C   -0.136286    -0.321755    3.0224602
  C   -0.073219    -0.197179    1.6367344
  C   -0.076289    -1.231074    0.6392345
  N   0.049258    0.754329    -0.462752
  N   0.008104    0.978626    0.863129
  N   -0.003521    -0.597261    -0.5616860
  C   -0.147069    -2.636418    0.9697418
  C   -0.151445    -3.709124    0.0461993
  H   -0.099290    -3.529472    -1.0237592
  C   -0.223426    -5.018544    0.5210949
  H   -0.226856    -5.846168    -0.1864220
  C   -0.290757    -5.275217    1.8986336
  H   -0.346534    -6.304032    2.2559262
  C   -0.286002    -4.208719    2.8146146
  H   -0.338570    -4.420397    3.8840683
  C   -0.214887    -2.899387    2.3578518
  H   -0.193813    -1.580812    3.1471418
  C   0.047514    2.330212    1.353802
  C   1.302713    2.899599    1.631235
  C   1.312121    4.205513    2.138704
  H   2.260283    4.684406    2.372678
  C   0.119894    4.897175    2.357366
  H   0.148383    5.910554    2.755159
  C   -1.108404    4.298339    2.0756211
  H   -2.028049    4.849150    2.2606268
  C   -1.172612    2.994644    1.5658082
  C   -2.510854    2.312557    1.3134811
  H   -2.324873    1.409991    0.7198325
  C   -3.478218    3.194542    0.4984963
  H   -3.777583    4.092628    1.0542020
  H   -4.392800    2.633845    0.2647344
  H   -3.022605    3.515482    -0.4467748
  C   -3.135963    1.861132    2.6541143
  H   -2.444755    1.210954    3.2050331
  H   -4.069105    1.309652    2.4747052
  H   -3.369561    2.729329    3.2855408
  C   2.594153    2.110848    1.457373
  H   2.380900    1.246629    0.817460
  C   3.699425    2.924302    0.755122
  H   3.355957    3.312218    -0.212254
  H   4.577046    2.288930    0.577858
  H   4.030481    3.775378    1.364322
  C   3.066649    1.565395    2.825492
  H   3.321571    2.389982    3.505392
  H   3.960740    0.939502    2.699073
  H   2.280670    0.962825    3.297955
  C   0.021289    -1.170917    -1.884933
  C   1.272092    -1.473556    -2.448410
  C   1.268401    -2.027933    -3.735439
  H   2.211057    -2.277434    -4.216497
  C   0.068754    -2.268504    -4.407022
  H   0.087379    -2.701580    -5.405911
  C   -1.155316    -1.964230    -3.8083393
  H   -2.078509    -2.164940    -4.3464056
  C   -1.207992    -1.407402    -2.5237972
  C   -2.530507    -1.039091    -1.8623925
  H   -2.364119    -0.994778    -0.7788692
  C   -3.632693    -2.089294    -2.1005833
  H   -3.935558    -2.134588    -3.1548051
  H   -4.524678    -1.832170    -1.5152806
  H   -3.301556    -3.089408    -1.7946728
  C   -2.980504    0.368567    -2.3206170
  H   -2.211648    1.118271    -2.1019088
  H   -3.905159    0.661121    -1.8061077
  H   -3.172798    0.380265    -3.4021026
  C   2.570874    -1.181883    -1.706909
  H   2.335503    -1.090206    -0.639499
  C   3.601555    -2.320167    -1.841339
  H   3.172799    -3.281935    -1.533827
  H   4.470273    -2.114599    -1.203005
  H   3.968424    -2.421297    -2.870955
  C   3.157310    0.172363    -2.170551
  H   3.415730    0.137739    -3.237694
  H   4.069311    0.409263    -1.606889
  H   2.437770    0.985217    -2.019606

3Int E = -1445.100495879283
  C    -0.052943    -0.011765    1.323146
  C    -0.003467    -0.009157    -0.056638
  C    -0.009296    -1.050095    -1.053978
  N    0.112317    0.934740    -2.163259
  N    0.073260    1.163607    -0.845012
  N    0.060585    -0.415003    -2.259356
  C    -0.077282    -2.461757    -0.758401
  C    -0.082916    -3.503940    -1.723438
  H    -0.034526    -3.286207    -2.785702
  C    -0.150581    -4.831588    -1.305173
  H    -0.154285    -5.627014    -2.048714
  C    -0.213268    -5.148440    0.059698
  H    -0.265847    -6.191231    0.374962
  C    -0.208273    -4.118885    1.017987
  H    -0.257667    -4.375134    2.078091
  C    -0.141258    -2.795869    0.610170
  H    -0.113263    -1.033257    1.761868
  C    0.113228    2.518987    -0.363554
  C    1.367801    3.087549    -0.085091
  C    1.378942    4.399905    0.405598
  H    2.327853    4.877181    0.640593
  C    0.188447    5.099339    0.606406
  H    0.217908    6.117796    0.990932
  C    -1.039988    4.501255    0.322923
  H    -1.958937    5.057903    0.493686
  C    -1.105550    3.191177    -0.169476
  C    -2.445467    2.512289    -0.421494
  H    -2.259026    1.594127    -0.990469
  C    -3.396617    3.381830    -1.268434
  H    -3.692716    4.295937    -0.737686
  H    -4.313976    2.823907    -1.497864
  H    -2.928675    3.675757    -2.216438
  C    -3.089391    2.098661    0.922183
  H    -2.404120    1.464217    1.498039
  H    -4.020935    1.543440    0.746266
  H    -3.329243    2.984077    1.526725
  C    2.661126    2.299125    -0.245764
  H    2.437843    1.392528    -0.820133
  C    3.732614    3.079864    -1.033958
  H    3.356563    3.387841    -2.017624
  H    4.619842    2.451496    -1.186861
  H    4.056459    3.980351    -0.496396
  C    3.181979    1.848323    1.138665
  H    3.446246    2.716957    1.757202
  H    4.079737    1.225361    1.025012
  H    2.416191    1.268589    1.669035
  C    0.090527    -0.976926    -3.587788
  C    1.343636    -1.269477    -4.150907
  C    1.345979    -1.804994    -5.445908
  H    2.291233    -2.045253    -5.926738
  C    0.149519    -2.037963    -6.125595
  H    0.172611    -2.456450    -7.130586
  C    -1.077262    -1.744200    -5.527075
  H    -1.998212    -1.938752    -6.071291
  C    -1.135667    -1.205882    -4.235007
  C    -2.461701    -0.851606    -3.573419
  H    -2.296967    -0.810380    -2.489558
  C    -3.553798    -1.911170    -3.817232
  H    -3.853357    -1.956472    -4.872404
  H    -4.449604    -1.663881    -3.233485
  H    -3.214063    -2.908895    -3.513069
  C    -2.923424    0.553668    -4.026765
  H    -2.161520    1.309309    -3.804074
  H    -3.851404    0.836301    -3.512778
  H    -3.113991    0.568138    -5.108521
  C    2.640144    -0.990600    -3.400924
  H    2.398040    -0.886038    -2.336412
  C    3.652756    -2.147315    -3.517289
  H    3.206314    -3.097975    -3.200678
  H    4.521911    -1.948910    -2.877204
  H    4.022091    -2.266635    -4.544077
  C    3.251231    0.349950    -3.871273
  H    3.520223    0.301884    -4.935286
  H    4.160408    0.579256    -3.300177
  H    2.542246    1.174874    -3.735912

3TS2 E = -1445.082330967387
  C   0.147106    -0.369508    3.076474
  C   -0.049815    -0.219882    1.730782
  C   -0.074945    -1.216894    0.703238
  N   -0.064464    0.795124    -0.358574
  N   -0.065627    0.981739    0.990692
  N   -0.103061    -0.540280    -0.481317
  C   0.102320    -2.642385    0.903227
  C   -0.370159    -3.633223    0.005959
  H   -0.956258    -3.350379    -0.864471
  C   -0.103221    -4.981988    0.244806
  H   -0.463310    -5.730668    -0.458943
  C   0.604851    -5.378561    1.386024
  H   0.821338    -6.433132    1.558702
  C   1.034717    -4.407150    2.311496
  H   1.570947    -4.715754    3.210503
  C   0.800158    -3.072644    2.044674
  H   -0.477350    -0.643303    3.914328
  C   -0.065260    2.317097    1.518432
  C   1.146562    2.842965    2.006015
  C   1.113922    4.139840    2.535206
  H   2.025874    4.586356    2.922789
  C   -0.075355    4.869742    2.569851
  H   -0.079220    5.876859    2.984452
  C   -1.260249    4.318667    2.080196
  H   -2.177508    4.900844    2.122263
  C   -1.282609    3.023725    1.544709
  C   -2.579467    2.372654    1.076363
  H   -2.321039    1.633010    0.310922
  C   -3.562228    3.363136    0.424857
  H   -3.955484    4.090504    1.147058
  H   -4.422014    2.817365    0.015284
  H   -3.088165    3.917004    -0.395156
  C   -3.246659    1.617938    2.251087
  H   -2.565919    0.878098    2.688740
  H   -4.150727    1.096593    1.907729
  H   -3.537883    2.320118    3.044246
  C   2.441208    2.044729    1.898953
  H   2.187793    0.985024    2.024621
  C   3.060907    2.226443    0.492500
  H   2.351714    1.952666    -0.296765
  H   3.955929    1.599232    0.385533
  H   3.356330    3.272849    0.333005
  C   3.463944    2.380617    2.999456
  H   3.860712    3.399978    2.899495
  H   4.315376    1.691411    2.933455
  H   3.021510    2.277952    3.997959
  C   -0.049833    -1.097455    -1.811720
  C   1.196817    -1.511151    -2.307807
  C   1.210574    -2.077675    -3.590467
  H   2.152916    -2.419123    -4.013476
  C   0.036249    -2.208435    -4.330693
  H   0.070191    -2.649854    -5.325571
  C   -1.184154    -1.776753    -3.806311
  H   -2.089452    -1.885744    -4.398985
  C   -1.255757    -1.214946    -2.525575
  C   -2.576472    -0.727001    -1.942074
  H   -2.452907    -0.644988    -0.854710
  C   -3.738676    -1.709643    -2.189666
  H   -3.989500    -1.787038    -3.255397
  H   -4.638880    -1.363499    -1.665644
  H   -3.496939    -2.715103    -1.822807
  C   -2.908858    0.684443    -2.479219
  H   -2.099995    1.388838    -2.255230
  H   -3.833613    1.061397    -2.022866
  H   -3.052054    0.659786    -3.568054
  C   2.487417    -1.362773    -1.512054
  H   2.249171    -0.893929    -0.551199
  C   3.123360    -2.737187    -1.206905
  H   2.423855    -3.389507    -0.674153
  H   4.014655    -2.607228    -0.579650
  H   3.432876    -3.244579    -2.130580
  C   3.479626    -0.431924    -2.243648
  H   3.788330    -0.857047    -3.207776
  H   4.382106    -0.288312    -1.635753
  H   3.033723    0.551900    -2.432866

33I E = -1445.204206550002
  C   0.001649    -0.856368    0.967982
  C   -0.106642    -0.191426    -0.267146
  C   -0.160527    -1.115889    -1.318658
  N   -0.222076    1.020532    -2.219627
  N   -0.148672    1.065651    -0.822121
  N   -0.267436    -0.409508    -2.491600
  C   -0.091833    -2.447476    -0.792559
  C   -0.101191    -3.725422    -1.353083
  H   -0.180065    -3.862507    -2.429553
  C   -0.005893    -4.842077    -0.493855
  H   -0.012061    -5.842802    -0.922988
  C   0.097447    -4.687763    0.891110
  H   0.171317    -5.564774    1.530547
  C   0.105463    -3.395912    1.471536
  H   0.184977    -3.282074    2.552305
  C   0.012554    -2.277642    0.650312
  H   0.067972    -0.415803    1.956164
  C   -0.032577    2.326662    -0.158441
  C   1.189942    3.026655    -0.234771
  C   1.275701    4.248519    0.445125
  H   2.202128    4.816583    0.414691
  C   0.191780    4.742223    1.173729
  H   0.280737    5.691705    1.699688
  C   -1.007035    4.028818    1.229915
  H   -1.842259    4.434888    1.794719
  C   -1.150119    2.808182    0.556834
  C   -2.477642    2.056244    0.520015
  H   -2.256292    0.981564    0.509690
  C   -3.228643    2.381033    -0.795321
  H   -3.486095    3.448459    -0.835601
  H   -4.160385    1.802099    -0.856039
  H   -2.615456    2.143718    -1.671468
  C   -3.373678    2.318983    1.743962
  H   -2.841242    2.124984    2.684093
  H   -4.251931    1.661756    1.708879
  H   -3.742756    3.352991    1.769113
  C   2.385496    2.430052    -0.969932
  H   1.989614    1.826245    -1.794045
  C   3.313975    3.488861    -1.591966
  H   2.756505    4.178963    -2.237882
  H   4.081060    2.996332    -2.202961
  H   3.836590    4.081327    -0.828960
  C   3.176358    1.490584    -0.028260
  H   3.608493    2.056540    0.808698
  H   3.998006    1.005883    -0.572228
  H   2.537269    0.703975    0.389331
  C   0.025180    -0.865392    -3.812053
  C   1.341216    -1.257923    -4.136706
  C   1.571232    -1.749001    -5.430085
  H   2.573349    -2.068001    -5.711425
  C   0.541166    -1.815965    -6.367590
  H   0.742741    -2.195010    -7.368535
  C   -0.746833    -1.394047    -6.030479
  H   -1.538648    -1.447187    -6.774293
  C   -1.032775    -0.916543    -4.745575
  C   -2.427488    -0.434254    -4.369200
  H   -2.493857    -0.460181    -3.274288
  C   -3.549270    -1.334048    -4.923853
  H   -3.609702    -1.288823    -6.019354
  H   -4.520485    -1.006346    -4.530454
  H   -3.400083    -2.382483    -4.635435
  C   -2.619464    1.036740    -4.807955
  H   -1.854397    1.679387    -4.358303
  H   -3.606827    1.404926    -4.497300
  H   -2.550650    1.127304    -5.901124
  C   2.502019    -1.112272    -3.159235
  H   2.107773    -0.741984    -2.208475
  C   3.192834    -2.461740    -2.869566
  H   2.482220    -3.188979    -2.460950
  H   3.999145    -2.325952    -2.136420
  H   3.637104    -2.888798    -3.778608
  C   3.512564    -0.062836    -3.675557
  H   3.975707    -0.387392    -4.616663
  H   4.314489    0.088700    -2.940784
  H   3.021966    0.901208    -3.855688

13I E = -1445.260777033796
  C   -0.113060    -0.796026    0.962292
  C   -0.056734    -0.146985    -0.269272
  C   -0.026483    -1.092183    -1.343183
  N   0.058024    0.972154    -2.264700
  N   -0.000175    1.079402    -0.895775
  N   0.041655    -0.361137    -2.483405
  C   -0.058892    -2.407298    -0.814749
  C   -0.043777    -3.695511    -1.375036
  H   -0.007515    -3.825794    -2.455918
  C   -0.080388    -4.797173    -0.526251
  H   -0.069573    -5.803994    -0.939266
  C   -0.133262    -4.616573    0.877913
  H   -0.161688    -5.495051    1.521804
  C   -0.150682    -3.350077    1.455497
  H   -0.191699    -3.243887    2.539360
  C   -0.113023    -2.203223    0.634115
  H   -0.142826    -0.361422    1.952587
  C   0.021418    2.378729    -0.288334
  C   1.263518    3.030813    -0.142024
  C   1.257910    4.277469    0.495388
  H   2.191522    4.817566    0.631258
  C   0.067121    4.840056    0.963382
  H   0.086982    5.810086    1.458061
  C   -1.144565    4.171699    0.796468
  H   -2.064791    4.627169    1.157286
  C   -1.194158    2.922298    0.160511
  C   -2.523208    2.206644    -0.046328
  H   -2.320648    1.251530    -0.542426
  C   -3.449759    3.021204    -0.975977
  H   -3.716030    3.987831    -0.528111
  H   -4.381072    2.470389    -1.164192
  H   -2.965669    3.216625    -1.940645
  C   -3.207492    1.884549    1.299483
  H   -2.554764    1.271934    1.932816
  H   -4.137764    1.326604    1.129691
  H   -3.460298    2.800371    1.850309
  C   2.554553    2.369605    -0.614054
  H   2.305784    1.746851    -1.481786
  C   3.624201    3.376050    -1.077378
  H   3.230162    4.061698    -1.838289
  H   4.474953    2.836276    -1.512614
  H   4.012954    3.976176    -0.244086
  C   3.114454    1.437340    0.488408
  H   3.379827    2.016368    1.383772
  H   4.020209    0.928281    0.131783
  H   2.385717    0.672381    0.779725
  C   0.136160    -0.862063    -3.829410
  C   1.409281    -1.200009    -4.316708
  C   1.477117    -1.701175    -5.624495
  H   2.442998    -1.974001    -6.044884
  C   0.322428    -1.853814    -6.392255
  H   0.395558    -2.243457    -7.406511
  C   -0.928148    -1.516510    -5.869446
  H   -1.817093    -1.648702    -6.481661
  C   -1.051302    -1.015376    -4.566943
  C   -2.400549    -0.612235    -3.984486
  H   -2.302739    -0.606912    -2.891660
  C   -3.524407    -1.607862    -4.332459
  H   -3.751005    -1.612093    -5.406688
  H   -4.446071    -1.329469    -3.805352
  H   -3.257024    -2.629503    -4.035258
  C   -2.764538    0.825989    -4.422778
  H   -1.984748    1.534947    -4.121991
  H   -3.711912    1.137183    -3.962782
  H   -2.879593    0.882274    -5.513988
  C   2.668050    -1.030982    -3.475455
  H   2.371256    -0.672508    -2.484136
  C   3.392483    -2.378290    -3.266649
  H   2.729899    -3.110635    -2.789875
  H   4.268025    -2.240103    -2.618767
  H   3.742694    -2.799232    -4.218505
  C   3.603901    0.035844    -4.084810
  H   3.967778    -0.268290    -5.075379
  H   4.478020    0.187536    -3.437664
  H   3.085270    0.996316    -4.193694

MECP1 E = -1445.115663566862
  C   -0.069431    -0.100699    1.287205
  C   -0.005876    0.007176    -0.077983
  C   -0.007789    -1.037939    -1.087320
  N   0.123509    0.943969    -2.202293
  N   0.080258    1.182447    -0.854206
  N   0.069543    -0.383216    -2.287194
  C   -0.081030    -2.431587    -0.777456
  C   -0.090510    -3.510391    -1.698892
  H   -0.038595    -3.321959    -2.765513
  C   -0.166805    -4.821880    -1.238619
  H   -0.172870    -5.637522    -1.960222
  C   -0.235668    -5.106164    0.134776
  H   -0.294862    -6.136550    0.480221
  C   -0.227413    -4.052768    1.057566
  H   -0.280154    -4.255409    2.125773
  C   -0.150939    -2.739465    0.605444
  H   -0.143594    -1.901552    1.342139
  C   0.113096    2.525471    -0.356640
  C   1.365971    3.108155    -0.084039
  C   1.369118    4.403846    0.449098
  H   2.315319    4.888401    0.680104
  C   0.173009    5.080003    0.694487
  H   0.196618    6.085478    1.112368
  C   -1.052469    4.477243    0.409029
  H   -1.975150    5.018771    0.607250
  C   -1.109935    3.183269    -0.126065
  C   -2.446566    2.508028    -0.403559
  H   -2.250215    1.599644    -0.984225
  C   -3.381815    3.394551    -1.251427
  H   -3.684110    4.300947    -0.710738
  H   -4.296360    2.842786    -1.505878
  H   -2.896599    3.702230    -2.186250
  C   -3.115495    2.073152    0.920898
  H   -2.458206    1.400887    1.486126
  H   -4.057409    1.545195    0.717912
  H   -3.343813    2.945703    1.548300
  C   2.664660    2.343215    -0.304127
  H   2.444939    1.486920    -0.951707
  C   3.734533    3.188421    -1.024088
  H   3.353271    3.590134    -1.971472
  H   4.615524    2.571154    -1.243736
  H   4.072293    4.032466    -0.408545
  C   3.189224    1.783484    1.038778
  H   3.435208    2.599768    1.731963
  H   4.099781    1.190575    0.875374
  H   2.439479    1.139895    1.515700
  C   0.098882    -0.973402    -3.604377
  C   1.351338    -1.285563    -4.156947
  C   1.353325    -1.853142    -5.438457
  H   2.298100    -2.109488    -5.911963
  C   0.156462    -2.096639    -6.113990
  H   0.179009    -2.539773    -7.108432
  C   -1.070012    -1.781704    -5.525374
  H   -1.990939    -1.983809    -6.066897
  C   -1.127593    -1.211642    -4.246671
  C   -2.451164    -0.832059    -3.594073
  H   -2.285469    -0.773344    -2.511192
  C   -3.553592    -1.884637    -3.820910
  H   -3.852681    -1.945206    -4.875518
  H   -4.447612    -1.618163    -3.242811
  H   -3.224715    -2.880636    -3.499285
  C   -2.898588    0.569471    -4.072618
  H   -2.127948    1.319564    -3.862403
  H   -3.822737    0.870549    -3.562002
  H   -3.091091    0.566743    -5.154232
  C   2.646005    -0.991346    -3.409884
  H   2.398714    -0.861968    -2.349332
  C   3.657488    -2.151527    -3.497140
  H   3.208512    -3.094921    -3.162546
  H   4.524271    -1.940979    -2.857644
  H   4.031301    -2.293380    -4.519515
  C   3.260103    0.337609    -3.908517
  H   3.531602    0.266778    -4.970746
  H   4.168764    0.577604    -3.340594
  H   2.551337    1.165407    -3.790829

MECP2 E = -1445.096601766234
  C   -0.113502    -0.070848    1.2908391
  C   0.006789    -0.019786    -0.077332
  C   0.011069    -1.045996    -1.088555
  N   0.142551    0.943992    -2.178402
  N   0.080402    1.162370    -0.851901
  N   0.087297    -0.402490    -2.285762
  C   -0.095374    -2.444621    -0.7761670
  C   0.010887    -3.520585    -1.696067
  H   0.194288    -3.336975    -2.751050
  C   -0.110142    -4.830989    -1.2370064
  H   -0.034240    -5.654860    -1.9448426
  C   -0.320025    -5.097111    0.1244999
  H   -0.421700    -6.126796    0.4690643
  C   -0.404497    -4.034083    1.0435983
  H   -0.560444    -4.251077    2.1019299
  C   -0.309974    -2.730383    0.5878829
  H   0.046019    -1.056589    1.772270
  C   0.128055    2.511332    -0.357923
  C   1.383624    3.065766    -0.052565
  C   1.400242    4.372414    0.452489
  H   2.349635    4.838733    0.706650
  C   0.213154    5.081469    0.641406
  H   0.246371    6.095519    1.037188
  C   -1.016028    4.499103    0.3307357
  H   -1.932114    5.063523    0.4913697
  C   -1.086731    3.195164    -0.1776942
  C   -2.429187    2.535783    -0.4647786
  H   -2.240802    1.616986    -1.0317383
  C   -3.344993    3.422715    -1.3325594
  H   -3.643368    4.337786    -0.8045985
  H   -4.262731    2.878108    -1.5905204
  H   -2.847282    3.715970    -2.2656044
  C   -3.113617    2.126402    0.8599726
  H   -2.456576    1.470801    1.4446847
  H   -4.052688    1.593486    0.6567013
  H   -3.349540    3.012207    1.4657005
  C   2.669438    2.262643    -0.200753
  H   2.452722    1.386116    -0.822551
  C   3.784874    3.052941    -0.913880
  H   3.450549    3.417301    -1.893348
  H   4.661448    2.409849    -1.067662
  H   4.113474    3.918100    -0.323541
  C   3.130989    1.743972    1.181029
  H   3.389345    2.580370    1.844896
  H   4.019260    1.106369    1.074252
  H   2.336198    1.159688    1.661603
  C   0.100760    -0.972236    -3.610291
  C   1.347992    -1.236750    -4.201050
  C   1.333688    -1.791596    -5.487807
  H   2.272777    -2.012336    -5.989476
  C   0.127638    -2.070437    -6.132808
  H   0.137953    -2.503838    -7.131694
  C   -1.091700    -1.804354    -5.5072651
  H   -2.019918    -2.034209    -6.0246894
  C   -1.133773    -1.248025    -4.2220281
  C   -2.453142    -0.919037    -3.5345542
  H   -2.265551    -0.855332    -2.4559302
  C   -3.521166    -2.011400    -3.7362474
  H   -3.845454    -2.080312    -4.7828323
  H   -4.408563    -1.780489    -3.1333346
  H   -3.145814    -2.994568    -3.4267794
  C   -2.962111    0.466057    -3.9993848
  H   -2.217191    1.245537    -3.8025454
  H   -3.887219    0.731462    -3.4710752
  H   -3.174318    0.459428    -5.0771869
  C   2.652616    -0.905841    -3.486385
  H   2.437527    -0.830045    -2.413144
  C   3.719318    -2.006060    -3.652487
  H   3.333117    -2.984759    -3.341716
  H   4.595216    -1.773234    -3.033532
  H   4.065281    -2.087971    -4.691022
  C   3.182251    0.471080    -3.951713
  H   3.421200    0.451658    -5.023787
  H   4.095875    0.736273    -3.403529
  H   2.436915    1.255925    -3.780826
  

********** ACl E(BLYP-D4/Def2-TZVP) a.u. **********

3ACl E = -2364.356715995844
  C   -0.117366    -0.001364    1.407757
  C   -0.030054    0.031639    0.014159
  C   0.013667    -1.006000    -0.966622
  N   -0.003664    0.935092    -2.132471
  N   -0.013042    1.199445    -0.814555
  N   -0.006479    -0.406568    -2.195665
  C   0.180096    -2.439492    -0.719585
  C   -0.797002    -3.398838    -1.052763
  C   -0.627335    -4.759908    -0.800834
  H   -1.411361    -5.458563    -1.078227
  C   0.536644    -5.195114    -0.166366
  H   0.675881    -6.253779    0.042270
  C   1.516062    -4.277672    0.216081
  H   2.423118    -4.603049    0.717041
  C   1.334093    -2.922735    -0.057996
  C   0.056265    2.560348    -0.359914
  C   1.321989    3.083755    -0.042598
  C   1.366743    4.401611    0.431992
  H   2.324728    4.845585    0.694067
  C   0.198294    5.149637    0.577983
  H   0.253795    6.172140    0.948756
  C   -1.042726    4.595454    0.259235
  H   -1.943738    5.190230    0.390699
  C   -1.142491    3.280868    -0.214304
  C   -2.494165    2.631353    -0.480409
  H   -2.328141    1.760609    -1.125410
  C   -3.472962    3.560684    -1.224004
  H   -3.773918    4.417616    -0.607240
  H   -4.387337    3.010998    -1.483692
  H   -3.030825    3.947632    -2.150871
  C   -3.096380    2.112106    0.847243
  H   -2.400745    1.433278    1.357134
  H   -4.035242    1.574178    0.656241
  H   -3.314372    2.948775    1.525381
  C   2.589667    2.245310    -0.152885
  H   2.352286    1.341446    -0.725677
  C   3.714917    2.977708    -0.912378
  H   3.381260    3.294916    -1.908744
  H   4.579961    2.312597    -1.035067
  H   4.058596    3.867983    -0.370078
  C   3.048215    1.789017    1.251395
  H   3.314289    2.654370    1.873882
  H   3.933775    1.143526    1.172071
  H   2.251769    1.230303    1.758679
  C   -0.035731    -1.018443    -3.509158
  C   1.124711    -1.665955    -3.969459
  C   1.060076    -2.274443    -5.230974
  H   1.936884    -2.786050    -5.621217
  C   -0.100695    -2.212707    -5.999032
  H   -0.130850    -2.690608    -6.976998
  C   -1.220040    -1.525838    -5.528060
  H   -2.111342    -1.470561    -6.147609
  C   -1.218587    -0.908821    -4.270746
  C   -2.431974    -0.112065    -3.802077
  H   -2.392317    -0.044806    -2.708772
  C   -3.775176    -0.775358    -4.171552
  H   -3.965694    -0.734330    -5.251802
  H   -4.597597    -0.242557    -3.677650
  H   -3.813171    -1.826193    -3.862628
  C   -2.375368    1.329002    -4.366566
  H   -1.461019    1.840550    -4.051070
  H   -3.237791    1.908084    -4.011420
  H   -2.405773    1.312130    -5.464487
  C   2.439801    -1.633052    -3.204056
  H   2.244720    -1.283744    -2.188408
  C   3.097798    -3.022191    -3.090413
  H   2.403596    -3.758447    -2.669653
  H   3.974464    -2.966887    -2.433165
  H   3.436805    -3.392057    -4.066815
  C   3.398825    -0.603332    -3.847124
  H   3.657268    -0.891336    -4.874894
  H   4.328135    -0.537297    -3.266116
  H   2.941846    0.393461    -3.878899
  Cl  2.616229    -1.822841    0.405327
  Cl  -2.321832    -2.875283    -1.740260

3TS1 E = -2364.340139474532
  C    -0.917514    -0.189816    3.033536
  C    -0.531716    -0.125942    1.686435
  C    -0.371379    -1.151075    0.726503
  N    -0.051557    0.794457    -0.387740
  N    -0.290942    1.059177    0.913448
  N    -0.106093    -0.548933    -0.474265
  C    -0.375132    -2.596276    0.971488
  C    -1.355934    -3.458597    0.443181
  C    -1.356793    -4.831595    0.688048
  H    -2.135337    -5.453147    0.255344
  C    -0.371649    -5.376416    1.512125
  H    -0.367072    -6.445135    1.716162
  C    0.597813    -4.555858    2.089020
  H    1.363999    -4.966591    2.739996
  C    0.590497    -3.187127    1.819659
  C    -0.177914    2.399337    1.409456
  C    0.981568    3.157013    1.111905
  C    1.048497    4.455199    1.631594
  H    1.918642    5.070870    1.424528
  C    0.035550    4.962653    2.451517
  H    0.116035    5.974660    2.846150
  C    -1.062032    4.176371    2.780789
  H    -1.831384    4.577770    3.434277
  C    -1.216486    2.877460    2.256758
  C    -2.357379    2.011924    2.648665
  H    -1.698345    0.920155    3.123530
  C    -3.264094    1.518076    1.520500
  H    -4.014161    2.288652    1.275094
  H    -3.806463    0.612740    1.825698
  H    -2.722492    1.292602    0.597474
  C    -3.153028    2.444370    3.872895
  H    -2.500566    2.664851    4.726758
  H    -3.835202    1.638205    4.172551
  H    -3.772197    3.336554    3.675205
  C    2.190292    2.547561    0.396220
  H    1.825489    1.954664    -0.447436
  C    3.168774    3.584174    -0.184814
  H    2.657502    4.298207    -0.843008
  H    3.937568    3.069990    -0.776099
  H    3.687624    4.151266    0.599481
  C    2.928488    1.590159    1.364006
  H    3.335136    2.150817    2.216604
  H    3.762439    1.092505    0.851927
  H    2.264236    0.816420    1.764245
  C    0.083343    -1.148968    -1.777071
  C    1.260806    -1.879885    -2.018924
  C    1.395805    -2.481812    -3.278218
  H    2.291696    -3.057331    -3.499665
  C    0.414476    -2.331808    -4.255209
  H    0.538995    -2.805442    -5.227781
  C    -0.719679    -1.560878    -3.998285
  H    -1.467239    -1.437248    -4.777628
  C    -0.917244    -0.948692    -2.754467
  C    -2.138754    -0.066110    -2.518904
  H    -2.310929    -0.005109    -1.438687
  C    -3.426161    -0.628397    -3.157339
  H    -3.398669    -0.563244    -4.252761
  H    -4.291248    -0.044153    -2.819141
  H    -3.592522    -1.677132    -2.886365
  C    -1.869312    1.368637    -3.034534
  H    -0.993495    1.805129    -2.545268
  H    -2.735909    2.012248    -2.831943
  H    -1.697193    1.360741    -4.119552
  C    2.408061    -1.943832    -1.021721
  H    2.061627    -1.554436    -0.061971
  C    2.910306    -3.381631    -0.782332
  H    2.089799    -4.050692    -0.499978
  H    3.649186    -3.388511    0.028449
  H    3.393812    -3.794848    -1.677135
  C    3.559210    -1.020867    -1.487533
  H    3.976162    -1.363192    -2.443964
  H    4.367244    -1.017156    -0.744403
  H    3.209711    0.010183    -1.620535
  Cl   1.857289    -2.215975    2.539494
  Cl   -2.676461    -2.791939    -0.496038

3Int E = -2364.362139048209
  C      0.144452    -0.011582    1.409674
  C      -0.008108    0.076247    0.049136
  C      0.013471    -0.952206    -0.947283
  N      -0.140239    0.992581    -2.102433
  N      -0.128220    1.255704    -0.774944
  N      -0.114444    -0.343988    -2.167923
  C      0.243523    -2.384423    -0.739267
  C      -0.736990    -3.364325    -1.000089
  C      -0.514796    -4.726754    -0.803866
  H      -1.306602    -5.437023    -1.023928
  C      0.713855    -5.148830    -0.294987
  H      0.896981    -6.208445    -0.129299
  C      1.702708    -4.214939    0.016011
  H      2.661350    -4.528108    0.419497
  C      1.467309    -2.858181    -0.206321
  C      0.051427    2.596310    -0.309582
  C      1.321906    3.176322    -0.442231
  C      1.531792    4.448374    0.118353
  H      2.502768    4.927768    0.019823
  C      0.515242    5.087710    0.835068
  H      0.696553    6.069759    1.270022
  C      -0.720737    4.482753    1.003010
  H      -1.496406    5.007851    1.552545
  C      -1.019017    3.213152    0.423417
  C      -2.315750    2.636496    0.602962
  H      -0.260548    0.805516    2.016451
  C      -2.921041    1.609480    -0.313323
  H      -4.013189    1.734282    -0.335060
  H      -2.729820    0.580199    0.033638
  H      -2.551704    1.690164    -1.337616
  C      -3.213916    3.113096    1.712774
  H      -2.660957    3.491701    2.579455
  H      -3.856110    2.289305    2.053970
  H      -3.895731    3.916526    1.376356
  C      2.492738    2.426818    -1.071426
  H      2.101190    1.563507    -1.615642
  C      3.262121    3.282327    -2.097558
  H      2.592631    3.656915    -2.882387
  H      4.046013    2.680100    -2.574936
  H      3.752372    4.145427    -1.628808
  C      3.425545    1.891511    0.039381
  H      3.874244    2.719012    0.605480
  H      4.239582    1.297995    -0.399040
  H      2.872927    1.255774    0.741441
  C      -0.176075    -0.957789    -3.481530
  C      1.000389    -1.513866    -4.016080
  C      0.907605    -2.129279    -5.272806
  H      1.796930    -2.571836    -5.715302
  C      -0.297766    -2.162578    -5.969787
  H      -0.349507    -2.646421    -6.944000
  C      -1.434390    -1.558656    -5.432739
  H      -2.362669    -1.569833    -5.997944
  C      -1.403355    -0.937042    -4.177886
  C      -2.636662    -0.214639    -3.650714
  H      -2.547162    -0.147767    -2.562381
  C      -3.956947    -0.951392    -3.957095
  H      -4.209063    -0.911825    -5.024844
  H      -4.780985    -0.472649    -3.412683
  H      -3.914116    -2.004811    -3.658607
  C      -2.685995    1.227097    -4.213253
  H      -1.783963    1.786909    -3.946635
  H      -3.558367    1.760998    -3.812681
  H      -2.772858    1.208862    -5.308175
  C      2.355754    -1.371021    -3.340593
  H      2.201024    -1.048865    -2.309191
  C      3.143947    -2.694992    -3.295984
  H      2.548511    -3.498589    -2.848025
  H      4.051339    -2.568776    -2.693058
  H      3.452136    -3.017135    -4.299226
  C      3.171430    -0.255808    -4.037177
  H      3.393319    -0.522312    -5.079292
  H      4.124218    -0.099430    -3.514102
  H      2.621110    0.692778    -4.040265
  Cl     2.763079    -1.745608    0.163474
  Cl     -2.338219    -2.866672    -1.519453

3TS2 E = -2364.357971305293
  C      0.179637    -0.072654    3.122534
  C      -0.088169    -0.083923    1.778540
  C      -0.098477    -1.130223    0.793614
  N      -0.278148    0.805082    -0.374398
  N      -0.218622    1.073231    0.955081
  N      -0.229652    -0.522824    -0.433852
  C      0.110486    -2.563377    1.000869
  C      -0.878013    -3.533895    0.723607
  C      -0.674869    -4.899195    0.917634
  H      -1.471839    -5.598740    0.682241
  C      0.539424    -5.339621    1.446911
  H      0.706385    -6.402157    1.610890
  C      1.532546    -4.418920    1.780192
  H      2.480234    -4.744459    2.199618
  C      1.318167    -3.058574    1.554467
  C      -0.063040    2.419741    1.413199
  C      1.187844    3.029282    1.233252
  C      1.388985    4.303454    1.790731
  H      2.347568    4.801092    1.665708
  C      0.384778    4.919260    2.545481
  H      0.562386    5.901731    2.981013
  C      -0.832592    4.289995    2.750303
  H      -1.600024    4.797945    3.326814
  C      -1.125107    3.018041    2.171601
  C      -2.414986    2.432088    2.364451
  H      -0.517187    -0.114074    3.953683
  C      -3.015767    1.388280    1.464941
  H      -4.109618    1.497960    1.452261
  H      -2.807521    0.364707    1.821051
  H      -2.656267    1.461022    0.436480
  C      -3.305023    2.898808    3.485337
  H      -2.745481    3.279747    4.346759
  H      -3.936826    2.068998    3.831643
  H      -3.997221    3.697104    3.158815
  C      2.353541    2.299503    0.572032
  H      1.955754    1.452245    0.007285
  C      3.115678    3.181293    -0.436453
  H      2.440037    3.584213    -1.201967
  H      3.889570    2.588570    -0.941390
  H      3.618920    4.026031    0.051708
  C      3.292676    1.732693    1.662252
  H      3.757377    2.546359    2.235992
  H      4.094952    1.138519    1.203020
  H      2.737378    1.095363    2.361237
  C      -0.285611    -1.143823    -1.744055
  C      0.890958    -1.717089    -2.261174
  C      0.806789    -2.338967    -3.514923
  H      1.696464    -2.793765    -3.944106
  C      -0.389946    -2.361173    -4.227567
  H      -0.435073    -2.849254    -5.200005
  C      -1.525772    -1.740852    -3.708214
  H      -2.446736    -1.744567    -4.285442
  C      -1.504121    -1.113465    -2.455825
  C      -2.738725    -0.379946    -1.946355
  H      -2.660734    -0.309996    -0.857319
  C      -4.059998    -1.109740    -2.265682
  H      -4.298991    -1.073282    -3.336564
  H      -4.887619    -0.623420    -1.733466
  H      -4.027769    -2.162231    -1.962445
  C      -2.773907    1.060720    -2.512278
  H      -1.870716    1.614514    -2.238047
  H      -3.646204    1.600841    -2.119618
  H      -2.852106    1.041221    -3.607883
  C      2.239899    -1.580617    -1.570875
  H      2.074698    -1.261731    -0.540312
  C      3.025573    -2.905696    -1.521822
  H      2.424207    -3.709835    -1.082594
  H      3.926342    -2.782136    -0.908403
  H      3.345214    -3.226008    -2.522094
  C      3.064763    -0.464251    -2.254890
  H      3.296549    -0.727187    -3.295790
  H      4.012201    -0.311167    -1.721265
  H      2.516075    0.485229    -2.259663
  Cl     2.622833    -1.962279    1.946470
  Cl     -2.468406    -3.019770    0.187017

34ACl E = -2364.452103991902
  C   0.045828    0.157418    1.273442
  C   0.091633    0.084118    -0.098580
  C   0.057049    -1.015218    -0.976270
  N   -0.126150    0.936808    -2.229679
  N   0.030979    1.236904    -0.896281
  N   -0.087343    -0.478449    -2.256507
  C   0.076560    -2.426587    -0.640207
  C   -0.934209    -3.332763    -1.061846
  C   -0.887104    -4.697247    -0.797015
  H   -1.694197    -5.335337    -1.146325
  C   0.170825    -5.220072    -0.046050
  H   0.214431    -6.285348    0.168255
  C   1.165590    -4.366378    0.438575
  H   1.996948    -4.752524    1.021583
  C   1.118485    -3.008312    0.137548
  C   0.052356    2.545022    -0.366028
  C   0.192975    3.711208    -1.178176
  C   0.113972    4.956097    -0.539900
  H   0.206370    5.854051    -1.147213
  C   -0.055330    5.087969    0.834992
  H   -0.115055    6.072511    1.294495
  C   -0.117100    3.935643    1.618209
  H   -0.215535    4.032463    2.696844
  C   -0.057969    2.661620    1.053259
  C   -0.109259    1.453968    2.002919
  H   0.061041    -0.761397    1.852136
  C   -1.482242    1.422243    2.747788
  H   -1.616822    2.324830    3.355927
  H   -1.534270    0.548620    3.410956
  H   -2.307875    1.362760    2.029256
  C   1.035335    1.551161    3.058240
  H   2.011253    1.604955    2.562368
  H   1.024845    0.665225    3.706765
  H   0.918419    2.438000    3.691460
  C   0.497165    3.728290    -2.679380
  H   0.541362    2.701953    -3.038953
  C   -0.615591    4.445868    -3.474470
  H   -1.590805    3.979821    -3.291235
  H   -0.409969    4.393494    -4.552085
  H   -0.691666    5.506957    -3.200706
  C   1.879816    4.365439    -2.951173
  H   1.911074    5.423641    -2.659013
  H   2.118369    4.306540    -4.022170
  H   2.669461    3.841126    -2.397487
  C   -0.019957    -1.125148    -3.525328
  C   1.121733    -1.895670    -3.851084
  C   1.130396    -2.569145    -5.079993
  H   1.994565    -3.173008    -5.348853
  C   0.075314    -2.444378    -5.981269
  H   0.106467    -2.968088    -6.935507
  C   -1.013684    -1.631102    -5.664832
  H   -1.825849    -1.527610    -6.381014
  C   -1.094563    -0.965881    -4.437069
  C   -2.300425    -0.084232    -4.134312
  H   -2.317288    0.103312    -3.055633
  C   -3.643697    -0.741472    -4.517243
  H   -3.759664    -0.828570    -5.605490
  H   -4.476467    -0.127106    -4.149995
  H   -3.743278    -1.745614    -4.089023
  C   -2.148152    1.281014    -4.844060
  H   -1.213055    1.766705    -4.553562
  H   -2.980531    1.947906    -4.580894
  H   -2.149161    1.151300    -5.935237
  C   2.376923    -1.911069    -2.987287
  H   2.134595    -1.503102    -2.004748
  C   2.941497    -3.329051    -2.770008
  H   2.169931    -4.011124    -2.395759
  H   3.756715    -3.300839    -2.036002
  H   3.346368    -3.751836    -3.698862
  C   3.441334    -0.968497    -3.596979
  H   3.756621    -1.315874    -4.590129
  H   4.329065    -0.926238    -2.950933
  H   3.045519    0.049155    -3.704615
  Cl  2.470494    -2.023308    0.692564
  Cl  -2.375488    -2.708775    -1.843736

12ACl E = -2364.341242043179
  C    -0.162584     0.014284     1.410529
  C    -0.132834     0.028958     0.050133
  C    -0.054357     -1.038632     -0.932777
  N    -0.138440     0.912116     -2.105304
  N    -0.223967     1.193324     -0.764288
  N    -0.098253     -0.403917     -2.157471
  C    0.166931     -2.463403     -0.724532
  C    -0.724139     -3.469044     -1.174497
  C    -0.486781     -4.828987     -0.984336
  H    -1.205482     -5.553076     -1.357449
  C    0.645491     -5.237928     -0.277011
  H    0.830735     -6.297149     -0.112646
  C    1.530348     -4.286979     0.232612
  H    2.415346     -4.584926     0.787674
  C    1.294872     -2.933541     -0.000695
  C    -0.022533     2.539203     -0.310004
  C    1.287091     2.971027     -0.027363
  C    1.441655     4.279038     0.453843
  H    2.437866     4.650219     0.687162
  C    0.337734     5.112340     0.630268
  H    0.478901     6.125308     1.004578
  C    -0.948117     4.659320     0.326560
  H    -1.796209     5.325032     0.466233
  C    -1.157303     3.359515     -0.151197
  C    -2.554456     2.820963     -0.433863
  H    -2.456454     2.027884     -1.184838
  C    -3.509732     3.881200     -1.014135
  H    -3.743703     4.666065     -0.282939
  H    -4.459465     3.409894     -1.298632
  H    -3.084827     4.360567     -1.905426
  C    -3.142707     2.178023     0.845427
  H    -2.492069     1.384519     1.235341
  H    -4.128637     1.741182     0.634452
  H    -3.266482     2.933700     1.633580
  C    2.499955     2.071297     -0.224469
  H    2.161446     1.127889     -0.663941
  C    3.509583     2.692100     -1.213831
  H    3.031580     2.921147     -2.174634
  H    4.334556     1.991829     -1.399485
  H    3.942215     3.621438     -0.820275
  C    3.161093     1.731051     1.128880
  H    3.530175     2.636987     1.628499
  H    4.017558     1.060429     0.975404
  H    2.445307     1.232317     1.793068
  C    -0.052150     -1.013874     -3.473418
  C    1.149806     -1.613119     -3.888766
  C    1.161043     -2.207396     -5.158899
  H    2.071573     -2.682690     -5.516318
  C    0.033729     -2.175275     -5.976644
  H    0.063122     -2.641192     -6.960465
  C    -1.128405     -1.532801     -5.548339
  H    -1.992773     -1.501083     -6.206693
  C    -1.203578     -0.934478     -4.284631
  C    -2.464628     -0.191234     -3.854694
  H    -2.470369     -0.141153     -2.759751
  C    -3.765361     -0.897630     -4.290621
  H    -3.910951     -0.846653     -5.377425
  H    -4.627391     -0.403397     -3.824786
  H    -3.777145     -1.953783     -3.998323
  C    -2.440931     1.260875     -4.392711
  H    -1.551664     1.795003     -4.044673
  H    -3.330378     1.806079     -4.048826
  H    -2.444171     1.264710     -5.491329
  C    2.431741     -1.539924     -3.070641
  H    2.181837     -1.211742     -2.059841
  C    3.139250     -2.904115     -2.948368
  H    2.458029     -3.675573     -2.572765
  H    3.981703     -2.824807     -2.249946
  H    3.538757     -3.242084     -3.913561
  C    3.375325     -0.467694     -3.664763
  H    3.692049     -0.737316     -4.681274
  H    4.274283     -0.369027     -3.042023
  H    2.881200     0.510148     -3.710384
  Cl   2.481397     -1.792010     0.595768
  Cl   -2.242890    -3.014188    -1.925138
                
1TS1 E = -2364.340724550942
  C     -0.994065    -0.419861    3.037719
  C     -0.604211    -0.238801    1.750089
  C     -0.350032    -1.249469    0.745106
  N     -0.164727    0.756138    -0.314265
  N     -0.461717    0.983795    1.015332
  N     -0.175882    -0.560777    -0.430662
  C     -0.155321    -2.682307    0.940662
  C     -0.987845    -3.673835    0.372463
  C     -0.776959    -5.037873    0.571424
  H     -1.445982    -5.755714    0.105446
  C     0.265198    -5.457349    1.399500
  H     0.427935    -6.519123    1.571457
  C     1.093935    -4.516856    2.014712
  H     1.913002    -4.826895    2.657352
  C     0.888629    -3.160273    1.774765
  C     -0.173912    2.269545    1.580503
  C     1.136175    2.784101    1.534085
  C     1.343002    4.062464    2.074952
  H     2.341152    4.495994    2.054592
  C     0.300387    4.772267    2.666599
  H     0.486136    5.760260    3.085445
  C     -0.978387    4.213982    2.744473
  H     -1.775034    4.770528    3.230514
  C     -1.243431    2.953270    2.199539
  C     -2.627389    2.317266    2.239859
  H     -2.489510    1.241550    2.452668
  C     -3.325560    2.440937    0.864566
  H     -3.535937    3.495271    0.635497
  H     -4.279669    1.896762    0.870366
  H     -2.705562    2.037323    0.058265
  C     -3.530012    2.863767    3.359304
  H     -3.040768    2.795869    4.338804
  H     -4.455936    2.276677    3.404018
  H     -3.814376    3.910872    3.185781
  C     2.321479    1.989857    0.997685
  H     1.957072    1.026851    0.631784
  C     2.990760    2.706165    -0.193756
  H     2.275800    2.849121    -1.013259
  H     3.835851    2.115782    -0.570197
  H     3.377052    3.692324    0.096212
  C     3.334932    1.689134    2.124450
  H     3.778911    2.609884    2.525196
  H     4.150272    1.061221    1.740527
  H     2.852721    1.156572    2.953491
  C     -0.026491    -1.119574    -1.762519
  C     1.172430    -1.773503    -2.092744
  C     1.266093    -2.326893    -3.378463
  H     2.177595    -2.843746    -3.669934
  C     0.220674    -2.206300    -4.290448
  H     0.314037    -2.641226    -5.284400
  C     -0.941390    -1.517773    -3.940416
  H     -1.743008    -1.419510    -4.667959
  C     -1.098065    -0.959073    -2.666467
  C     -2.358278    -0.174189    -2.318139
  H     -2.453099    -0.148804    -1.226661
  C     -3.647104    -0.813422    -2.875310
  H     -3.699968    -0.737506    -3.969112
  H     -4.522135    -0.288950    -2.470965
  H     -3.729506    -1.872599    -2.606468
  C     -2.229162    1.285351    -2.817620
  H     -1.348775    1.773300    -2.388048
  H     -3.118720    1.863746    -2.534990
  H     -2.141830    1.309758    -3.912595
  C     2.373139    -1.820823    -1.159502
  H     2.063780    -1.463795    -0.174496
  C     2.926684    -3.249521    -0.982860
  H     2.137826    -3.954116    -0.699087
  H     3.691484    -3.259268    -0.196210
  H     3.393739    -3.615936    -1.906532
  C     3.471476    -0.856041    -1.663310
  H     3.867556    -1.181230    -2.634593
  H     4.305662    -0.822952    -0.949818
  H     3.078569    0.159983    -1.781227
  Cl    2.011937    -2.027159    2.498079
  Cl    -2.393330    -3.194646    -0.560251

14ACl E = -2364.489432443092
  C      -0.278961    0.174808    1.334332
  C      -0.158335    0.071093    -0.010149
  C      -0.078347    -1.003599    -0.954924
  N      -0.203584    0.916924    -2.174892
  N      -0.143124    1.234798    -0.836356
  N      -0.165684    -0.415130    -2.188593
  C      0.182171    -2.412716    -0.690009
  C      -0.708479    -3.458832    -1.029679
  C      -0.434249    -4.800338    -0.768883
  H      -1.155783    -5.558887    -1.058951
  C      0.744147    -5.144160    -0.103695
  H      0.961681    -6.187863    0.112503
  C      1.636636    -4.148003    0.295180
  H      2.558805    -4.396576    0.812786
  C      1.357832    -2.815142    -0.002237
  C      0.263606    2.482754    -0.306414
  C      0.884092    3.507614    -1.074437
  C      1.291652    4.661686    -0.392687
  H      1.756156    5.465870    -0.956808
  C      1.146867    4.802503    0.986137
  H      1.483534    5.711291    1.482152
  C      0.566292    3.773204    1.724155
  H      0.455552    3.887138    2.798385
  C      0.097830    2.612160    1.104233
  C      -0.651611    1.529962    1.903921
  H      -0.219083    -0.699383    1.973720
  C      -2.183615    1.782953    1.731657
  H      -2.462518    2.772011    2.123021
  H      -2.754409    1.014639    2.270438
  H      -2.468650    1.740516    0.673531
  C      -0.315661    1.559205    3.409656
  H      0.765789    1.482714    3.576960
  H      -0.797448    0.703729    3.900812
  H      -0.685265    2.467276    3.901423
  C      1.103985    3.432679    -2.584787
  H      1.191562    2.378584    -2.859503
  C      -0.131500    3.993570    -3.325890
  H      -1.044479    3.472380    -3.018481
  H      -0.020721    3.878458    -4.412988
  H      -0.258871    5.062596    -3.104894
  C      2.392790    4.130691    -3.063680
  H      2.343023    5.223057    -2.966735
  H      2.553659    3.909280    -4.127243
  H      3.270081    3.779038    -2.505808
  C      -0.176570    -1.065270    -3.483334
  C      1.020733    -1.646131    -3.939538
  C      0.985609    -2.301335    -5.178641
  H      1.891729    -2.764381    -5.562692
  C      -0.184623    -2.346812    -5.933206
  H      -0.192510    -2.860129    -6.893625
  C      -1.342450    -1.720621    -5.471584
  H      -2.241697    -1.747859    -6.081945
  C      -1.369697    -1.062761    -4.235351
  C      -2.626203    -0.328327    -3.782001
  H      -2.568155    -0.195102    -2.695619
  C      -3.928923    -1.095656    -4.090161
  H      -4.134931    -1.129731    -5.167873
  H      -4.777686    -0.588482    -3.613838
  H      -3.895813    -2.126969    -3.721737
  C      -2.672012    1.076977    -4.428439
  H      -1.768787    1.646157    -4.193695
  H      -3.541959    1.637874    -4.060684
  H      -2.757152    0.994390    -5.520720
  C      2.339962    -1.494969    -3.195019
  H      2.132156    -1.117762    -2.191615
  C      3.092671    -2.831177    -3.037691
  H      2.453604    -3.599253    -2.587696
  H      3.966084    -2.692859    -2.388201
  H      3.452926    -3.210545    -4.002932
  C      3.220467    -0.433050    -3.895791
  H      3.483266    -0.746658    -4.915043
  H      4.151538    -0.280648    -3.333841
  H      2.698696    0.529675    -3.961602
  Cl     2.558658    -1.620133    0.455147
  Cl     -2.266370    -3.073265    -1.735944


MECP1 E = -2364.345082686775
  C   -0.227260    -0.261514    1.462489
  C   -0.091164    -0.085050    0.100976
  C   0.008922    -1.073356    -0.936033
  N   -0.153587    0.923475    -1.999159
  N   -0.103487    1.139627    -0.649899
  N   -0.076542    -0.401918    -2.123717
  C   0.260033    -2.502621    -0.769787
  C   -0.650876    -3.507182    -1.162532
  C   -0.392350    -4.866000    -0.986293
  H   -1.128074    -5.596823    -1.309582
  C   0.791915    -5.261944    -0.363015
  H   0.997315    -6.319505    -0.211529
  C   1.707336    -4.305405    0.078117
  H   2.632517    -4.598399    0.565869
  C   1.441764    -2.953110    -0.129635
  C   0.101492    2.465728    -0.172313
  C   1.137115    3.251730    -0.731136
  C   1.263776    4.570326    -0.274249
  H   2.039971    5.205321    -0.696157
  C   0.445254    5.071043    0.737234
  H   0.569324    6.097058    1.080243
  C   -0.512899    4.249551    1.330453
  H   -1.121326    4.640258    2.141070
  C   -0.717722    2.936622    0.885425
  C   -1.761138    2.038554    1.508902
  H   -1.238449    1.033658    1.729127
  C   -2.931344    1.724289    0.556227
  H   -3.550443    2.622207    0.412519
  H   -3.564147    0.934783    0.981205
  H   -2.590895    1.393171    -0.429512
  C   -2.272627    2.496440    2.879947
  H   -1.446508    2.684415    3.576121
  H   -2.907775    1.714229    3.313590
  H   -2.879301    3.411022    2.804567
  C   2.147487    2.716812    -1.743561
  H   2.020226    1.633188    -1.813847
  C   1.896797    3.304975    -3.148766
  H   0.889137    3.056467    -3.499688
  H   2.622373    2.906440    -3.870913
  H   1.999261    4.398588    -3.139474
  C   3.601554    2.962304    -1.283795
  H   3.855022    4.030032    -1.264908
  H   4.298253    2.469820    -1.975376
  H   3.771522    2.556506    -0.278692
  C   -0.126160    -0.943029    -3.467792
  C   1.036506    -1.526161    -4.001120
  C   0.951404    -2.051308    -5.299000
  H   1.830053    -2.511975    -5.744971
  C   -0.230462    -1.969808    -6.031580
  H   -0.274440    -2.380061    -7.039299
  C   -1.354915    -1.352046    -5.483512
  H   -2.266273    -1.282157    -6.071680
  C   -1.335120    -0.824571    -4.186437
  C   -2.566603    -0.120709    -3.625355
  H   -2.485507    -0.114819    -2.532574
  C   -3.887442    -0.833857    -3.984335
  H   -4.129213    -0.732382    -5.050356
  H   -4.714294    -0.383843    -3.420349
  H   -3.853458    -1.903329    -3.747760
  C   -2.608117    1.351571    -4.102079
  H   -1.706750    1.889212    -3.793041
  H   -3.480892    1.863773    -3.675017
  H   -2.687559    1.399795    -5.196814
  C   2.373038    -1.523126    -3.272232
  H   2.211380    -1.190798    -2.244348
  C   3.011301    -2.925631    -3.210169
  H   2.318691    -3.662230    -2.788792
  H   3.908884    -2.902236    -2.579457
  H   3.312918    -3.273966    -4.206686
  C   3.331900    -0.499693    -3.924158
  H   3.578512    -0.787857    -4.954702
  H   4.267640    -0.439380    -3.352907
  H   2.880620    0.498857    -3.952490
  Cl  2.660047    -1.801175    0.378907
  Cl  -2.207023    -3.052439    -1.828468

MECP2 E = -2364.358935368541
  C   -0.488724    -0.271170    1.426142
  C   -0.267924    -0.031813    0.098988
  C   -0.098804    -1.010043    -0.925680
  N   -0.070557    0.971976    -2.020310
  N   -0.191232    1.215264    -0.700745
  N   -0.047096    -0.374598    -2.125569
  C   0.079390    -2.449308    -0.715337
  C   -0.869352    -3.409792    -1.114270
  C   -0.689285    -4.776292    -0.900504
  H   -1.452582    -5.476297    -1.227912
  C   0.458710    -5.215194    -0.240708
  H   0.607084    -6.278037    -0.061418
  C   1.412336    -4.296760    0.201552
  H   2.308213    -4.625946    0.719875
  C   1.219561    -2.936963    -0.035544
  C   0.019459    2.529681    -0.223011
  C   1.229536    3.192804    -0.531590
  C   1.462563    4.441698    0.056001
  H   2.381791    4.976862    -0.169064
  C   0.560362    4.985884    0.984772
  H   0.779665    5.946760    1.448587
  C   -0.596268    4.312414    1.320989
  H   -1.283584    4.761402    2.031315
  C   -0.953165    3.075195    0.693017
  C   -2.219211    2.489335    0.961871
  H   -0.823424    0.598481    2.009524
  C   -2.939676    1.534689    0.057290
  H   -4.017293    1.757018    0.075447
  H   -2.830671    0.487455    0.398979
  H   -2.599129    1.581813    -0.979921
  C   -3.004373    2.887596    2.184171
  H   -2.373456    3.234185    3.009360
  H   -3.589525    2.029665    2.544981
  H   -3.734526    3.686991    1.960526
  C   2.315152    2.582171    -1.416266
  H   2.085782    1.523969    -1.565134
  C   2.324968    3.249196    -2.809036
  H   1.355664    3.128234    -3.306016
  H   3.098998    2.801314    -3.446910
  H   2.537120    4.323657    -2.725830
  C   3.710110    2.638531    -0.756868
  H   4.079887    3.666516    -0.653493
  H   4.433876    2.088639    -1.373422
  H   3.693246    2.182563    0.240869
  C   -0.020584    -0.930372    -3.462831
  C   1.158179    -1.549542    -3.915107
  C   1.145686    -2.086445    -5.210713
  H   2.039293    -2.574752    -5.592997
  C   0.016883    -1.983873    -6.019861
  H   0.027673    -2.404635    -7.024186
  C   -1.124323    -1.331001    -5.553205
  H   -1.992317    -1.245405    -6.201789
  C   -1.174960    -0.787295    -4.263690
  C   -2.417508    -0.037098    -3.795235
  H   -2.416861    -0.033276    -2.699854
  C   -3.734375    -0.701002    -4.249890
  H   -3.891924    -0.592456    -5.330768
  H   -4.582829    -0.217941    -3.748766
  H   -3.758207    -1.770367    -4.011292
  C   -2.371710    1.434996    -4.273006
  H   -1.473243    1.940303    -3.906029
  H   -3.251784    1.979629    -3.904931
  H   -2.377097    1.484627    -5.370533
  C   2.441291    -1.574993    -3.097895
  H   2.217057    -1.231046    -2.086153
  C   3.036093    -2.993189    -2.983774
  H   2.293335    -3.707761    -2.612767
  H   3.883939    -2.990276    -2.287516
  H   3.401422    -3.354951    -3.953831
  C   3.468526    -0.580941    -3.687052
  H   3.784480    -0.885876    -4.693691
  H   4.360813    -0.535138    -3.048730
  H   3.044188    0.427204    -3.757686
  Cl  2.472003    -1.835774    0.497525
  Cl  -2.375691    -2.882168    -1.840965
