# Supplementary material for: Triplet Vinylidenes Based on (Benz)imidazole and 1,2,3-Triazole N‑Heterocycles
Source: JACS Au. 2025 Jun 5;5(6):2884–97. doi: 10.1021/jacsau.5c00491 (PMC12188390; doi:10.1021/jacsau.5c00491)
Supplement: Supplementary file 3 [file au5c00491_si_003.cif]

data_jrlb89t
_diffrn_ambient_temperature_device 'Oxford Cryostream 800'
_publ_section_references
;
Sheldrick, G.M. (2015). Acta Cryst. A71, 3-8.
Sheldrick, G.M. (2015). Acta Cryst. C71, 3-8.
;
_audit_contact_author_address
;
Faculty of Chemistry and Chemical Biology
TU Dortmund University
Otto-Hahn-Str. 6
44227 Dortmund
Germany
;
_audit_contact_author_email       julian.holstein@tu-dortmund.de
_audit_contact_author_name        'Julian J. Holstein'
_audit_contact_author_phone       '+49 231 755 3426'
_publ_contact_author_id_orcid     0000-0002-8385-7805
_audit_creation_method
;
FinalCif by Daniel Kratzert, Freiburg 2019,
https://github.com/dkratzert/FinalCif
;
_shelx_SHELXL_version_number      '2014/7'
_chemical_name_systematic         ?
_chemical_name_common             ?
_chemical_formula_sum             'C87 H98 Br4 N10'
_chemical_formula_moiety          ?
_chemical_formula_weight          1603.35
_chemical_melting_point           ?
_space_group_crystal_system       triclinic
_space_group_IT_number            2
_space_group_name_H-M_alt         'P -1'
_space_group_name_Hall            '-P 1'
_shelx_space_group_comment
;
The symmetry employed for this shelxl refinement is uniquely defined
by the following loop, which should always be used as a source of
symmetry information in preference to the above space-group names.
They are only intended as comments.
;

loop_
_space_group_symop_operation_xyz
'x, y, z'
'-x, -y, -z'

_cell_length_a                    12.2324(2)
_cell_length_b                    12.2910(2)
_cell_length_c                    14.2196(3)
_cell_angle_alpha                 71.9180(10)
_cell_angle_beta                  74.8300(10)
_cell_angle_gamma                 85.0810(10)
_cell_volume                      1961.47(6)
_cell_formula_units_Z             1
_cell_measurement_temperature     100(2)
_cell_measurement_reflns_used     9791
_cell_measurement_theta_min       2.4465
_cell_measurement_theta_max       26.38
_exptl_crystal_description        block
_exptl_crystal_colour             yellow
_exptl_crystal_recrystallization_method ?
_exptl_crystal_density_meas       ?
_exptl_crystal_density_method     ?
_exptl_crystal_density_diffrn     1.357
_exptl_crystal_F_000              830
_exptl_crystal_size_max           0.100
_exptl_crystal_size_mid           0.100
_exptl_crystal_size_min           0.100
_exptl_absorpt_coefficient_mu     2.103
_exptl_absorpt_correction_type    multi-scan
_exptl_absorpt_correction_T_min   0.5133
_exptl_absorpt_correction_T_max   0.5624
_exptl_absorpt_process_details
;
SADABS-2016/2 - Bruker AXS area detector scaling and absorption correction:
Krause, L., Herbst-Irmer, R., Sheldrick G.M. & Stalke D., J. Appl. Cryst. 48
(2015) 3-10
;
_exptl_absorpt_special_details    ?
_shelx_estimated_absorpt_T_min    0.817
_shelx_estimated_absorpt_T_max    0.817
_exptl_transmission_factor_min    ?
_exptl_transmission_factor_max    ?
_exptl_special_details            ?
_diffrn_ambient_temperature       100(2)
_diffrn_ambient_environment       ?
_diffrn_radiation_type            MoK\a
_diffrn_radiation_wavelength      0.71073
_diffrn_radiation_monochromator   'mirror optics'
_olex2_diffrn_ambient_temperature_device ?
_diffrn_radiation_probe           ?
_diffrn_source                    'microfocus sealed X-ray tube'
_diffrn_source_type               'Incoatec I\ms 3.0'
_diffrn_source_voltage            ?
_diffrn_source_current            ?
_diffrn_detector                  HPAD
_diffrn_detector_type             'Bruker PHOTON II'
_diffrn_detector_area_resol_mean  7.41
_diffrn_measurement_device        'four-circle diffractometer'
_diffrn_measurement_device_type   'Bruker D8 VENTURE dual wavelength Mo/Cu'
_diffrn_measurement_method        '\w and \f scans'
_diffrn_measurement_specimen_support 'MiTeGen micromount'
_diffrn_reflns_number             40997
_diffrn_reflns_av_unetI/netI      0.0231
_diffrn_reflns_av_R_equivalents   0.0292
_diffrn_reflns_theta_min          2.594
_diffrn_reflns_theta_max          26.421
_diffrn_reflns_theta_full         25.242
_diffrn_reflns_limit_h_min        -15
_diffrn_reflns_limit_h_max        15
_diffrn_reflns_limit_k_min        -15
_diffrn_reflns_limit_k_max        13
_diffrn_reflns_limit_l_min        -17
_diffrn_reflns_limit_l_max        17
_diffrn_measured_fraction_theta_max 0.999
_diffrn_measured_fraction_theta_full 0.999
_diffrn_reflns_Laue_measured_fraction_max 0.999
_diffrn_reflns_Laue_measured_fraction_full 0.999
_diffrn_reflns_point_group_measured_fraction_max 0.999
_diffrn_reflns_point_group_measured_fraction_full 0.999
_reflns_number_total              8064
_reflns_number_gt                 7120
_reflns_threshold_expression      'I > 2\s(I)'
_reflns_Friedel_coverage          0.000
_reflns_Friedel_fraction_max      .
_reflns_Friedel_fraction_full     .
_reflns_special_details
;
 Reflections were merged by SHELXL according to the crystal
 class for the calculation of statistics and refinement.
 
 _reflns_Friedel_fraction is defined as the number of unique
 Friedel pairs measured divided by the number that would be
 possible theoretically, ignoring centric projections and
 systematic absences.
;
_computing_data_collection        ?
_computing_cell_refinement        'SAINT V8.40A'
_computing_data_reduction         'SAINT V8.40A'
_computing_structure_solution     'SHELXT 2014/5 (Sheldrick, 2014)'
_computing_structure_refinement   'SHELXL-2014/7 (Sheldrick, 2014)'
_computing_molecular_graphics     ?
_computing_publication_material   ?
_refine_special_details           ?
_refine_ls_structure_factor_coef  Fsqd
_refine_ls_matrix_type            full
_refine_ls_weighting_scheme       calc
_refine_ls_weighting_details      'w=1/[\s^2^(Fo^2^)+(0.0334P)^2^+1.4242P] where P=(Fo^2^+2Fc^2^)/3'
_atom_sites_solution_primary      ?
_atom_sites_solution_secondary    ?
_atom_sites_solution_hydrogens    geom
_refine_ls_hydrogen_treatment     constr
_refine_ls_number_reflns          8064
_refine_ls_number_parameters      489
_refine_ls_number_restraints      768
_refine_ls_R_factor_all           0.0342
_refine_ls_R_factor_gt            0.0284
_refine_ls_wR_factor_ref          0.0728
_refine_ls_wR_factor_gt           0.0699
_refine_ls_goodness_of_fit_ref    1.030
_refine_ls_restrained_S_all       1.008
_refine_ls_shift/su_max           0.001
_refine_ls_shift/su_mean          0.000
_refine_diff_density_max          0.846
_refine_diff_density_min          -0.446
_refine_diff_density_rms          0.055
_refine_ls_extinction_method      none
_refine_ls_extinction_coef        .

loop_
_atom_type_symbol
_atom_type_description
_atom_type_scat_dispersion_real
_atom_type_scat_dispersion_imag
_atom_type_scat_source
'C' 'C' 0.0033 0.0016 'International Tables Vol C Tables 4.2.6.8 and 6.1.1.4'
'H' 'H' 0.0000 0.0000 'International Tables Vol C Tables 4.2.6.8 and 6.1.1.4'
'Br' 'Br' -0.2901 2.4595 'International Tables Vol C Tables 4.2.6.8 and 6.1.1.4'
'N' 'N' 0.0061 0.0033 'International Tables Vol C Tables 4.2.6.8 and 6.1.1.4'
'N' 'N-' 0.0061 0.0033 'International Tables Vol C Tables 4.2.6.8 and 6.1.1.4'
'N' 'N+' 0.0061 0.0033 'International Tables Vol C Tables 4.2.6.8 and 6.1.1.4'
'C' 'C-' 0.0033 0.0016 'International Tables Vol C Tables 4.2.6.8 and 6.1.1.4'

_geom_special_details
;
 All esds (except the esd in the dihedral angle between two l.s. planes)
 are estimated using the full covariance matrix.  The cell esds are taken
 into account individually in the estimation of esds in distances, angles
 and torsion angles; correlations between esds in cell parameters are only
 used when they are defined by crystal symmetry.  An approximate (isotropic)
 treatment of cell esds is used for estimating esds involving l.s. planes.
;

loop_
_atom_site_label
_atom_site_type_symbol
_atom_site_fract_x
_atom_site_fract_y
_atom_site_fract_z
_atom_site_U_iso_or_equiv
_atom_site_adp_type
_atom_site_occupancy
_atom_site_site_symmetry_order
_atom_site_calc_flag
_atom_site_refinement_flags_posn
_atom_site_refinement_flags_adp
_atom_site_refinement_flags_occupancy
_atom_site_disorder_assembly
_atom_site_disorder_group
Br1 Br 0.19426(2) 0.85539(2) 0.35563(2) 0.02654(6) Uani 1 1 d . U . . .
C1 C- 0.13191(16) 0.62062(16) 0.27785(15) 0.0232(4) Uani 1 1 d . U . . .
Br2 Br 0.43763(2) 0.76032(2) -0.01259(2) 0.03053(7) Uani 1 1 d . U . . .
C2 C 0.24645(15) 0.61984(15) 0.27768(13) 0.0183(4) Uani 1 1 d . U . . .
N1 N 0.42981(12) 0.64397(12) 0.25602(11) 0.0166(3) Uani 1 1 d . U . . .
N2 N 0.40825(12) 0.54053(12) 0.32217(11) 0.0176(3) Uani 1 1 d . U . . .
N3 N 0.29729(12) 0.52679(12) 0.33487(11) 0.0168(3) Uani 1 1 d . U . . .
C3 C 0.33585(15) 0.69825(15) 0.22752(13) 0.0167(3) Uani 1 1 d . U . . .
N6 N+ 0.09177(14) 0.71022(15) 0.22349(14) 0.0291(4) Uani 1 1 d . U . . .
C4 C 0.24139(15) 0.43001(15) 0.41699(13) 0.0181(4) Uani 1 1 d . U . . .
N5 N 0.04037(17) 0.78267(18) 0.18065(16) 0.0443(5) Uani 1 1 d . U . . .
C5 C 0.19938(15) 0.44556(15) 0.51335(14) 0.0186(4) Uani 1 1 d . U . . .
C7 C 0.13973(16) 0.24773(16) 0.57611(15) 0.0240(4) Uani 1 1 d . U . . .
H7 H 0.1049 0.1845 0.6312 0.029 Uiso 1 1 calc R U . . .
C6 C 0.14791(15) 0.35186(16) 0.59269(14) 0.0212(4) Uani 1 1 d . U . . .
H6 H 0.1180 0.3594 0.6591 0.025 Uiso 1 1 calc R U . . .
C11 C 0.2657(2) 0.54510(18) 0.61886(17) 0.0318(5) Uani 1 1 d . U . . .
H11A H 0.3410 0.5116 0.6009 0.048 Uiso 1 1 calc R U . . .
H11B H 0.2212 0.4947 0.6831 0.048 Uiso 1 1 calc R U . . .
H11C H 0.2733 0.6203 0.6269 0.048 Uiso 1 1 calc R U . . .
C10 C 0.20559(16) 0.55864(15) 0.53404(14) 0.0202(4) Uani 1 1 d . U . . .
H10 H 0.2507 0.6130 0.4702 0.024 Uiso 1 1 calc R U . . .
C9 C 0.23421(16) 0.32679(16) 0.39731(14) 0.0213(4) Uani 1 1 d . U . . .
C8 C 0.18214(17) 0.23574(16) 0.47973(15) 0.0247(4) Uani 1 1 d . U . . .
H8 H 0.1757 0.1641 0.4693 0.030 Uiso 1 1 calc R U . . .
C12 C 0.08709(17) 0.60923(17) 0.55946(16) 0.0283(4) Uani 1 1 d . U . . .
H12A H 0.0533 0.6234 0.5014 0.042 Uiso 1 1 calc R U . . .
H12B H 0.0920 0.6815 0.5737 0.042 Uiso 1 1 calc R U . . .
H12C H 0.0398 0.5553 0.6196 0.042 Uiso 1 1 calc R U . . .
C13 C 0.27703(18) 0.31156(17) 0.29189(15) 0.0267(4) Uani 1 1 d . U . . .
H13 H 0.3173 0.3831 0.2449 0.032 Uiso 1 1 calc R U . . .
C17 C 0.62273(15) 0.63106(16) 0.15354(14) 0.0200(4) Uani 1 1 d . U . . .
C16 C 0.54732(15) 0.68083(15) 0.22163(13) 0.0182(4) Uani 1 1 d . U . . .
C15 C 0.1769(2) 0.2950(2) 0.25195(18) 0.0388(5) Uani 1 1 d . U . . .
H15A H 0.1253 0.3607 0.2508 0.058 Uiso 1 1 calc R U . . .
H15B H 0.1364 0.2249 0.2968 0.058 Uiso 1 1 calc R U . . .
H15C H 0.2048 0.2887 0.1827 0.058 Uiso 1 1 calc R U . . .
C14 C 0.3606(2) 0.2120(2) 0.29269(18) 0.0360(5) Uani 1 1 d . U . . .
H14A H 0.3902 0.2074 0.2230 0.054 Uiso 1 1 calc R U . . .
H14B H 0.3220 0.1405 0.3363 0.054 Uiso 1 1 calc R U . . .
H14C H 0.4233 0.2242 0.3193 0.054 Uiso 1 1 calc R U . . .
C20 C 0.69278(16) 0.79223(16) 0.22890(15) 0.0241(4) Uani 1 1 d . U . . .
H20 H 0.7179 0.8469 0.2534 0.029 Uiso 1 1 calc R U . . .
C19 C 0.76916(16) 0.74723(17) 0.15983(15) 0.0259(4) Uani 1 1 d . U . . .
H19 H 0.8458 0.7717 0.1372 0.031 Uiso 1 1 calc R U . . .
C18 C 0.73534(16) 0.66707(17) 0.12336(14) 0.0241(4) Uani 1 1 d . U . . .
H18 H 0.7894 0.6360 0.0771 0.029 Uiso 1 1 calc R U . . .
C21 C 0.57928(16) 0.75868(15) 0.26332(14) 0.0209(4) Uani 1 1 d . U . . .
C22 C 0.49914(17) 0.79679(16) 0.34871(15) 0.0241(4) Uani 1 1 d . U . . .
H22 H 0.4206 0.7755 0.3527 0.029 Uiso 1 1 calc R U . . .
C23 C 0.5268(2) 0.7316(2) 0.45084(17) 0.0396(6) Uani 1 1 d . U . . .
H23A H 0.5202 0.6491 0.4633 0.059 Uiso 1 1 calc R U . . .
H23B H 0.4737 0.7547 0.5061 0.059 Uiso 1 1 calc R U . . .
H23C H 0.6043 0.7493 0.4484 0.059 Uiso 1 1 calc R U . . .
C24 C 0.5007(2) 0.9258(2) 0.3299(2) 0.0428(6) Uani 1 1 d . U . . .
H24A H 0.4840 0.9654 0.2639 0.064 Uiso 1 1 calc R U . . .
H24B H 0.5758 0.9486 0.3295 0.064 Uiso 1 1 calc R U . . .
H24C H 0.4435 0.9464 0.3843 0.064 Uiso 1 1 calc R U . . .
C26 C 0.64674(18) 0.54707(19) 0.00659(15) 0.0297(4) Uani 1 1 d . U . . .
H26A H 0.6145 0.4908 -0.0145 0.044 Uiso 1 1 calc R U . . .
H26B H 0.7281 0.5326 -0.0007 0.044 Uiso 1 1 calc R U . . .
H26C H 0.6348 0.6243 -0.0365 0.044 Uiso 1 1 calc R U . . .
C25 C 0.58846(16) 0.53678(16) 0.11862(14) 0.0226(4) Uani 1 1 d . U . . .
H25 H 0.5048 0.5423 0.1259 0.027 Uiso 1 1 calc R U . . .
C27 C 0.61479(18) 0.41867(17) 0.18745(15) 0.0268(4) Uani 1 1 d . U . . .
H27A H 0.5912 0.3585 0.1651 0.040 Uiso 1 1 calc R U . . .
H27B H 0.5736 0.4104 0.2584 0.040 Uiso 1 1 calc R U . . .
H27C H 0.6963 0.4120 0.1826 0.040 Uiso 1 1 calc R U . . .
C33 C 0.27016(16) 0.90040(16) 0.21509(14) 0.0214(4) Uani 1 1 d . U . . .
C32 C 0.26139(18) 1.01511(17) 0.16173(16) 0.0266(4) Uani 1 1 d . U . . .
H32 H 0.2223 1.0673 0.1963 0.032 Uiso 1 1 calc R U . . .
C31 C 0.30995(19) 1.05269(17) 0.05798(17) 0.0305(5) Uani 1 1 d . U . . .
H31 H 0.3063 1.1315 0.0214 0.037 Uiso 1 1 calc R U . . .
C30 C 0.36382(18) 0.97608(17) 0.00732(16) 0.0281(4) Uani 1 1 d . U . . .
H30 H 0.3951 1.0012 -0.0644 0.034 Uiso 1 1 calc R U . . .
C29 C 0.37179(16) 0.86195(16) 0.06233(14) 0.0220(4) Uani 1 1 d . U . . .
C28 C 0.32856(15) 0.82011(15) 0.16826(13) 0.0177(4) Uani 1 1 d . U . . .
C1_1 C 0.8682(2) 0.07382(19) 0.20162(19) 0.0439(6) Uani 1 1 d D U . . .
C2_1 C 0.9309(2) 0.0539(2) 0.2732(2) 0.0517(7) Uani 1 1 d D U . . .
H2_1 H 1.0058 0.0244 0.2586 0.062 Uiso 1 1 calc R U . . .
C3_1 C 0.8874(2) 0.0759(2) 0.3656(2) 0.0541(7) Uani 1 1 d D U . . .
H3_1 H 0.9323 0.0618 0.4135 0.065 Uiso 1 1 calc R U . . .
C4_1 C 0.7783(2) 0.1184(2) 0.3882(2) 0.0469(6) Uani 1 1 d D U . . .
H4_1 H 0.7477 0.1335 0.4516 0.056 Uiso 1 1 calc R U . . .
C5_1 C 0.7152(2) 0.1385(2) 0.31795(19) 0.0417(6) Uani 1 1 d D U . . .
H5_1 H 0.6402 0.1674 0.3328 0.050 Uiso 1 1 calc R U . . .
C6_1 C 0.7599(2) 0.1170(2) 0.22579(19) 0.0412(5) Uani 1 1 d D U . . .
H6_1 H 0.7151 0.1323 0.1777 0.049 Uiso 1 1 calc R U . . .
C7_1 C 0.9153(3) 0.0508(3) 0.1007(2) 0.0776(11) Uani 1 1 d D U . . .
H7A_1 H 0.8582 0.0702 0.0609 0.116 Uiso 1 1 calc R U . . .
H7B_1 H 0.9829 0.0976 0.0630 0.116 Uiso 1 1 calc R U . . .
H7C_1 H 0.9354 -0.0304 0.1125 0.116 Uiso 1 1 calc R U . . .
C1_2 C 0.0359(7) 0.5740(8) 0.0220(7) 0.037(3) Uiso 0.296(6) 1 d D U P A -1
C2_2 C -0.0029(7) 0.4941(7) 0.1147(7) 0.038(2) Uiso 0.296(6) 1 d D U P A -1
H2_2 H 0.0062 0.5065 0.1749 0.045 Uiso 0.296(6) 1 calc R U P A -1
C3_2 C -0.0556(7) 0.3949(8) 0.1219(7) 0.038(2) Uiso 0.296(6) 1 d D U P A -1
H3_2 H -0.0827 0.3391 0.1859 0.046 Uiso 0.296(6) 1 calc R U P A -1
C6_2 C 0.0210(8) 0.5599(7) -0.0670(7) 0.034(2) Uiso 0.296(6) 1 d D U P A -1
H6_2 H 0.0454 0.6172 -0.1306 0.041 Uiso 0.296(6) 1 calc R U P A -1
C5_2 C -0.0302(7) 0.4604(8) -0.0618(8) 0.034(2) Uiso 0.296(6) 1 d D U P A -1
H5_2 H -0.0396 0.4479 -0.1219 0.041 Uiso 0.296(6) 1 calc R U P A -1
C4_2 C -0.0669(7) 0.3807(7) 0.0319(8) 0.035(2) Uiso 0.296(6) 1 d D U P A -1
H4_2 H -0.1015 0.3128 0.0352 0.042 Uiso 0.296(6) 1 calc R U P A -1
C7_2 C 0.1079(8) 0.6712(8) 0.0028(7) 0.054(3) Uiso 0.296(6) 1 d D U P A -1
H7A_2 H 0.1235 0.7152 -0.0697 0.081 Uiso 0.296(6) 1 calc R U P A -1
H7B_2 H 0.0692 0.7203 0.0442 0.081 Uiso 0.296(6) 1 calc R U P A -1
H7C_2 H 0.1793 0.6434 0.0210 0.081 Uiso 0.296(6) 1 calc R U P A -1
C2_3 C -0.0420(8) 0.4391(9) 0.0020(8) 0.021(3) Uiso 0.204(6) 1 d D U P A -2
H2_3 H -0.0794 0.3754 0.0003 0.025 Uiso 0.204(6) 1 calc R U P A -2
C3_3 C 0.0012(9) 0.5250(10) -0.0868(8) 0.026(3) Uiso 0.204(6) 1 d D U P A -2
H3_3 H -0.0054 0.5204 -0.1505 0.031 Uiso 0.204(6) 1 calc R U P A -2
C5_3 C 0.0649(9) 0.6299(9) 0.0085(9) 0.031(3) Uiso 0.204(6) 1 d D U P A -2
H5_3 H 0.0991 0.6954 0.0104 0.037 Uiso 0.204(6) 1 calc R U P A -2
C4_3 C 0.0541(9) 0.6178(10) -0.0826(9) 0.031(3) Uiso 0.204(6) 1 d D U P A -2
H4_3 H 0.0843 0.6756 -0.1445 0.037 Uiso 0.204(6) 1 calc R U P A -2
C6_3 C 0.0228(9) 0.5409(9) 0.0969(9) 0.030(3) Uiso 0.204(6) 1 d D U P A -2
H6_3 H 0.0306 0.5449 0.1605 0.037 Uiso 0.204(6) 1 calc R U P A -2
C7_3 C -0.0598(14) 0.3401(11) 0.1767(10) 0.068(5) Uiso 0.204(6) 1 d D U P A -2
H7A_3 H -0.0963 0.2891 0.1532 0.101 Uiso 0.204(6) 1 calc R U P A -2
H7B_3 H 0.0088 0.3032 0.1958 0.101 Uiso 0.204(6) 1 calc R U P A -2
H7C_3 H -0.1122 0.3560 0.2362 0.101 Uiso 0.204(6) 1 calc R U P A -2
C1_3 C -0.0295(9) 0.4477(9) 0.0945(8) 0.018(3) Uiso 0.204(6) 1 d D U P A -2

loop_
_atom_site_aniso_label
_atom_site_aniso_U_11
_atom_site_aniso_U_22
_atom_site_aniso_U_33
_atom_site_aniso_U_23
_atom_site_aniso_U_13
_atom_site_aniso_U_12
Br1 0.02971(11) 0.02678(11) 0.02139(10) -0.00759(8) -0.00583(8) 0.00904(8)
C1 0.0201(9) 0.0234(9) 0.0228(10) -0.0001(8) -0.0072(7) -0.0027(7)
Br2 0.04221(13) 0.02962(11) 0.01747(10) -0.00660(8) -0.00640(8) 0.00714(9)
C2 0.0220(9) 0.0170(8) 0.0149(8) -0.0032(7) -0.0056(7) 0.0017(7)
N1 0.0174(7) 0.0162(7) 0.0153(7) -0.0036(6) -0.0041(6) 0.0008(6)
N2 0.0184(7) 0.0162(7) 0.0157(7) -0.0025(6) -0.0026(6) 0.0005(6)
N3 0.0177(7) 0.0151(7) 0.0159(7) -0.0030(6) -0.0037(6) 0.0004(6)
C3 0.0180(8) 0.0167(8) 0.0153(8) -0.0038(7) -0.0053(7) 0.0017(7)
N6 0.0207(8) 0.0313(9) 0.0308(9) 0.0012(8) -0.0094(7) -0.0057(7)
C4 0.0193(9) 0.0153(8) 0.0162(8) 0.0006(7) -0.0049(7) 0.0003(7)
N5 0.0295(10) 0.0445(11) 0.0473(12) 0.0109(10) -0.0184(9) -0.0040(9)
C5 0.0162(8) 0.0188(8) 0.0197(9) -0.0027(7) -0.0068(7) 0.0013(7)
C7 0.0232(10) 0.0212(9) 0.0220(9) 0.0022(7) -0.0056(8) -0.0032(7)
C6 0.0194(9) 0.0244(9) 0.0174(9) -0.0026(7) -0.0052(7) 0.0005(7)
C11 0.0431(13) 0.0271(10) 0.0318(11) -0.0088(9) -0.0208(10) 0.0007(9)
C10 0.0235(9) 0.0195(9) 0.0165(9) -0.0038(7) -0.0046(7) -0.0007(7)
C9 0.0222(9) 0.0190(8) 0.0210(9) -0.0045(7) -0.0048(7) 0.0010(7)
C8 0.0279(10) 0.0161(8) 0.0283(10) -0.0042(8) -0.0064(8) -0.0014(8)
C12 0.0259(10) 0.0257(10) 0.0307(11) -0.0089(9) -0.0024(8) 0.0013(8)
C13 0.0350(11) 0.0193(9) 0.0229(10) -0.0064(8) -0.0014(8) -0.0027(8)
C17 0.0194(9) 0.0216(9) 0.0160(8) -0.0009(7) -0.0059(7) 0.0032(7)
C16 0.0155(8) 0.0187(8) 0.0178(9) -0.0007(7) -0.0053(7) -0.0001(7)
C15 0.0446(13) 0.0470(13) 0.0295(12) -0.0179(10) -0.0121(10) 0.0070(11)
C14 0.0350(12) 0.0357(12) 0.0356(12) -0.0153(10) -0.0024(10) 0.0058(10)
C20 0.0236(9) 0.0221(9) 0.0258(10) -0.0005(8) -0.0120(8) -0.0028(8)
C19 0.0175(9) 0.0280(10) 0.0254(10) 0.0037(8) -0.0073(8) -0.0023(8)
C18 0.0192(9) 0.0270(10) 0.0196(9) 0.0007(8) -0.0039(7) 0.0028(8)
C21 0.0218(9) 0.0188(8) 0.0211(9) -0.0012(7) -0.0096(7) 0.0009(7)
C22 0.0230(9) 0.0242(9) 0.0281(10) -0.0106(8) -0.0088(8) 0.0012(8)
C23 0.0341(12) 0.0570(15) 0.0267(11) -0.0132(11) -0.0092(9) 0.0121(11)
C24 0.0454(14) 0.0301(11) 0.0536(15) -0.0208(11) -0.0034(12) -0.0003(10)
C26 0.0297(11) 0.0364(11) 0.0226(10) -0.0104(9) -0.0062(8) 0.0062(9)
C25 0.0217(9) 0.0251(9) 0.0202(9) -0.0069(8) -0.0045(7) 0.0028(8)
C27 0.0320(11) 0.0234(9) 0.0268(10) -0.0093(8) -0.0094(8) 0.0038(8)
C33 0.0223(9) 0.0220(9) 0.0198(9) -0.0041(7) -0.0083(7) 0.0015(7)
C32 0.0307(11) 0.0201(9) 0.0314(11) -0.0077(8) -0.0131(9) 0.0041(8)
C31 0.0365(12) 0.0187(9) 0.0338(11) 0.0007(8) -0.0147(9) -0.0005(8)
C30 0.0321(11) 0.0241(10) 0.0222(10) 0.0029(8) -0.0081(8) -0.0023(8)
C29 0.0225(9) 0.0222(9) 0.0208(9) -0.0050(7) -0.0066(7) 0.0000(7)
C28 0.0171(9) 0.0169(8) 0.0186(9) -0.0022(7) -0.0071(7) -0.0010(7)
C1_1 0.0492(14) 0.0253(11) 0.0476(14) -0.0054(10) -0.0034(11) 0.0032(10)
C2_1 0.0357(13) 0.0300(12) 0.0721(18) 0.0068(12) -0.0116(13) 0.0031(10)
C3_1 0.0576(17) 0.0419(14) 0.0602(17) 0.0055(13) -0.0323(14) -0.0100(12)
C4_1 0.0627(17) 0.0380(13) 0.0412(14) -0.0099(11) -0.0154(12) -0.0064(12)
C5_1 0.0394(13) 0.0379(13) 0.0488(14) -0.0162(11) -0.0101(11) 0.0048(10)
C6_1 0.0451(14) 0.0371(12) 0.0460(14) -0.0134(11) -0.0191(11) 0.0032(11)
C7_1 0.101(3) 0.0516(18) 0.062(2) -0.0210(16) 0.0113(18) 0.0094(18)

loop_
_geom_bond_atom_site_label_1
_geom_bond_atom_site_label_2
_geom_bond_distance
_geom_bond_site_symmetry_2
_geom_bond_publ_flag
Br1 C33 1.8953(19) . ?
C1 N6 1.276(3) . ?
C1 C2 1.400(3) . ?
Br2 C29 1.8836(19) . ?
C2 N3 1.386(2) . ?
C2 C3 1.407(3) . ?
N1 N2 1.325(2) . ?
N1 C3 1.369(2) . ?
N1 C16 1.455(2) . ?
N2 N3 1.340(2) . ?
N3 C4 1.451(2) . ?
C3 C28 1.481(2) . ?
N6 N5 1.152(3) . ?
C4 C9 1.396(3) . ?
C4 C5 1.398(3) . ?
C5 C6 1.393(3) . ?
C5 C10 1.519(3) . ?
C7 C8 1.382(3) . ?
C7 C6 1.388(3) . ?
C7 H7 0.9500 . ?
C6 H6 0.9500 . ?
C11 C10 1.530(3) . ?
C11 H11A 0.9800 . ?
C11 H11B 0.9800 . ?
C11 H11C 0.9800 . ?
C10 C12 1.526(3) . ?
C10 H10 1.0000 . ?
C9 C8 1.396(3) . ?
C9 C13 1.518(3) . ?
C8 H8 0.9500 . ?
C12 H12A 0.9800 . ?
C12 H12B 0.9800 . ?
C12 H12C 0.9800 . ?
C13 C14 1.525(3) . ?
C13 C15 1.531(3) . ?
C13 H13 1.0000 . ?
C17 C18 1.398(3) . ?
C17 C16 1.402(3) . ?
C17 C25 1.521(3) . ?
C16 C21 1.399(3) . ?
C15 H15A 0.9800 . ?
C15 H15B 0.9800 . ?
C15 H15C 0.9800 . ?
C14 H14A 0.9800 . ?
C14 H14B 0.9800 . ?
C14 H14C 0.9800 . ?
C20 C19 1.383(3) . ?
C20 C21 1.398(3) . ?
C20 H20 0.9500 . ?
C19 C18 1.382(3) . ?
C19 H19 0.9500 . ?
C18 H18 0.9500 . ?
C21 C22 1.519(3) . ?
C22 C24 1.526(3) . ?
C22 C23 1.534(3) . ?
C22 H22 1.0000 . ?
C23 H23A 0.9800 . ?
C23 H23B 0.9800 . ?
C23 H23C 0.9800 . ?
C24 H24A 0.9800 . ?
C24 H24B 0.9800 . ?
C24 H24C 0.9800 . ?
C26 C25 1.536(3) . ?
C26 H26A 0.9800 . ?
C26 H26B 0.9800 . ?
C26 H26C 0.9800 . ?
C25 C27 1.540(3) . ?
C25 H25 1.0000 . ?
C27 H27A 0.9800 . ?
C27 H27B 0.9800 . ?
C27 H27C 0.9800 . ?
C33 C32 1.388(3) . ?
C33 C28 1.402(3) . ?
C32 C31 1.381(3) . ?
C32 H32 0.9500 . ?
C31 C30 1.381(3) . ?
C31 H31 0.9500 . ?
C30 C29 1.387(3) . ?
C30 H30 0.9500 . ?
C29 C28 1.401(3) . ?
C1_1 C2_1 1.381(4) . ?
C1_1 C6_1 1.382(3) . ?
C1_1 C7_1 1.505(4) . ?
C2_1 C3_1 1.383(4) . ?
C2_1 H2_1 0.9500 . ?
C3_1 C4_1 1.384(4) . ?
C3_1 H3_1 0.9500 . ?
C4_1 C5_1 1.368(3) . ?
C4_1 H4_1 0.9500 . ?
C5_1 C6_1 1.379(3) . ?
C5_1 H5_1 0.9500 . ?
C6_1 H6_1 0.9500 . ?
C7_1 H7A_1 0.9800 . ?
C7_1 H7B_1 0.9800 . ?
C7_1 H7C_1 0.9800 . ?
C1_2 C2_2 1.370(8) . ?
C1_2 C6_2 1.390(8) . ?
C1_2 C7_2 1.459(8) . ?
C2_2 C3_2 1.391(8) . ?
C2_2 H2_2 0.9500 . ?
C3_2 C4_2 1.385(9) . ?
C3_2 H3_2 0.9500 . ?
C6_2 C5_2 1.394(8) . ?
C6_2 H6_2 0.9500 . ?
C5_2 C4_2 1.375(9) . ?
C5_2 H5_2 0.9500 . ?
C4_2 H4_2 0.9500 . ?
C7_2 H7A_2 0.9800 . ?
C7_2 H7B_2 0.9800 . ?
C7_2 H7C_2 0.9800 . ?
C2_3 C3_3 1.381(8) . ?
C2_3 C1_3 1.399(9) . ?
C2_3 H2_3 0.9500 . ?
C3_3 C4_3 1.383(10) . ?
C3_3 H3_3 0.9500 . ?
C5_3 C4_3 1.388(10) . ?
C5_3 C6_3 1.395(8) . ?
C5_3 H5_3 0.9500 . ?
C4_3 H4_3 0.9500 . ?
C6_3 C1_3 1.373(9) . ?
C6_3 H6_3 0.9500 . ?
C7_3 C1_3 1.468(8) . ?
C7_3 H7A_3 0.9800 . ?
C7_3 H7B_3 0.9800 . ?
C7_3 H7C_3 0.9800 . ?

loop_
_geom_angle_atom_site_label_1
_geom_angle_atom_site_label_2
_geom_angle_atom_site_label_3
_geom_angle
_geom_angle_site_symmetry_1
_geom_angle_site_symmetry_3
_geom_angle_publ_flag
N6 C1 C2 118.25(17) . . ?
N3 C2 C1 122.36(16) . . ?
N3 C2 C3 103.19(15) . . ?
C1 C2 C3 134.44(17) . . ?
N2 N1 C3 113.25(14) . . ?
N2 N1 C16 116.80(14) . . ?
C3 N1 C16 129.89(15) . . ?
N1 N2 N3 103.92(13) . . ?
N2 N3 C2 113.69(14) . . ?
N2 N3 C4 118.01(14) . . ?
C2 N3 C4 127.28(15) . . ?
N1 C3 C2 105.90(15) . . ?
N1 C3 C28 125.94(16) . . ?
C2 C3 C28 127.61(16) . . ?
N5 N6 C1 169.8(2) . . ?
C9 C4 C5 123.47(16) . . ?
C9 C4 N3 119.34(16) . . ?
C5 C4 N3 117.17(16) . . ?
C6 C5 C4 117.16(17) . . ?
C6 C5 C10 119.54(16) . . ?
C4 C5 C10 123.30(16) . . ?
C8 C7 C6 120.16(17) . . ?
C8 C7 H7 119.9 . . ?
C6 C7 H7 119.9 . . ?
C7 C6 C5 120.98(18) . . ?
C7 C6 H6 119.5 . . ?
C5 C6 H6 119.5 . . ?
C10 C11 H11A 109.5 . . ?
C10 C11 H11B 109.5 . . ?
H11A C11 H11B 109.5 . . ?
C10 C11 H11C 109.5 . . ?
H11A C11 H11C 109.5 . . ?
H11B C11 H11C 109.5 . . ?
C5 C10 C12 110.19(15) . . ?
C5 C10 C11 111.50(15) . . ?
C12 C10 C11 111.26(17) . . ?
C5 C10 H10 107.9 . . ?
C12 C10 H10 107.9 . . ?
C11 C10 H10 107.9 . . ?
C4 C9 C8 116.88(17) . . ?
C4 C9 C13 123.14(16) . . ?
C8 C9 C13 119.96(17) . . ?
C7 C8 C9 121.35(18) . . ?
C7 C8 H8 119.3 . . ?
C9 C8 H8 119.3 . . ?
C10 C12 H12A 109.5 . . ?
C10 C12 H12B 109.5 . . ?
H12A C12 H12B 109.5 . . ?
C10 C12 H12C 109.5 . . ?
H12A C12 H12C 109.5 . . ?
H12B C12 H12C 109.5 . . ?
C9 C13 C14 111.42(17) . . ?
C9 C13 C15 109.84(17) . . ?
C14 C13 C15 111.07(18) . . ?
C9 C13 H13 108.1 . . ?
C14 C13 H13 108.1 . . ?
C15 C13 H13 108.1 . . ?
C18 C17 C16 116.47(18) . . ?
C18 C17 C25 120.39(17) . . ?
C16 C17 C25 123.01(16) . . ?
C21 C16 C17 124.09(17) . . ?
C21 C16 N1 117.81(16) . . ?
C17 C16 N1 117.98(16) . . ?
C13 C15 H15A 109.5 . . ?
C13 C15 H15B 109.5 . . ?
H15A C15 H15B 109.5 . . ?
C13 C15 H15C 109.5 . . ?
H15A C15 H15C 109.5 . . ?
H15B C15 H15C 109.5 . . ?
C13 C14 H14A 109.5 . . ?
C13 C14 H14B 109.5 . . ?
H14A C14 H14B 109.5 . . ?
C13 C14 H14C 109.5 . . ?
H14A C14 H14C 109.5 . . ?
H14B C14 H14C 109.5 . . ?
C19 C20 C21 121.11(18) . . ?
C19 C20 H20 119.4 . . ?
C21 C20 H20 119.4 . . ?
C18 C19 C20 120.76(18) . . ?
C18 C19 H19 119.6 . . ?
C20 C19 H19 119.6 . . ?
C19 C18 C17 121.03(18) . . ?
C19 C18 H18 119.5 . . ?
C17 C18 H18 119.5 . . ?
C20 C21 C16 116.44(17) . . ?
C20 C21 C22 120.89(17) . . ?
C16 C21 C22 122.42(17) . . ?
C21 C22 C24 112.87(17) . . ?
C21 C22 C23 109.59(16) . . ?
C24 C22 C23 111.09(19) . . ?
C21 C22 H22 107.7 . . ?
C24 C22 H22 107.7 . . ?
C23 C22 H22 107.7 . . ?
C22 C23 H23A 109.5 . . ?
C22 C23 H23B 109.5 . . ?
H23A C23 H23B 109.5 . . ?
C22 C23 H23C 109.5 . . ?
H23A C23 H23C 109.5 . . ?
H23B C23 H23C 109.5 . . ?
C22 C24 H24A 109.5 . . ?
C22 C24 H24B 109.5 . . ?
H24A C24 H24B 109.5 . . ?
C22 C24 H24C 109.5 . . ?
H24A C24 H24C 109.5 . . ?
H24B C24 H24C 109.5 . . ?
C25 C26 H26A 109.5 . . ?
C25 C26 H26B 109.5 . . ?
H26A C26 H26B 109.5 . . ?
C25 C26 H26C 109.5 . . ?
H26A C26 H26C 109.5 . . ?
H26B C26 H26C 109.5 . . ?
C17 C25 C26 112.81(16) . . ?
C17 C25 C27 110.07(15) . . ?
C26 C25 C27 109.61(16) . . ?
C17 C25 H25 108.1 . . ?
C26 C25 H25 108.1 . . ?
C27 C25 H25 108.1 . . ?
C25 C27 H27A 109.5 . . ?
C25 C27 H27B 109.5 . . ?
H27A C27 H27B 109.5 . . ?
C25 C27 H27C 109.5 . . ?
H27A C27 H27C 109.5 . . ?
H27B C27 H27C 109.5 . . ?
C32 C33 C28 122.62(17) . . ?
C32 C33 Br1 116.42(14) . . ?
C28 C33 Br1 120.93(13) . . ?
C31 C32 C33 119.47(19) . . ?
C31 C32 H32 120.3 . . ?
C33 C32 H32 120.3 . . ?
C30 C31 C32 120.19(18) . . ?
C30 C31 H31 119.9 . . ?
C32 C31 H31 119.9 . . ?
C31 C30 C29 119.26(19) . . ?
C31 C30 H30 120.4 . . ?
C29 C30 H30 120.4 . . ?
C30 C29 C28 122.95(18) . . ?
C30 C29 Br2 117.05(15) . . ?
C28 C29 Br2 119.92(14) . . ?
C29 C28 C33 115.37(16) . . ?
C29 C28 C3 123.33(16) . . ?
C33 C28 C3 121.17(16) . . ?
C2_1 C1_1 C6_1 117.3(2) . . ?
C2_1 C1_1 C7_1 121.8(3) . . ?
C6_1 C1_1 C7_1 120.8(3) . . ?
C1_1 C2_1 C3_1 121.5(2) . . ?
C1_1 C2_1 H2_1 119.2 . . ?
C3_1 C2_1 H2_1 119.2 . . ?
C2_1 C3_1 C4_1 120.0(2) . . ?
C2_1 C3_1 H3_1 120.0 . . ?
C4_1 C3_1 H3_1 120.0 . . ?
C5_1 C4_1 C3_1 119.1(3) . . ?
C5_1 C4_1 H4_1 120.4 . . ?
C3_1 C4_1 H4_1 120.4 . . ?
C4_1 C5_1 C6_1 120.4(2) . . ?
C4_1 C5_1 H5_1 119.8 . . ?
C6_1 C5_1 H5_1 119.8 . . ?
C5_1 C6_1 C1_1 121.7(2) . . ?
C5_1 C6_1 H6_1 119.2 . . ?
C1_1 C6_1 H6_1 119.2 . . ?
C1_1 C7_1 H7A_1 109.5 . . ?
C1_1 C7_1 H7B_1 109.5 . . ?
H7A_1 C7_1 H7B_1 109.5 . . ?
C1_1 C7_1 H7C_1 109.5 . . ?
H7A_1 C7_1 H7C_1 109.5 . . ?
H7B_1 C7_1 H7C_1 109.5 . . ?
C2_2 C1_2 C6_2 121.0(7) . . ?
C2_2 C1_2 C7_2 125.7(8) . . ?
C6_2 C1_2 C7_2 112.9(7) . . ?
C1_2 C2_2 C3_2 120.9(7) . . ?
C1_2 C2_2 H2_2 119.6 . . ?
C3_2 C2_2 H2_2 119.6 . . ?
C4_2 C3_2 C2_2 117.4(7) . . ?
C4_2 C3_2 H3_2 121.3 . . ?
C2_2 C3_2 H3_2 121.3 . . ?
C1_2 C6_2 C5_2 119.1(7) . . ?
C1_2 C6_2 H6_2 120.4 . . ?
C5_2 C6_2 H6_2 120.4 . . ?
C4_2 C5_2 C6_2 118.7(8) . . ?
C4_2 C5_2 H5_2 120.6 . . ?
C6_2 C5_2 H5_2 120.6 . . ?
C5_2 C4_2 C3_2 122.9(7) . . ?
C5_2 C4_2 H4_2 118.5 . . ?
C3_2 C4_2 H4_2 118.5 . . ?
C1_2 C7_2 H7A_2 109.5 . . ?
C1_2 C7_2 H7B_2 109.5 . . ?
H7A_2 C7_2 H7B_2 109.5 . . ?
C1_2 C7_2 H7C_2 109.5 . . ?
H7A_2 C7_2 H7C_2 109.5 . . ?
H7B_2 C7_2 H7C_2 109.5 . . ?
C3_3 C2_3 C1_3 118.7(8) . . ?
C3_3 C2_3 H2_3 120.7 . . ?
C1_3 C2_3 H2_3 120.7 . . ?
C2_3 C3_3 C4_3 119.8(9) . . ?
C2_3 C3_3 H3_3 120.1 . . ?
C4_3 C3_3 H3_3 120.1 . . ?
C4_3 C5_3 C6_3 116.6(8) . . ?
C4_3 C5_3 H5_3 121.7 . . ?
C6_3 C5_3 H5_3 121.7 . . ?
C3_3 C4_3 C5_3 122.7(8) . . ?
C3_3 C4_3 H4_3 118.7 . . ?
C5_3 C4_3 H4_3 118.7 . . ?
C1_3 C6_3 C5_3 121.7(8) . . ?
C1_3 C6_3 H6_3 119.1 . . ?
C5_3 C6_3 H6_3 119.1 . . ?
C1_3 C7_3 H7A_3 109.5 . . ?
C1_3 C7_3 H7B_3 109.5 . . ?
H7A_3 C7_3 H7B_3 109.5 . . ?
C1_3 C7_3 H7C_3 109.5 . . ?
H7A_3 C7_3 H7C_3 109.5 . . ?
H7B_3 C7_3 H7C_3 109.5 . . ?
C6_3 C1_3 C2_3 120.6(7) . . ?
C6_3 C1_3 C7_3 127.5(9) . . ?
C2_3 C1_3 C7_3 111.1(8) . . ?

loop_
_geom_torsion_atom_site_label_1
_geom_torsion_atom_site_label_2
_geom_torsion_atom_site_label_3
_geom_torsion_atom_site_label_4
_geom_torsion
_geom_torsion_site_symmetry_1
_geom_torsion_site_symmetry_2
_geom_torsion_site_symmetry_3
_geom_torsion_site_symmetry_4
_geom_torsion_publ_flag
N6 C1 C2 N3 179.51(18) . . . . ?
N6 C1 C2 C3 -1.4(3) . . . . ?
C3 N1 N2 N3 1.40(19) . . . . ?
C16 N1 N2 N3 -176.15(14) . . . . ?
N1 N2 N3 C2 0.13(19) . . . . ?
N1 N2 N3 C4 -169.16(14) . . . . ?
C1 C2 N3 N2 177.88(17) . . . . ?
C3 C2 N3 N2 -1.48(19) . . . . ?
C1 C2 N3 C4 -14.0(3) . . . . ?
C3 C2 N3 C4 166.62(16) . . . . ?
N2 N1 C3 C2 -2.3(2) . . . . ?
C16 N1 C3 C2 174.82(17) . . . . ?
N2 N1 C3 C28 169.69(16) . . . . ?
C16 N1 C3 C28 -13.2(3) . . . . ?
N3 C2 C3 N1 2.16(18) . . . . ?
C1 C2 C3 N1 -177.1(2) . . . . ?
N3 C2 C3 C28 -169.69(17) . . . . ?
C1 C2 C3 C28 11.1(3) . . . . ?
C2 C1 N6 N5 -176.4(13) . . . . ?
N2 N3 C4 C9 -91.6(2) . . . . ?
C2 N3 C4 C9 100.8(2) . . . . ?
N2 N3 C4 C5 87.0(2) . . . . ?
C2 N3 C4 C5 -80.6(2) . . . . ?
C9 C4 C5 C6 -0.1(3) . . . . ?
N3 C4 C5 C6 -178.63(16) . . . . ?
C9 C4 C5 C10 -178.92(17) . . . . ?
N3 C4 C5 C10 2.5(3) . . . . ?
C8 C7 C6 C5 -0.5(3) . . . . ?
C4 C5 C6 C7 0.4(3) . . . . ?
C10 C5 C6 C7 179.29(17) . . . . ?
C6 C5 C10 C12 -67.1(2) . . . . ?
C4 C5 C10 C12 111.8(2) . . . . ?
C6 C5 C10 C11 57.0(2) . . . . ?
C4 C5 C10 C11 -124.16(19) . . . . ?
C5 C4 C9 C8 -0.2(3) . . . . ?
N3 C4 C9 C8 178.38(16) . . . . ?
C5 C4 C9 C13 178.21(18) . . . . ?
N3 C4 C9 C13 -3.2(3) . . . . ?
C6 C7 C8 C9 0.2(3) . . . . ?
C4 C9 C8 C7 0.1(3) . . . . ?
C13 C9 C8 C7 -178.36(18) . . . . ?
C4 C9 C13 C14 125.3(2) . . . . ?
C8 C9 C13 C14 -56.4(3) . . . . ?
C4 C9 C13 C15 -111.2(2) . . . . ?
C8 C9 C13 C15 67.2(2) . . . . ?
C18 C17 C16 C21 -3.0(3) . . . . ?
C25 C17 C16 C21 172.90(17) . . . . ?
C18 C17 C16 N1 -178.99(15) . . . . ?
C25 C17 C16 N1 -3.1(3) . . . . ?
N2 N1 C16 C21 -103.25(19) . . . . ?
C3 N1 C16 C21 79.7(2) . . . . ?
N2 N1 C16 C17 73.0(2) . . . . ?
C3 N1 C16 C17 -104.0(2) . . . . ?
C21 C20 C19 C18 -0.4(3) . . . . ?
C20 C19 C18 C17 1.4(3) . . . . ?
C16 C17 C18 C19 0.3(3) . . . . ?
C25 C17 C18 C19 -175.71(17) . . . . ?
C19 C20 C21 C16 -2.0(3) . . . . ?
C19 C20 C21 C22 172.35(17) . . . . ?
C17 C16 C21 C20 3.8(3) . . . . ?
N1 C16 C21 C20 179.86(15) . . . . ?
C17 C16 C21 C22 -170.47(17) . . . . ?
N1 C16 C21 C22 5.6(3) . . . . ?
C20 C21 C22 C24 51.4(2) . . . . ?
C16 C21 C22 C24 -134.6(2) . . . . ?
C20 C21 C22 C23 -73.0(2) . . . . ?
C16 C21 C22 C23 101.0(2) . . . . ?
C18 C17 C25 C26 -40.7(2) . . . . ?
C16 C17 C25 C26 143.61(18) . . . . ?
C18 C17 C25 C27 82.1(2) . . . . ?
C16 C17 C25 C27 -93.6(2) . . . . ?
C28 C33 C32 C31 1.2(3) . . . . ?
Br1 C33 C32 C31 -176.85(16) . . . . ?
C33 C32 C31 C30 1.9(3) . . . . ?
C32 C31 C30 C29 -2.1(3) . . . . ?
C31 C30 C29 C28 -0.8(3) . . . . ?
C31 C30 C29 Br2 176.03(16) . . . . ?
C30 C29 C28 C33 3.6(3) . . . . ?
Br2 C29 C28 C33 -173.12(13) . . . . ?
C30 C29 C28 C3 179.49(18) . . . . ?
Br2 C29 C28 C3 2.8(2) . . . . ?
C32 C33 C28 C29 -3.8(3) . . . . ?
Br1 C33 C28 C29 174.14(13) . . . . ?
C32 C33 C28 C3 -179.78(17) . . . . ?
Br1 C33 C28 C3 -1.9(2) . . . . ?
N1 C3 C28 C29 77.8(2) . . . . ?
C2 C3 C28 C29 -111.8(2) . . . . ?
N1 C3 C28 C33 -106.5(2) . . . . ?
C2 C3 C28 C33 63.8(3) . . . . ?
C6_1 C1_1 C2_1 C3_1 0.2(4) . . . . ?
C7_1 C1_1 C2_1 C3_1 179.6(3) . . . . ?
C1_1 C2_1 C3_1 C4_1 0.2(4) . . . . ?
C2_1 C3_1 C4_1 C5_1 -0.2(4) . . . . ?
C3_1 C4_1 C5_1 C6_1 -0.2(4) . . . . ?
C4_1 C5_1 C6_1 C1_1 0.7(4) . . . . ?
C2_1 C1_1 C6_1 C5_1 -0.7(4) . . . . ?
C7_1 C1_1 C6_1 C5_1 179.9(3) . . . . ?
C6_2 C1_2 C2_2 C3_2 1.8(11) . . . . ?
C7_2 C1_2 C2_2 C3_2 -169.5(9) . . . . ?
C1_2 C2_2 C3_2 C4_2 0.0(11) . . . . ?
C2_2 C1_2 C6_2 C5_2 -2.6(11) . . . . ?
C7_2 C1_2 C6_2 C5_2 169.7(8) . . . . ?
C1_2 C6_2 C5_2 C4_2 1.6(11) . . . . ?
C6_2 C5_2 C4_2 C3_2 0.2(11) . . . . ?
C2_2 C3_2 C4_2 C5_2 -1.0(11) . . . . ?
C1_3 C2_3 C3_3 C4_3 -0.8(13) . . . . ?
C2_3 C3_3 C4_3 C5_3 -0.9(13) . . . . ?
C6_3 C5_3 C4_3 C3_3 2.2(13) . . . . ?
C4_3 C5_3 C6_3 C1_3 -1.9(13) . . . . ?
C5_3 C6_3 C1_3 C2_3 0.2(12) . . . . ?
C5_3 C6_3 C1_3 C7_3 168.5(12) . . . . ?
C3_3 C2_3 C1_3 C6_3 1.2(12) . . . . ?
C3_3 C2_3 C1_3 C7_3 -168.9(10) . . . . ?

_shelx_res_file
;

    jrlb89t.res created by SHELXL-2014/7


TITL mo_pa_jr_lb_089_tol_0m_a.res in P-1
CELL  0.71073   12.2324   12.2910   14.2196    71.918    74.830    85.081
ZERR        1    0.0002    0.0002    0.0003     0.001     0.001     0.001
LATT   1
SFAC  C   2.31000  20.84392   1.02000  10.20751   1.58860   0.56870   0.86500 =
         51.65125   0.21560   0.00330   0.00160    11.500   0.68000  12.01000
SFAC  H   0.49300  10.51091   0.32291  26.12573   0.14019   3.14236   0.04081 =
         57.79977   0.00304   0.00000   0.00000     0.624   0.35000   1.00800
SFAC Br  17.17892   2.17230   5.23581  16.57962   5.63771   0.26090   3.98510 =
         41.43285   2.95570  -0.29010   2.45950 10000.000   1.21000  79.90000
SFAC  N  12.21261   0.00570   3.13220   9.89331   2.01250  28.99754   1.16630 =
          0.58260 -11.52901   0.00610   0.00330    19.600   0.68000  14.01000
REM IONS FROM https://journals.iucr.org/m/issues/2018/03/00/fq5001/index.html
REM FORMAT
REM a1 a2 a3 a4
REM b1 b2 b3 b4 c
REM N-
REM 1.569E+0   2.640E+0   2.795E+0   7.386E-1
REM 4.393E-1   9.202E+0   2.624E+1   9.062E+1 2.551E-1
SFAC N- 1.569 0.4393 2.640 9.202 2.795 26.24 0.7386 =
 90.62 0.2551 0.00610 0.00330 19.600 0.68000 14.01000
REM N+
REM 1.570E+0   2.068E+0   1.847E+0   2.870E-1
REM 4.122E-1   8.064E+0   1.665E+1   3.340E+1 2.271E-1
SFAC N+ 1.570 0.4122 2.068 8.064 1.847 16.65 0.2870 =
 33.40 0.2271 0.00610 0.00330 19.600 0.68000 14.01000
REM C-
REM 1.598E+0   2.161E+0   2.360E+0   6.549E-1
REM 5.843E-1   1.346E+1   3.831E+1   1.405E+2 2.238E-1
SFAC C- 1.598 0.5843 2.161 13.46 2.360  38.31 0.6549 =
 140.5 0.2238 0.00330   0.00160    11.500   0.68000  12.01000
UNIT 87 98 4 10 0 0 0
OMIT 1 1 1
OMIT 0 1 1
OMIT 1 0 1
OMIT 1 1 0
OMIT -1 1 0
LIST 4 ! automatically inserted. Change 6 to 4 for CHECKCIF!!
SIZE 0.1 0.1 0.1
REM YELLOW BLOCK
TEMP  -173
L.S. 10
RIGU
SIMU
FMAP 2
PLAN -20
ACTA
REM GRADE RESTRAINTS FOR toluene solvent molecule in residue TOL
REM Produced by Grade Web Server http://grade.globalphasing.org
REM --------- service provided by Global Phasing Ltd. ---------
REM
REM GEN: Generated by GRADE 1.2.13 (August 12 2017)
REM GEN: from mol2 file
REM GEN: using MOGUL 1.7.4(168223), CSD as539be, with quantum mechanics RM1
REM Compound InChI YXFVVABEGXRONW-UHFFFAOYSA-N
REM Compound full name TOL
REM
REM Number of restraints found:
REM Bond lengths
REM     lengths/sigmas set by mogul                 7
REM     bonds to hydrogen set to neutron values     8
REM     bonds lengths set by partial QM             0
REM Bond Angles
REM     angles/sigmas set by mogul                  8
REM     non-H angles set by partial QM              0
REM     H bond angles set by partial QM            16
REM Trigonal planes (atoms bonded to 3 others that are held flat)
REM     trigonal atoms from 3 mogul bond angles     1
REM     atoms NOT trigonal from 3 mogul angles      0
REM     trigonal atoms from partial QM              5
REM     atoms not trigonal from partial QM          0
REM Torsions and 1-4 planes
REM     bonds where mogul states cis/trans          0
REM     bonds mogul indicates flat                  0
REM     bonds mogul indicates 3-fold staggered      0
REM     bonds mogul indicates not flat              0
REM     in flat 5/6 membered rings after PQM        6
REM     other flat bonds after partial QM           0
REM     sp3-sp3 set 3-fold staggered by QM          0
REM     All other torsions (unrestrained)           1
REM Total charge set to 0
REM Bonds defined by QM have a sigma set to 0.030 Angs
REM Angles defined by QM have a sigma set to 3.0 degrees

REM grade-cif2shelx output
REM Version: 0.0.5 <Dec 20 2013>
REM grade-cif2shelx extracts restraints from a grade CIF file
REM and translates them into SHELX syntax.
REM authors Oliver Smart and Julian Holstein.

REM bonds:
DFIX_TOL 1.386 0.011 C1 C6
DFIX_TOL 1.508 0.010 C1 C7
DFIX_TOL 1.386 0.011 C1 C2
DFIX_TOL 1.385 0.010 C2 C3
DFIX_TOL 1.380 0.013 C3 C4
DFIX_TOL 1.380 0.013 C4 C5
DFIX_TOL 1.385 0.010 C5 C6

REM angles SHELX uses 1,3 distance restraints for angles,
REM these are derived by trig from the grade angle and two bond lengths:
REM C6 C1 C7 ang=121.0,0.9 b12=1.386,0.011 b23=1.508,0.010
DANG_TOL 2.520 0.017 C6 C7
REM C2 C1 C6 ang=118.0,0.7 b12=1.386,0.011 b23=1.386,0.011
DANG_TOL 2.376 0.016 C2 C6
REM C2 C1 C7 ang=121.0,0.9 b12=1.386,0.011 b23=1.508,0.010
DANG_TOL 2.520 0.017 C2 C7
REM C1 C2 C3 ang=120.9,0.8 b12=1.386,0.011 b23=1.385,0.010
DANG_TOL 2.411 0.016 C1 C3
REM C2 C3 C4 ang=120.3,0.7 b12=1.385,0.010 b23=1.380,0.013
DANG_TOL 2.398 0.017 C2 C4
REM C3 C4 C5 ang=119.8,0.7 b12=1.380,0.013 b23=1.380,0.013
DANG_TOL 2.388 0.018 C3 C5
REM C4 C5 C6 ang=120.3,0.7 b12=1.380,0.013 b23=1.385,0.010
DANG_TOL 2.398 0.017 C4 C6
REM C1 C6 C5 ang=120.9,0.8 b12=1.386,0.011 b23=1.385,0.010
DANG_TOL 2.411 0.016 C1 C5

REM planes:
REM plane csd-C1
FLAT_TOL C1 C2 C6 C7
REM plane ring6A-1
FLAT_TOL C1 C2 C3 C4
REM plane ring6A-2
FLAT_TOL C2 C3 C4 C5
REM plane ring6A-3
FLAT_TOL C3 C4 C5 C6
REM plane ring6A-4
FLAT_TOL C4 C5 C6 C1
REM plane ring6A-5
FLAT_TOL C5 C6 C1 C2
REM plane ring6A-6
FLAT_TOL C6 C1 C2 C3
CONF
BOND $H
WGHT    0.033400    1.424200
FVAR       0.41566   0.59277
RESI 0
BR1   3    0.194264    0.855389    0.355629    11.00000    0.02971    0.02678 =
         0.02139   -0.00759   -0.00583    0.00904
C1    7    0.131913    0.620618    0.277851    11.00000    0.02008    0.02341 =
         0.02276   -0.00011   -0.00716   -0.00270
BR2   3    0.437633    0.760320   -0.012585    11.00000    0.04221    0.02962 =
         0.01747   -0.00660   -0.00640    0.00714
C2    1    0.246455    0.619845    0.277678    11.00000    0.02204    0.01701 =
         0.01486   -0.00316   -0.00561    0.00169
N1    4    0.429815    0.643970    0.256018    11.00000    0.01742    0.01621 =
         0.01529   -0.00357   -0.00406    0.00077
N2    4    0.408252    0.540533    0.322171    11.00000    0.01836    0.01616 =
         0.01573   -0.00250   -0.00262    0.00046
N3    4    0.297294    0.526795    0.334866    11.00000    0.01770    0.01506 =
         0.01594   -0.00298   -0.00369    0.00042
C3    1    0.335848    0.698253    0.227518    11.00000    0.01799    0.01666 =
         0.01526   -0.00378   -0.00532    0.00165
N6    6    0.091770    0.710220    0.223489    11.00000    0.02075    0.03132 =
         0.03076    0.00120   -0.00943   -0.00572
C4    1    0.241389    0.430011    0.416994    11.00000    0.01928    0.01535 =
         0.01622    0.00061   -0.00487    0.00031
N5    4    0.040370    0.782673    0.180648    11.00000    0.02950    0.04450 =
         0.04730    0.01093   -0.01840   -0.00401
C5    1    0.199383    0.445564    0.513348    11.00000    0.01617    0.01883 =
         0.01967   -0.00266   -0.00677    0.00130
C7    1    0.139726    0.247730    0.576109    11.00000    0.02316    0.02119 =
         0.02196    0.00222   -0.00556   -0.00323
AFIX  43
H7    2    0.104881    0.184527    0.631152    11.00000   -1.20000
AFIX   0
C6    1    0.147906    0.351864    0.592693    11.00000    0.01938    0.02442 =
         0.01742   -0.00259   -0.00518    0.00048
AFIX  43
H6    2    0.117967    0.359388    0.659130    11.00000   -1.20000
AFIX   0
C11   1    0.265664    0.545099    0.618857    11.00000    0.04313    0.02713 =
         0.03183   -0.00884   -0.02081    0.00066
AFIX 137
H11A  2    0.340988    0.511627    0.600920    11.00000   -1.50000
H11B  2    0.221223    0.494741    0.683129    11.00000   -1.50000
H11C  2    0.273264    0.620258    0.626854    11.00000   -1.50000
AFIX   0
C10   1    0.205591    0.558636    0.534043    11.00000    0.02349    0.01946 =
         0.01649   -0.00384   -0.00463   -0.00073
AFIX  13
H10   2    0.250677    0.613013    0.470170    11.00000   -1.20000
AFIX   0
C9    1    0.234206    0.326786    0.397313    11.00000    0.02216    0.01902 =
         0.02104   -0.00449   -0.00485    0.00103
C8    1    0.182138    0.235738    0.479731    11.00000    0.02791    0.01613 =
         0.02833   -0.00420   -0.00644   -0.00137
AFIX  43
H8    2    0.175734    0.164074    0.469341    11.00000   -1.20000
AFIX   0
C12   1    0.087094    0.609226    0.559460    11.00000    0.02592    0.02565 =
         0.03069   -0.00894   -0.00242    0.00125
AFIX 137
H12A  2    0.053348    0.623361    0.501352    11.00000   -1.50000
H12B  2    0.092015    0.681476    0.573702    11.00000   -1.50000
H12C  2    0.039827    0.555326    0.619648    11.00000   -1.50000
AFIX   0
C13   1    0.277033    0.311561    0.291889    11.00000    0.03498    0.01930 =
         0.02289   -0.00639   -0.00137   -0.00268
AFIX  13
H13   2    0.317339    0.383096    0.244877    11.00000   -1.20000
AFIX   0
C17   1    0.622726    0.631061    0.153536    11.00000    0.01939    0.02160 =
         0.01603   -0.00090   -0.00590    0.00315
C16   1    0.547318    0.680831    0.221626    11.00000    0.01552    0.01870 =
         0.01778   -0.00070   -0.00531   -0.00006
C15   1    0.176869    0.294967    0.251955    11.00000    0.04465    0.04704 =
         0.02951   -0.01791   -0.01208    0.00698
AFIX 137
H15A  2    0.125329    0.360699    0.250844    11.00000   -1.50000
H15B  2    0.136368    0.224917    0.296803    11.00000   -1.50000
H15C  2    0.204799    0.288662    0.182656    11.00000   -1.50000
AFIX   0
C14   1    0.360596    0.212024    0.292695    11.00000    0.03504    0.03573 =
         0.03565   -0.01529   -0.00236    0.00580
AFIX 137
H14A  2    0.390235    0.207388    0.222997    11.00000   -1.50000
H14B  2    0.321964    0.140491    0.336318    11.00000   -1.50000
H14C  2    0.423298    0.224217    0.319287    11.00000   -1.50000
AFIX   0
C20   1    0.692783    0.792228    0.228903    11.00000    0.02364    0.02212 =
         0.02582   -0.00055   -0.01197   -0.00276
AFIX  43
H20   2    0.717858    0.846857    0.253390    11.00000   -1.20000
AFIX   0
C19   1    0.769160    0.747230    0.159826    11.00000    0.01750    0.02798 =
         0.02539    0.00365   -0.00728   -0.00229
AFIX  43
H19   2    0.845765    0.771696    0.137171    11.00000   -1.20000
AFIX   0
C18   1    0.735337    0.667071    0.123362    11.00000    0.01918    0.02702 =
         0.01960    0.00069   -0.00395    0.00279
AFIX  43
H18   2    0.789446    0.635952    0.077072    11.00000   -1.20000
AFIX   0
C21   1    0.579281    0.758683    0.263317    11.00000    0.02175    0.01882 =
         0.02111   -0.00118   -0.00957    0.00087
C22   1    0.499138    0.796795    0.348711    11.00000    0.02302    0.02424 =
         0.02813   -0.01060   -0.00877    0.00123
AFIX  13
H22   2    0.420601    0.775469    0.352738    11.00000   -1.20000
AFIX   0
C23   1    0.526842    0.731603    0.450844    11.00000    0.03410    0.05699 =
         0.02669   -0.01316   -0.00921    0.01208
AFIX 137
H23A  2    0.520164    0.649148    0.463284    11.00000   -1.50000
H23B  2    0.473710    0.754747    0.506097    11.00000   -1.50000
H23C  2    0.604344    0.749279    0.448377    11.00000   -1.50000
AFIX   0
C24   1    0.500746    0.925847    0.329924    11.00000    0.04541    0.03007 =
         0.05356   -0.02083   -0.00344   -0.00033
AFIX 137
H24A  2    0.484035    0.965430    0.263873    11.00000   -1.50000
H24B  2    0.575759    0.948608    0.329503    11.00000   -1.50000
H24C  2    0.443476    0.946405    0.384327    11.00000   -1.50000
AFIX   0
C26   1    0.646741    0.547067    0.006592    11.00000    0.02967    0.03638 =
         0.02264   -0.01036   -0.00619    0.00623
AFIX 137
H26A  2    0.614535    0.490834   -0.014519    11.00000   -1.50000
H26B  2    0.728123    0.532620   -0.000691    11.00000   -1.50000
H26C  2    0.634763    0.624310   -0.036510    11.00000   -1.50000
AFIX   0
C25   1    0.588456    0.536782    0.118624    11.00000    0.02166    0.02507 =
         0.02016   -0.00695   -0.00447    0.00279
AFIX  13
H25   2    0.504783    0.542338    0.125888    11.00000   -1.20000
AFIX   0
C27   1    0.614792    0.418674    0.187453    11.00000    0.03203    0.02339 =
         0.02676   -0.00930   -0.00937    0.00380
AFIX 137
H27A  2    0.591215    0.358523    0.165147    11.00000   -1.50000
H27B  2    0.573572    0.410374    0.258371    11.00000   -1.50000
H27C  2    0.696348    0.411971    0.182640    11.00000   -1.50000
AFIX   0
C33   1    0.270160    0.900398    0.215094    11.00000    0.02231    0.02204 =
         0.01981   -0.00413   -0.00827    0.00149
C32   1    0.261391    1.015112    0.161731    11.00000    0.03069    0.02015 =
         0.03140   -0.00772   -0.01314    0.00405
AFIX  43
H32   2    0.222306    1.067342    0.196297    11.00000   -1.20000
AFIX   0
C31   1    0.309952    1.052688    0.057981    11.00000    0.03648    0.01869 =
         0.03376    0.00073   -0.01471   -0.00047
AFIX  43
H31   2    0.306272    1.131472    0.021382    11.00000   -1.20000
AFIX   0
C30   1    0.363820    0.976076    0.007324    11.00000    0.03210    0.02415 =
         0.02216    0.00290   -0.00809   -0.00235
AFIX  43
H30   2    0.395078    1.001235   -0.064404    11.00000   -1.20000
AFIX   0
C29   1    0.371794    0.861945    0.062331    11.00000    0.02252    0.02225 =
         0.02076   -0.00499   -0.00659   -0.00002
C28   1    0.328555    0.820108    0.168261    11.00000    0.01711    0.01686 =
         0.01859   -0.00220   -0.00710   -0.00096
RESI 1 TOL
C1    1    0.868152    0.073820    0.201624    11.00000    0.04918    0.02527 =
         0.04760   -0.00542   -0.00336    0.00319
C2    1    0.930928    0.053907    0.273212    11.00000    0.03566    0.03001 =
         0.07210    0.00678   -0.01155    0.00308
AFIX  43
H2    2    1.005760    0.024440    0.258632    11.00000   -1.20000
AFIX   0
C3    1    0.887373    0.075869    0.365598    11.00000    0.05764    0.04189 =
         0.06021    0.00552   -0.03234   -0.01004
AFIX  43
H3    2    0.932252    0.061758    0.413548    11.00000   -1.20000
AFIX   0
C4    1    0.778333    0.118431    0.388190    11.00000    0.06270    0.03795 =
         0.04119   -0.00993   -0.01537   -0.00643
AFIX  43
H4    2    0.747739    0.133488    0.451604    11.00000   -1.20000
AFIX   0
C5    1    0.715204    0.138524    0.317952    11.00000    0.03940    0.03792 =
         0.04881   -0.01624   -0.01014    0.00476
AFIX  43
H5    2    0.640173    0.167449    0.332778    11.00000   -1.20000
AFIX   0
C6    1    0.759866    0.117030    0.225786    11.00000    0.04508    0.03707 =
         0.04599   -0.01335   -0.01905    0.00325
AFIX  43
H6    2    0.715051    0.132316    0.177683    11.00000   -1.20000
AFIX   0
C7    1    0.915275    0.050801    0.100685    11.00000    0.10130    0.05162 =
         0.06235   -0.02101    0.01133    0.00938
AFIX  33
H7A   2    0.858155    0.070242    0.060862    11.00000   -1.50000
H7B   2    0.982917    0.097556    0.062989    11.00000   -1.50000
H7C   2    0.935447   -0.030387    0.112454    11.00000   -1.50000
AFIX   0
RESI 0
RESI 2 TOL
PART -1 20.5000
C1    1    0.035877    0.574042    0.022043    20.50000    0.03723
C2    1   -0.002925    0.494063    0.114722    20.50000    0.03780
AFIX  43
H2    2    0.006249    0.506498    0.174898    20.50000   -1.20000
AFIX   0
C3    1   -0.055578    0.394889    0.121851    20.50000    0.03816
AFIX  43
H3    2   -0.082737    0.339094    0.185863    20.50000   -1.20000
AFIX   0
C6    1    0.021018    0.559856   -0.067049    20.50000    0.03389
AFIX  43
H6    2    0.045423    0.617172   -0.130645    20.50000   -1.20000
AFIX   0
C5    1   -0.030189    0.460372   -0.061834    20.50000    0.03440
AFIX  43
H5    2   -0.039563    0.447893   -0.121927    20.50000   -1.20000
AFIX   0
C4    1   -0.066863    0.380669    0.031939    20.50000    0.03472
AFIX  43
H4    2   -0.101476    0.312840    0.035225    20.50000   -1.20000
AFIX   0
C7    1    0.107865    0.671190    0.002819    20.50000    0.05405
AFIX  33
H7A   2    0.123465    0.715170   -0.069689    20.50000   -1.50000
H7B   2    0.069166    0.720302    0.044200    20.50000   -1.50000
H7C   2    0.179328    0.643370    0.021029    20.50000   -1.50000
AFIX   0
PART 0
RESI 3 TOL
PART -2 -20.5
C2    1   -0.042001    0.439088    0.002007   -20.50000    0.02093
AFIX  43
H2    2   -0.079434    0.375364    0.000332   -20.50000   -1.20000
AFIX   0
C3    1    0.001181    0.525034   -0.086770   -20.50000    0.02572
AFIX  43
H3    2   -0.005449    0.520434   -0.150517   -20.50000   -1.20000
AFIX   0
C5    1    0.064869    0.629899    0.008453   -20.50000    0.03077
AFIX  43
H5    2    0.099110    0.695414    0.010411   -20.50000   -1.20000
AFIX   0
C4    1    0.054095    0.617798   -0.082552   -20.50000    0.03092
AFIX  43
H4    2    0.084297    0.675589   -0.144453   -20.50000   -1.20000
AFIX   0
C6    1    0.022837    0.540921    0.096920   -20.50000    0.03043
AFIX  43
H6    2    0.030642    0.544908    0.160505   -20.50000   -1.20000
AFIX   0
C7    1   -0.059833    0.340073    0.176747   -20.50000    0.06754
AFIX  33
H7A   2   -0.096340    0.289093    0.153213   -20.50000   -1.50000
H7B   2    0.008765    0.303217    0.195806   -20.50000   -1.50000
H7C   2   -0.112168    0.356012    0.236173   -20.50000   -1.50000
AFIX   0
C1    1   -0.029517    0.447740    0.094455   -20.50000    0.01805
PART 0
RESI 0
HKLF 4

REM  mo_pa_jr_lb_089_tol_0m_a.res in P-1
REM R1 =  0.0284 for    7120 Fo > 4sig(Fo)  and  0.0342 for all    8064 data
REM    489 parameters refined using    768 restraints

END

WGHT      0.0337      1.4211

REM Highest difference peak  0.846,  deepest hole -0.446,  1-sigma level  0.055
Q1    1   0.2549  0.8950  0.3547  11.00000  0.05    0.85
Q2    1   0.3759  0.7169  0.0137  11.00000  0.05    0.74
Q3    1  -0.0590  0.3521  0.1506  11.00000  0.05    0.39
Q4    1   0.0403  0.5973  0.0558  11.00000  0.05    0.36
Q5    1   0.1973  0.4986  0.5256  11.00000  0.05    0.35
Q6    1   0.5064  0.7383  0.0032  11.00000  0.05    0.34
Q7    1   0.2383  0.8796  0.2824  11.00000  0.05    0.33
Q8    1   0.5566  0.7327  0.2293  11.00000  0.05    0.33
Q9    1   0.2611  0.3204  0.3461  11.00000  0.05    0.33
Q10   1   0.2371  0.3775  0.4023  11.00000  0.05    0.32
Q11   1   0.1516  0.2976  0.5808  11.00000  0.05    0.31
Q12   1   0.6171  0.5425  0.0624  11.00000  0.05    0.31
Q13   1   0.4917  0.6654  0.2391  11.00000  0.05    0.31
Q14   1   0.6404  0.7679  0.2545  11.00000  0.05    0.31
Q15   1   0.2208  0.2811  0.4465  11.00000  0.05    0.31
Q16   1   0.2635  0.4830  0.3806  11.00000  0.05    0.30
Q17   1  -0.0388  0.4354  0.1356  11.00000  0.05    0.30
Q18   1   0.1841  0.3970  0.5491  11.00000  0.05    0.29
Q19   1   0.0850  0.6600 -0.0136  11.00000  0.05    0.29
Q20   1   0.1536  0.5819  0.5493  11.00000  0.05    0.29
;
_shelx_res_checksum               74558
_shelx_hkl_file
;
  -2   0   0  994.40   27.80
  -2   0   0 1046.50   28.00
  -2   0   0 1017.00   27.70
  -2   0   0 1032.90   27.90
   2   0   0 1049.59   27.90
   2   0   0 1082.89   28.30
   2   0   0 1017.40   27.80
   2   0   0 1008.50   27.80
   2   0   0 1034.20   27.70
  -3   0   0  438.56   12.30
  -3   0   0  420.56   12.70
  -3   0   0  419.56   12.50
  -3   0   0  419.36   12.60
  -3   0   0  423.96   12.50
  -3   0   0  444.16   12.40
   3   0   0  432.16   12.50
   3   0   0  432.06   12.60
   3   0   0  436.56   12.50
   3   0   0  441.46   12.30
  -4   0   0   65.69    3.40
  -4   0   0   68.39    3.20
  -4   0   0   65.29    3.30
  -4   0   0   66.39    3.00
  -4   0   0   69.99    3.50
  -4   0   0   64.09    3.20
   4   0   0   63.79    3.00
   4   0   0   59.99    3.10
   4   0   0   65.19    3.00
   4   0   0   68.19    3.50
  -5   0   0  492.45   15.00
  -5   0   0  521.15   15.20
  -5   0   0  486.15   14.70
  -5   0   0  478.95   14.80
  -5   0   0  496.05   14.60
  -5   0   0  508.05   15.30
   5   0   0  484.75   14.70
   5   0   0  484.55   14.60
   5   0   0  464.75   14.80
   5   0   0  506.45   15.00
   5   0   0  493.15   15.10
  -6   0   0  357.26   11.60
  -6   0   0  346.87   11.50
  -6   0   0  350.66   11.80
  -6   0   0  330.07   11.20
  -6   0   0  334.47   11.20
  -6   0   0  340.77   10.90
   6   0   0  336.87   11.10
   6   0   0  328.27   10.90
   6   0   0  367.46   11.80
   6   0   0  328.07   11.30
   6   0   0  357.86   11.50
  -7   0   0    5.90    1.80
  -7   0   0    0.40    1.40
  -7   0   0    4.50    1.80
  -7   0   0    6.60    2.10
  -7   0   0    5.20    1.90
  -7   0   0    5.80    1.70
   7   0   0    2.90    1.80
   7   0   0    5.90    1.60
   7   0   0    5.40    1.60
   7   0   0   11.20    2.70
   7   0   0    3.30    1.80
  -8   0   0  349.07   12.10
  -8   0   0  332.37   12.40
  -8   0   0  333.87   12.30
  -8   0   0  341.47   11.60
  -8   0   0  344.17   12.10
   8   0   0  359.96   12.70
   8   0   0  348.07   12.20
   8   0   0  346.87   11.60
   8   0   0  360.06   12.30
  -9   0   0   46.30    3.90
  -9   0   0   45.20    4.30
  -9   0   0   37.20    4.20
   9   0   0   44.00    4.40
   9   0   0   40.10    3.50
   9   0   0   47.20    5.00
 -10   0   0    5.20    2.50
 -10   0   0    6.50    2.50
  10   0   0    5.00    2.80
  10   0   0    2.30    2.60
 -11   0   0   51.49    4.70
 -11   0   0   55.09    5.00
  11   0   0   46.90    5.80
  11   0   0   49.80    5.40
 -12   0   0   10.30    3.40
 -12   0   0    4.10    2.70
  12   0   0   10.10    4.10
  12   0   0    8.90    3.30
 -13   0   0  114.99    7.90
 -13   0   0  114.39    6.90
  13   0   0  103.89    7.40
  13   0   0  112.29    8.70
 -14   0   0   11.20    4.20
 -14   0   0   15.70    3.80
  14   0   0   15.20    4.70
  14   0   0   11.70    4.30
  14  -1   0   10.50    3.90
  14  -1   0    6.40    4.10
 -14   1   0   16.30    3.50
 -14   1   0   15.90    4.50
  13  -1   0    5.60    3.90
  13  -1   0    1.70    3.80
 -13   1   0    1.40    2.40
 -13   1   0   -2.90    2.50
  12  -1   0  295.77   13.20
  12  -1   0  284.27   12.50
 -12   1   0  289.07   11.00
  11  -1   0   48.10    5.10
  11  -1   0   48.00    5.40
 -11   1   0   62.49    5.50
 -11   1   0   54.19    4.40
  10  -1   0   -1.20    2.30
  10  -1   0    1.30    2.90
 -10   1   0    4.20    2.40
 -10   1   0    0.90    2.30
 -10   1   0    3.30    2.10
   9  -1   0  273.87   11.20
   9  -1   0  282.47   11.00
   9  -1   0  265.77    9.70
  -9   1   0  272.57    9.80
  -9   1   0  281.77   10.90
  -9   1   0  289.67   10.70
   8  -1   0    0.10    1.80
   8  -1   0    2.60    1.50
   8  -1   0    0.50    1.80
   8  -1   0    3.20    1.60
  -8   1   0    2.10    1.80
  -8   1   0    0.30    1.40
  -8   1   0   -0.10    1.70
  -8   1   0    1.80    1.70
   7  -1   0  482.65   15.00
   7  -1   0  455.85   13.90
   7  -1   0  447.36   14.30
   7  -1   0  450.65   15.10
   7  -1   0  432.66   14.70
  -7   1   0  460.05   14.80
  -7   1   0  452.75   14.70
  -7   1   0  459.65   14.50
  -7   1   0  445.26   14.80
  -7   1   0  456.15   13.80
   6  -1   0   42.70    3.40
   6  -1   0   49.90    3.10
   6  -1   0   44.50    3.20
   6  -1   0   57.89    3.60
   6  -1   0   49.50    3.10
  -6   1   0   44.50    3.40
  -6   1   0   37.70    3.20
  -6   1   0   47.70    2.80
  -6   1   0   44.90    3.30
  -6   1   0   51.89    3.30
  -6   1   0   53.39    3.40
   5  -1   0  983.00   27.70
   5  -1   0  998.80   28.10
   5  -1   0  965.20   27.20
   5  -1   0 1012.50   28.10
   5  -1   0  995.50   28.10
  -5   1   0 1009.80   27.90
  -5   1   0  988.00   28.20
  -5   1   0  995.90   28.10
  -5   1   0  938.11   27.90
  -5   1   0  998.60   27.20
  -5   1   0  979.80   27.70
   4  -1   0  139.79    5.40
   4  -1   0  136.59    5.40
   4  -1   0  153.78    5.60
   4  -1   0  142.39    4.80
  -4   1   0  157.88    5.40
  -4   1   0  153.18    5.60
  -4   1   0  138.89    5.40
  -4   1   0  141.69    4.80
  -4   1   0  148.09    5.20
  -4   1   0  133.29    5.40
   3  -1   0 2385.76   63.59
   3  -1   0 2370.76   62.89
   3  -1   0 2380.26   63.59
  -3   1   0 2389.36   63.29
  -3   1   0 2364.66   63.39
  -3   1   0 2368.06   63.59
  -3   1   0 2334.67   63.19
  -3   1   0 2357.16   62.79
  -3   1   0 2395.66   63.59
   2  -1   0  274.27    8.10
   2  -1   0  272.07    8.00
   2  -1   0  273.27    7.80
   2  -1   0  275.77    8.10
   2  -1   0  260.57    7.80
   2  -1   0  269.17    7.50
  -2   1   0  260.47    8.00
  -2   1   0  280.37    7.80
  -2   1   0  279.17    8.10
  -2   1   0  262.37    8.00
  -2   1   0  268.97    7.40
   1  -1   0    0.00    0.20
  -1   1   0    0.60    0.30
  -1  -1   0    0.00    0.20
  -1  -1   0    0.40    0.40
  -2  -1   0   34.10    1.60
  -2  -1   0   37.50    1.70
  -2  -1   0   36.40    1.90
  -2  -1   0   39.20    2.10
   2   1   0   37.20    1.70
   2   1   0   37.70    2.10
   2   1   0   36.30    1.80
   2   1   0   36.00    1.90
   2   1   0   39.10    1.70
  -3  -1   0  244.08    7.90
  -3  -1   0  274.87    8.00
  -3  -1   0  253.57    8.00
  -3  -1   0  269.77    8.30
  -3  -1   0  266.87    8.20
   3   1   0  253.57    8.00
   3   1   0  272.67    8.40
   3   1   0  268.97    8.00
   3   1   0  251.37    7.90
   3   1   0  260.27    8.60
  -4  -1   0   44.10    2.90
  -4  -1   0   49.40    2.70
  -4  -1   0   52.09    2.70
  -4  -1   0   49.70    2.90
  -4  -1   0   47.10    2.70
   4   1   0   49.80    3.00
   4   1   0   49.50    2.80
   4   1   0   39.70    2.50
   4   1   0   49.20    2.70
   4   1   0   49.60    2.70
  -5  -1   0  226.78    8.30
  -5  -1   0  250.27    8.20
  -5  -1   0  245.18    8.10
  -5  -1   0  251.57    8.30
  -5  -1   0  242.18    8.20
   5   1   0  242.28    8.50
   5   1   0  234.88    8.10
   5   1   0  242.78    8.20
   5   1   0  233.08    8.10
   5   1   0  235.78    8.20
  -6  -1   0  331.87   11.10
  -6  -1   0  342.17   11.40
  -6  -1   0  342.07   11.00
  -6  -1   0  341.87   11.80
  -6  -1   0  329.07   11.00
  -6  -1   0  329.07   11.10
   6   1   0  324.67   11.00
   6   1   0  335.47   11.10
   6   1   0  334.77   11.00
   6   1   0  358.26   11.70
   6   1   0  324.47   11.00
  -7  -1   0    2.40    1.60
  -7  -1   0    1.50    1.50
  -7  -1   0    0.80    1.60
  -7  -1   0    4.40    1.70
  -7  -1   0   -1.00    1.50
   7   1   0    2.40    1.70
   7   1   0    4.70    1.70
   7   1   0    3.60    1.60
   7   1   0    1.40    1.40
  -8  -1   0  156.68    7.60
  -8  -1   0  165.88    7.30
  -8  -1   0  155.18    6.90
  -8  -1   0  155.88    6.80
  -8  -1   0  152.48    6.80
   8   1   0  157.98    6.90
   8   1   0  154.28    7.50
   8   1   0  150.48    7.40
   8   1   0  171.58   10.20
  -9  -1   0  275.47   10.40
  -9  -1   0  268.97   10.80
  -9  -1   0  273.27   10.80
  -9  -1   0  265.17   11.20
   9   1   0  297.17   10.80
   9   1   0  282.87   10.40
   9   1   0  266.27   11.30
 -10  -1   0  108.89    6.30
 -10  -1   0  107.29    6.20
  10   1   0  106.19    6.90
  10   1   0  116.79    6.60
 -11  -1   0    9.60    3.10
 -11  -1   0   17.90    3.60
  11   1   0   11.00    3.60
  11   1   0    8.30    3.10
 -12  -1   0  114.49    7.20
 -12  -1   0  125.49    7.80
  12   1   0  120.99    8.50
  12   1   0  123.59    7.70
 -13  -1   0   65.69    6.50
 -13  -1   0   64.99    5.70
  13   1   0   58.79    6.70
  13   1   0   68.39    6.40
 -14  -1   0   15.40    3.80
 -14  -1   0   12.10    3.80
  14   1   0   16.90    4.50
  14   1   0   12.00    4.70
  14  -2   0   15.60    4.70
  14  -2   0   17.00    5.20
 -14   2   0    7.20    3.70
 -14   2   0   10.30    2.90
  13  -2   0   52.29    6.20
  13  -2   0   50.29    6.60
 -13   2   0   47.00    5.60
 -13   2   0   42.90    4.30
  12  -2   0   84.89    7.30
  12  -2   0   87.19    7.20
 -12   2   0   92.39   10.30
 -12   2   0   81.09    5.10
  11  -2   0  104.69    7.40
  11  -2   0   98.29    7.00
 -11   2   0   97.39    7.20
 -11   2   0  114.39    5.50
 -11   2   0  106.89    6.70
  10  -2   0  255.97   11.00
  10  -2   0  261.17   11.30
 -10   2   0  260.87   10.60
 -10   2   0  272.87    9.40
 -10   2   0  243.78   10.30
   9  -2   0   96.19    6.10
   9  -2   0   73.89    5.30
  -9   2   0   81.79    5.30
  -9   2   0   82.89    5.10
  -9   2   0   83.29    4.30
   8  -2   0  688.13   21.60
   8  -2   0  670.93   20.80
   8  -2   0  687.23   21.50
   8  -2   0  672.93   19.90
  -8   2   0  695.43   20.90
  -8   2   0  688.03   21.00
  -8   2   0  701.93   20.00
   7  -2   0  340.07   12.10
   7  -2   0  323.67   11.60
   7  -2   0  335.07   11.20
   7  -2   0  333.67   10.30
  -7   2   0  338.17   10.20
  -7   2   0  331.07   11.60
  -7   2   0  349.37   11.30
  -7   2   0  300.57   10.90
  -7   2   0  306.67   11.30
   6  -2   0  172.18    7.00
   6  -2   0  174.98    5.80
   6  -2   0  165.18    6.90
   6  -2   0  169.58    7.00
   6  -2   0  175.78    6.50
  -6   2   0  172.98    5.80
  -6   2   0  171.28    6.60
  -6   2   0  169.18    7.10
  -6   2   0  163.08    6.90
  -6   2   0  162.88    6.70
   5  -2   0   14.60    1.40
   5  -2   0   12.10    2.10
   5  -2   0   18.20    2.20
   5  -2   0   13.80    1.80
   5  -2   0   14.80    2.20
   5  -2   0   14.80    2.10
  -5   2   0   14.20    1.40
  -5   2   0   12.70    2.00
  -5   2   0   16.00    1.90
  -5   2   0   14.10    2.10
  -5   2   0   13.30    1.90
   4  -2   0 1203.08   33.60
   4  -2   0 1230.58   33.40
   4  -2   0 1223.28   33.00
   4  -2   0 1199.28   33.60
   4  -2   0 1209.78   32.30
  -4   2   0 1212.18   32.30
  -4   2   0 1178.18   33.00
  -4   2   0 1263.47   33.00
  -4   2   0 1150.68   33.50
  -4   2   0 1174.98   33.30
   3  -2   0 3765.22  223.08
   3  -2   0 3808.72  207.18
   3  -2   0 3699.43  117.69
  -3   2   0 3902.81  204.18
   2  -2   0  694.93   18.20
   2  -2   0  682.03   19.30
   2  -2   0  693.93   18.80
   2  -2   0  682.33   18.70
   2  -2   0  692.33   19.10
  -2   2   0  691.13   19.10
  -2   2   0  671.43   19.10
  -2   2   0  693.43   18.80
   1  -2   0  277.17    7.50
   1  -2   0  275.67    8.00
   1  -2   0  275.57    7.90
   1  -2   0  273.67    8.10
  -1   2   0  269.17    8.00
  -1   2   0  273.67    8.10
  -1   2   0  271.57    8.00
   0  -2   0  856.01   22.90
   0  -2   0  848.82   23.40
   0  -2   0  859.31   23.00
   0   2   0  848.62   23.00
  -1  -2   0 5850.71  201.18
  -1  -2   0 5775.42  217.28
   1   2   0 5980.80  161.28
   1   2   0 5705.13  203.28
   1   2   0 5878.11  218.58
  -2  -2   0    2.10    0.70
  -2  -2   0    1.70    1.00
  -2  -2   0    0.30    0.90
  -2  -2   0    1.20    0.60
  -2  -2   0    1.20    0.80
   2   2   0    2.90    0.90
   2   2   0    3.20    0.80
   2   2   0    1.90    0.60
  -3  -2   0   33.60    2.40
  -3  -2   0   27.00    1.80
  -3  -2   0   29.00    1.70
  -3  -2   0   29.30    2.10
  -3  -2   0   27.50    2.30
   3   2   0   27.40    2.00
   3   2   0   28.90    1.80
   3   2   0   28.20    2.10
   3   2   0   24.90    1.80
   3   2   0   26.20    2.30
  -4  -2   0  707.73   20.70
  -4  -2   0  738.23   20.60
  -4  -2   0  735.83   20.30
  -4  -2   0  714.73   20.30
   4   2   0  748.63   20.40
   4   2   0  696.53   20.20
   4   2   0  726.83   20.80
   4   2   0  695.13   20.50
   4   2   0  723.33   21.00
  -5  -2   0   64.59    3.40
  -5  -2   0   62.99    3.80
  -5  -2   0   72.79    3.70
  -5  -2   0   57.49    5.10
  -5  -2   0   64.09    3.30
   5   2   0   70.89    3.80
   5   2   0   58.39    3.30
   5   2   0   66.69    3.30
   5   2   0   63.69    4.10
   5   2   0   68.79    3.40
  -6  -2   0  246.48    8.40
  -6  -2   0  231.98    8.10
  -6  -2   0  215.38    8.50
  -6  -2   0  224.58    8.40
  -6  -2   0  230.58    8.50
   6   2   0  232.48    8.90
   6   2   0  226.28    8.50
   6   2   0  224.88    8.10
   6   2   0  236.88    8.10
   6   2   0  224.38    8.30
  -7  -2   0    6.70    2.40
  -7  -2   0    6.30    1.90
  -7  -2   0    4.60    2.00
  -7  -2   0    4.80    1.90
  -7  -2   0    3.50    1.70
  -7  -2   0    4.00    2.00
   7   2   0    7.20    2.20
   7   2   0    6.80    1.90
   7   2   0    6.00    1.80
   7   2   0    5.20    1.60
  -8  -2   0  142.29    6.40
  -8  -2   0  140.09    6.80
  -8  -2   0  151.58    6.90
  -8  -2   0  138.59    7.50
   8   2   0  148.89    7.50
   8   2   0  130.29    6.30
   8   2   0  139.59    6.60
   8   2   0  151.98    6.70
  -9  -2   0  217.68    9.20
  -9  -2   0  213.68    9.00
  -9  -2   0  223.88    9.20
  -9  -2   0  213.28    9.20
   9   2   0  222.28    9.10
   9   2   0  216.68    9.90
 -10  -2   0    2.80    2.70
 -10  -2   0    2.10    2.50
 -10  -2   0    2.30    2.40
  10   2   0    2.40    3.10
  10   2   0    5.40    2.60
 -11  -2   0    0.40    2.70
 -11  -2   0    3.80    2.90
  11   2   0    7.30    3.00
  11   2   0    5.90    3.50
 -12  -2   0   38.40    4.90
 -12  -2   0   44.60    5.00
  12   2   0   40.50    6.00
  12   2   0   38.00    5.00
 -13  -2   0    6.40    3.30
 -13  -2   0   -1.80    3.20
  13   2   0   -1.10    3.30
 -14  -2   0   29.40    4.90
 -14  -2   0   37.40    5.60
  14   2   0   32.90    6.30
  14   2   0   34.10    5.40
  14  -3   0   28.20    5.60
  14  -3   0   32.60    5.80
 -14   3   0   34.80    3.70
 -14   3   0   34.10    5.40
  13  -3   0   49.00    6.00
  13  -3   0   62.79    6.70
 -13   3   0   55.29    5.20
 -13   3   0   38.40    5.20
  12  -3   0  101.59    7.50
  12  -3   0   97.59    7.80
 -12   3   0  105.79    7.80
 -12   3   0   86.29    5.00
  11  -3   0  176.28    9.20
  11  -3   0  162.78    9.10
 -11   3   0  159.28    8.20
 -11   3   0  177.98    6.80
 -11   3   0  152.08    7.90
  10  -3   0   45.30    5.10
  10  -3   0   48.60    5.40
 -10   3   0   53.39    5.00
 -10   3   0   46.80    3.30
   9  -3   0    1.90    2.40
   9  -3   0    3.20    2.60
  -9   3   0    5.10    1.60
  -9   3   0    4.20    2.20
  -9   3   0    7.30    2.20
   8  -3   0  167.88    7.70
   8  -3   0  150.08    6.70
   8  -3   0  173.58    7.90
  -8   3   0  154.78    6.70
  -8   3   0  171.28    5.80
  -8   3   0  164.78    7.10
   7  -3   0  170.18    7.60
   7  -3   0  177.08    7.60
   7  -3   0  164.08    7.40
   7  -3   0  179.98    7.60
  -7   3   0  164.78    7.40
  -7   3   0  181.18    6.80
  -7   3   0  169.48    7.30
  -7   3   0  175.08    7.00
  -7   3   0  173.28    5.70
   6  -3   0  925.41   26.50
   6  -3   0  943.31   27.40
   6  -3   0  924.71   26.40
   6  -3   0  909.81   25.30
   6  -3   0  959.30   27.10
   6  -3   0  923.41   27.30
  -6   3   0  929.61   27.30
  -6   3   0  905.91   27.00
  -6   3   0  928.41   26.30
  -6   3   0  907.21   26.50
  -6   3   0  953.10   25.20
   5  -3   0  495.85   14.20
   5  -3   0  465.55   13.10
   5  -3   0  501.55   15.10
   5  -3   0  462.75   15.00
   5  -3   0  457.15   14.10
   5  -3   0  483.25   14.70
  -5   3   0  476.85   14.30
  -5   3   0  478.95   15.10
  -5   3   0  457.05   14.70
  -5   3   0  487.25   13.10
   4  -3   0  261.47    8.90
   4  -3   0  277.97    8.40
   4  -3   0  263.57    8.90
   4  -3   0  249.48    9.00
   4  -3   0  273.67    7.40
   4  -3   0  275.47    9.20
  -4   3   0  273.77    7.40
  -4   3   0  275.27    8.40
  -4   3   0  280.97    9.30
  -4   3   0  257.77    8.90
  -4   3   0  278.97    8.60
   3  -3   0  294.97    9.40
   3  -3   0  288.97    9.50
   3  -3   0  284.07    8.70
   3  -3   0  296.47    9.20
  -3   3   0  296.07    8.80
  -3   3   0  288.97    9.40
  -3   3   0  273.17    9.10
  -3   3   0  301.87    8.80
   2  -3   0  274.77    7.50
   2  -3   0  271.17    8.50
   2  -3   0  272.97    8.70
   2  -3   0  272.17    8.00
   2  -3   0  282.67    8.20
  -2   3   0  268.47    8.60
  -2   3   0  272.27    8.30
  -2   3   0  266.47    8.50
   1  -3   0 1349.47   38.00
   1  -3   0 1380.96   37.50
   1  -3   0 1433.16   38.10
  -1   3   0 1402.56   38.10
  -1   3   0 1462.85   38.20
   0  -3   0  309.97    9.10
   0  -3   0  315.37    9.90
   0  -3   0  329.57    9.40
   0  -3   0  318.87    9.40
  -1  -3   0 3029.50  123.99
  -1  -3   0 3084.99  141.29
  -1  -3   0 2869.91   86.79
   1   3   0 2887.91  125.69
   1   3   0 3026.60   86.79
   1   3   0 3243.28  144.59
  -2  -3   0 2898.21   76.69
  -2  -3   0 2865.41   77.19
   2   3   0 2881.81   76.79
   2   3   0 2879.61   77.19
   2   3   0 2885.81   76.59
  -3  -3   0  137.79    4.90
  -3  -3   0  139.09    5.20
  -3  -3   0  146.19    4.80
  -3  -3   0  139.59    5.60
  -3  -3   0  151.78    5.60
   3   3   0  146.09    4.80
   3   3   0  146.79    5.00
   3   3   0  142.29    5.20
   3   3   0  142.39    5.60
  -4  -3   0   25.30    2.00
  -4  -3   0   30.90    2.90
  -4  -3   0   25.20    2.00
  -4  -3   0   24.10    2.30
  -4  -3   0   28.10    2.70
   4   3   0   25.00    2.10
   4   3   0   25.70    2.40
   4   3   0   24.40    2.70
   4   3   0   23.80    2.60
   4   3   0   23.80    1.80
  -5  -3   0  991.30   27.50
  -5  -3   0  938.31   28.00
  -5  -3   0 1007.40   28.00
  -5  -3   0  986.50   27.40
  -5  -3   0  969.10   28.30
   5   3   0  966.50   28.20
   5   3   0  973.60   27.90
   5   3   0  964.50   27.30
   5   3   0 1031.30   27.70
   5   3   0  963.60   28.50
  -6  -3   0   19.90    2.20
  -6  -3   0   18.70    2.90
  -6  -3   0   16.60    2.50
  -6  -3   0   13.50    2.30
  -6  -3   0   16.10    2.20
   6   3   0   15.50    2.80
   6   3   0   14.20    2.20
   6   3   0   19.30    2.50
   6   3   0   11.90    1.90
   6   3   0   12.50    2.50
  -7  -3   0    2.40    2.00
  -7  -3   0   -0.30    1.30
  -7  -3   0    2.70    1.90
  -7  -3   0    2.80    1.80
  -7  -3   0   -1.00    1.40
   7   3   0    0.30    1.70
   7   3   0   -1.30    1.90
   7   3   0   -1.90    1.20
   7   3   0   -1.50    1.40
   7   3   0   -1.40    1.40
  -8  -3   0  328.47   11.70
  -8  -3   0  352.46   11.60
  -8  -3   0  328.17   11.90
  -8  -3   0  343.67   12.40
   8   3   0  326.57   11.50
   8   3   0  330.97   11.70
   8   3   0  312.07   12.50
  -9  -3   0    2.70    2.60
  -9  -3   0    4.00    2.50
  -9  -3   0    1.90    1.70
  -9  -3   0    2.20    2.20
   9   3   0    2.80    2.30
   9   3   0    0.00    2.50
 -10  -3   0  518.15   17.70
 -10  -3   0  506.25   17.80
 -10  -3   0  525.55   18.10
  10   3   0  543.15   17.80
  10   3   0  525.25   19.00
 -11  -3   0   74.19    6.00
 -11  -3   0   69.39    6.30
 -11  -3   0   81.29    6.20
  11   3   0   76.19    7.00
  11   3   0   61.09    5.40
 -12  -3   0    2.20    2.90
 -12  -3   0   -2.20    2.90
  12   3   0    1.10    2.80
  12   3   0    4.40    4.00
 -13  -3   0   88.89    7.30
 -13  -3   0   89.19    7.20
  13   3   0   76.79    8.20
  13   3   0   81.39    6.70
 -14  -3   0   21.40    4.80
 -14  -3   0   20.50    4.60
  14   3   0   19.30    4.40
  14   3   0   18.80    5.60
  14  -4   0    3.10    4.40
  14  -4   0    5.60    4.30
 -14   4   0    8.50    4.00
 -14   4   0    6.20    2.20
  13  -4   0    9.80    3.70
  13  -4   0    6.10    4.10
 -13   4   0    2.60    3.30
 -13   4   0    2.20    1.70
  12  -4   0   76.29    7.00
  12  -4   0   76.49    6.90
 -12   4   0   63.69    3.80
 -12   4   0   65.39    5.90
 -12   4   0   68.69    5.40
  11  -4   0    7.10    3.40
 -11   4   0    4.30    2.30
 -11   4   0    2.30    1.60
 -11   4   0    1.10    2.70
  10  -4   0  134.59    7.60
  10  -4   0  133.99    7.50
 -10   4   0  127.29    6.40
 -10   4   0  130.59    5.00
 -10   4   0  127.29    6.90
   9  -4   0   35.30    4.30
   9  -4   0   40.00    4.50
  -9   4   0   39.00    4.00
  -9   4   0   33.90    3.50
  -9   4   0   33.70    2.30
   8  -4   0    5.60    1.90
   8  -4   0   -0.50    1.90
   8  -4   0    2.30    2.50
  -8   4   0    3.30    1.00
  -8   4   0    2.80    1.60
  -8   4   0    3.20    1.90
   7  -4   0 1214.68   33.60
   7  -4   0 1135.39   33.50
   7  -4   0 1150.48   34.20
   7  -4   0 1177.08   34.70
  -7   4   0 1201.48   33.30
  -7   4   0 1196.18   34.40
  -7   4   0 1194.18   31.70
  -7   4   0 1208.78   33.80
   6  -4   0   24.30    3.20
   6  -4   0   18.70    2.20
   6  -4   0   21.70    2.90
   6  -4   0   19.40    2.70
   6  -4   0   19.20    2.20
  -6   4   0   20.60    2.40
  -6   4   0   20.60    2.30
  -6   4   0   17.70    2.60
  -6   4   0   19.30    1.00
   5  -4   0   93.19    4.80
   5  -4   0   90.39    3.90
   5  -4   0   90.79    4.60
   5  -4   0   91.09    4.80
   5  -4   0   90.49    4.00
  -5   4   0   91.49    4.60
  -5   4   0   84.39    4.80
  -5   4   0   90.99    4.10
   4  -4   0  356.16   11.00
   4  -4   0  323.17   11.20
   4  -4   0  335.77   10.40
   4  -4   0  350.06   10.30
   4  -4   0  340.97   11.20
  -4   4   0  347.27   10.40
  -4   4   0  335.87   11.30
  -4   4   0  339.17   11.10
  -4   4   0  337.47   10.50
   3  -4   0   17.90    1.70
   3  -4   0   17.30    0.90
   3  -4   0   18.80    1.60
   3  -4   0   16.60    2.00
   3  -4   0   20.40    2.30
  -3   4   0   15.60    2.10
  -3   4   0   20.00    2.20
  -3   4   0   18.00    1.80
   2  -4   0 1119.99   29.70
   2  -4   0 1075.99   29.90
   2  -4   0 1047.80   29.20
   2  -4   0 1065.49   30.10
   2  -4   0 1078.19   28.90
  -2   4   0 1070.09   30.00
  -2   4   0 1091.09   29.80
  -2   4   0 1069.59   29.90
   1  -4   0  260.17    8.50
   1  -4   0  278.77    8.10
   1  -4   0  281.97    8.80
   1  -4   0  266.97    8.60
  -1   4   0  256.57    8.70
  -1   4   0  262.37    8.70
   0  -4   0    2.70    0.90
   0  -4   0    1.30    1.00
   0  -4   0    3.90    1.30
   0  -4   0    2.30    1.40
   0  -4   0    1.30    0.80
  -1  -4   0 2339.87   62.79
  -1  -4   0 2407.46   64.19
  -1  -4   0 2341.67   62.39
  -1  -4   0 2318.47   63.19
   1   4   0 2381.86   63.19
   1   4   0 2351.16   62.79
   1   4   0 2305.47   62.49
  -2  -4   0 2152.48   56.29
  -2  -4   0 2178.08   57.49
  -2  -4   0 2087.29   56.89
  -2  -4   0 2024.80   56.69
   2   4   0 2115.69   57.39
   2   4   0 2176.58   56.39
   2   4   0 2076.99   56.89
  -3  -4   0  599.84   17.70
  -3  -4   0  560.54   17.30
  -3  -4   0  567.64   16.60
  -3  -4   0  587.14   16.30
  -3  -4   0  594.54   17.00
   3   4   0  580.04   16.80
   3   4   0  581.44   17.00
   3   4   0  583.74   17.50
   3   4   0  590.34   16.30
  -4  -4   0  138.19    6.10
  -4  -4   0  144.59    5.20
  -4  -4   0  150.08    5.40
  -4  -4   0  152.28    5.90
  -4  -4   0  139.19    6.00
   4   4   0  149.19    5.80
   4   4   0  147.59    5.20
   4   4   0  156.48    6.20
   4   4   0  155.78    5.60
  -5  -4   0  313.77   11.00
  -5  -4   0  317.27    9.80
  -5  -4   0  301.27   10.50
  -5  -4   0  305.37   10.40
  -5  -4   0  304.47    9.70
   5   4   0  294.97   10.20
   5   4   0  297.87    9.60
   5   4   0  303.17   10.80
   5   4   0  321.97   10.10
  -6  -4   0   94.59    5.10
  -6  -4   0   98.29    6.20
  -6  -4   0   99.39    4.40
  -6  -4   0   91.89    4.50
   6   4   0   92.19    4.30
   6   4   0  101.49    4.70
   6   4   0   95.29    5.10
   6   4   0   94.79    4.90
  -7  -4   0   54.59    3.70
  -7  -4   0   43.00    3.70
  -7  -4   0   55.39    3.50
  -7  -4   0   57.29    4.40
   7   4   0   61.69    3.60
   7   4   0   50.89    3.70
   7   4   0   52.49    4.90
  -8  -4   0  202.98    8.50
  -8  -4   0  198.78    8.00
  -8  -4   0  185.88    7.80
  -8  -4   0  190.58    8.80
   8   4   0  191.08    8.00
   8   4   0  188.88    8.90
   8   4   0  171.88    7.40
  -9  -4   0  116.39    6.30
  -9  -4   0  122.79    6.80
  -9  -4   0  114.79    5.80
  -9  -4   0  128.79    7.30
   9   4   0  119.19    7.30
   9   4   0  106.29    5.80
   9   4   0  113.19    6.20
 -10  -4   0   70.09    5.80
 -10  -4   0   56.09    5.90
 -10  -4   0   65.19    5.30
  10   4   0   57.59    4.90
  10   4   0   47.80    5.70
 -11  -4   0   50.99    5.20
 -11  -4   0   51.09    5.90
 -11  -4   0   51.49    5.90
  11   4   0   56.69    5.20
  11   4   0   59.39   10.40
 -12  -4   0    1.00    3.10
 -12  -4   0    6.00    4.30
  12   4   0   -0.10    2.90
  12   4   0    0.10    3.80
 -13  -4   0    0.10    3.40
 -13  -4   0   -0.70    3.40
  13   4   0    1.60    3.30
  13   4   0    5.30    4.30
 -14  -4   0   13.50    4.50
 -14  -4   0   18.60    4.70
  14   4   0   14.50    4.40
  14   4   0    3.30    4.70
  13  -5   0   22.60    5.00
  13  -5   0   19.40    4.70
 -13   5   0   18.30    4.20
  12  -5   0    6.00    3.60
  12  -5   0   -3.80    3.10
 -12   5   0    0.40    3.00
 -12   5   0    1.60    2.50
  11  -5   0   27.80    4.60
  11  -5   0   41.20    5.50
 -11   5   0   29.70    4.20
 -11   5   0   32.50    3.80
  10  -5   0  135.69    8.10
  10  -5   0  128.09    7.70
 -10   5   0  126.99    6.30
 -10   5   0  135.19    7.00
   9  -5   0  105.39    6.70
   9  -5   0  105.79    6.60
  -9   5   0  104.69    6.00
  -9   5   0  107.29    5.40
   8  -5   0   97.79    5.00
   8  -5   0  102.99    6.20
   8  -5   0   97.89    6.30
  -8   5   0   99.89    5.40
  -8   5   0  100.69    5.00
   7  -5   0   45.40    3.30
   7  -5   0   40.10    4.00
   7  -5   0   46.50    3.30
   7  -5   0   50.09    4.50
  -7   5   0   46.40    4.30
  -7   5   0   44.10    3.50
   6  -5   0  421.86   14.30
   6  -5   0  390.86   13.50
   6  -5   0  416.16   12.70
   6  -5   0  409.76   12.90
   6  -5   0  417.56   14.00
  -6   5   0  385.86   13.60
  -6   5   0  420.46   12.70
  -6   5   0  409.66   13.00
   5  -5   0  212.28    8.50
   5  -5   0  225.48    7.40
   5  -5   0  224.98    8.30
   5  -5   0  223.48    7.60
  -5   5   0  222.78    7.60
  -5   5   0  204.08    8.50
  -5   5   0  216.08    8.30
   4  -5   0  410.16   12.20
   4  -5   0  399.06   13.30
   4  -5   0  408.36   12.10
   4  -5   0  405.66   12.90
   4  -5   0  408.46   13.20
  -4   5   0  395.36   13.20
  -4   5   0  402.86   13.00
   3  -5   0  648.94   17.60
   3  -5   0  647.44   18.30
   3  -5   0  647.24   17.50
   3  -5   0  659.23   19.10
   3  -5   0  647.94   18.70
   3  -5   0  643.34   19.40
  -3   5   0  659.83   20.20
  -3   5   0  635.14   19.20
  -3   5   0  649.34   19.30
   2  -5   0 1048.60   28.90
   2  -5   0 1041.70   29.00
   2  -5   0  996.10   29.10
   2  -5   0 1025.90   28.00
  -2   5   0 1060.49   29.10
  -2   5   0 1005.10   29.10
   1  -5   0  148.09    5.20
   1  -5   0  150.08    5.90
   1  -5   0  151.28    5.80
   1  -5   0  156.28    6.10
   1  -5   0  152.98    5.30
   0  -5   0    4.50    1.10
   0  -5   0    6.50    1.20
   0  -5   0    5.30    1.30
   0  -5   0    3.60    1.50
   0  -5   0    4.90    1.60
  -1  -5   0  699.73   20.30
  -1  -5   0  706.63   19.70
  -1  -5   0  701.63   21.30
  -1  -5   0  695.13   19.40
   1   5   0  684.23   19.80
  -2  -5   0    5.40    1.30
  -2  -5   0    5.10    1.20
  -2  -5   0    3.90    1.60
  -2  -5   0    6.10    1.10
   2   5   0    5.00    1.10
   2   5   0    6.80    1.70
   2   5   0    4.80    1.30
  -3  -5   0 1432.96   39.80
  -3  -5   0 1459.15   40.60
  -3  -5   0 1422.86   40.20
  -3  -5   0 1405.56   39.50
  -3  -5   0 1480.05   39.10
   3   5   0 1415.86   40.40
   3   5   0 1517.15   40.10
   3   5   0 1436.96   39.90
  -4  -5   0   11.50    1.60
  -4  -5   0   10.60    1.90
  -4  -5   0   13.30    2.40
  -4  -5   0    9.80    2.10
  -4  -5   0   10.30    1.50
   4   5   0   10.40    1.40
   4   5   0   11.20    1.80
   4   5   0   10.30    2.00
   4   5   0   12.60    2.00
  -5  -5   0  421.96   15.50
  -5  -5   0  420.86   13.80
  -5  -5   0  429.16   12.90
  -5  -5   0  417.56   12.70
  -5  -5   0  421.16   13.50
   5   5   0  426.76   14.10
   5   5   0  372.46   14.60
   5   5   0  447.46   13.20
   5   5   0  410.46   12.60
  -6  -5   0  432.56   14.00
  -6  -5   0  403.06   14.10
  -6  -5   0  435.06   13.20
  -6  -5   0  454.35   14.90
  -6  -5   0  412.66   13.10
   6   5   0  416.76   13.50
   6   5   0  427.36   13.00
   6   5   0  402.16   13.80
  -7  -5   0   42.30    3.20
  -7  -5   0   52.99    5.10
  -7  -5   0   50.39    4.20
  -7  -5   0   41.30    3.40
   7   5   0   43.40    3.20
   7   5   0   45.40    3.60
  -8  -5   0   43.20    3.70
  -8  -5   0   38.60    4.50
  -8  -5   0   34.00    3.20
  -8  -5   0   39.50    4.30
   8   5   0   40.70    3.70
   8   5   0   39.60    4.00
  -9  -5   0   71.09    4.50
  -9  -5   0   67.79    6.40
  -9  -5   0   61.99    5.00
  -9  -5   0   61.99    4.70
   9   5   0   62.59    4.30
   9   5   0   64.99    5.00
 -10  -5   0    2.50    2.50
 -10  -5   0    3.30    2.50
 -10  -5   0    3.60    3.10
  10   5   0    0.20    3.30
  10   5   0    2.60    2.70
 -11  -5   0  108.29    7.50
 -11  -5   0  105.69    6.80
  11   5   0  103.39    8.30
  11   5   0  104.99    6.90
 -12  -5   0   -3.20    2.80
 -12  -5   0   -0.10    2.70
  12   5   0    0.60    2.90
  12   5   0   -2.80    3.70
 -13  -5   0   13.10    4.30
 -13  -5   0    8.90    4.10
  13   5   0   11.20    3.90
  13  -6   0    8.40    4.60
  13  -6   0    2.50    3.90
 -13   6   0   -1.00    3.20
  12  -6   0    0.90    3.50
  12  -6   0   -0.40    3.20
 -12   6   0    3.90    2.50
  11  -6   0  334.07   14.80
  11  -6   0  314.47   13.80
 -11   6   0  315.57   11.60
 -11   6   0  319.07   12.60
  10  -6   0   16.70    4.00
  10  -6   0   19.00    3.90
 -10   6   0   21.40    3.60
 -10   6   0   19.60    2.90
   9  -6   0  251.37   11.20
   9  -6   0  256.47   10.70
  -9   6   0  238.18    9.70
  -9   6   0  227.68    8.80
   8  -6   0    8.40    2.70
   8  -6   0    4.20    1.90
   8  -6   0    5.70    1.90
   8  -6   0    3.30    2.50
  -8   6   0    2.70    2.10
  -8   6   0    6.90    1.90
   7  -6   0   43.70    3.30
   7  -6   0   46.30    4.80
   7  -6   0   52.29    3.50
   7  -6   0   54.69    4.50
   6  -6   0  783.42   24.00
   6  -6   0  763.32   22.40
   6  -6   0  769.32   22.10
   6  -6   0  780.42   23.40
  -6   6   0  759.92   22.30
  -6   6   0  767.72   23.60
   5  -6   0  109.49    4.70
   5  -6   0  112.49    4.70
   5  -6   0  118.59    5.60
   5  -6   0  111.89    5.80
   5  -6   0  111.99    6.00
  -5   6   0  108.99    4.90
  -5   6   0  105.49    6.20
  -5   6   0  109.09    5.60
   4  -6   0    5.30    1.80
   4  -6   0    4.40    1.40
   4  -6   0    3.80    1.20
   4  -6   0    8.80    2.10
   4  -6   0    4.90    2.00
  -4   6   0    5.00    1.80
  -4   6   0    2.30    1.40
  -4   6   0    9.80    2.10
   3  -6   0  241.18    8.50
   3  -6   0  228.48    7.40
   3  -6   0  234.78    7.60
   3  -6   0  222.78    8.60
   3  -6   0  224.58    8.00
  -3   6   0  240.58    8.30
  -3   6   0  214.68    8.50
   2  -6   0  568.74   16.30
   2  -6   0  593.54   17.40
   2  -6   0  585.74   17.40
   2  -6   0  577.54   17.50
  -2   6   0  551.04   17.50
  -2   6   0  553.94   18.30
   1  -6   0  880.11   24.60
   1  -6   0  878.11   25.30
   1  -6   0  868.51   25.10
   1  -6   0  863.41   24.40
   1  -6   0  875.91   25.60
   0  -6   0  165.28    6.70
   0  -6   0  174.78    7.20
   0  -6   0  159.18    6.20
   0  -6   0  163.78    5.80
   0  -6   0  158.98    5.80
  -1  -6   0  106.29    5.80
  -1  -6   0   99.59    3.90
  -1  -6   0  100.39    4.80
  -1  -6   0   92.89    4.10
   1   6   0   94.39    4.20
  -2  -6   0  592.44   18.40
  -2  -6   0  609.64   17.70
  -2  -6   0  606.34   17.70
  -2  -6   0  599.04   17.00
  -2  -6   0  584.34   19.50
   2   6   0  607.44   17.70
  -3  -6   0  858.81   24.20
  -3  -6   0  860.21   24.50
  -3  -6   0  875.81   25.40
  -3  -6   0  812.42   24.80
  -3  -6   0  860.91   23.60
   3   6   0  836.72   25.20
   3   6   0  869.31   23.70
   3   6   0  838.12   24.50
  -4  -6   0    9.70    2.00
  -4  -6   0   11.70    2.90
  -4  -6   0    7.20    1.60
  -4  -6   0   10.60    1.50
   4   6   0   11.50    2.10
   4   6   0   11.90    1.60
   4   6   0   11.80    2.30
  -5  -6   0  184.18    6.70
  -5  -6   0  193.28    7.90
  -5  -6   0  198.78    8.50
  -5  -6   0  188.48    6.90
   5   6   0  189.28    7.60
   5   6   0  192.18    6.60
  -6  -6   0    9.70    1.80
  -6  -6   0   11.80    2.00
  -6  -6   0   15.30    2.90
  -6  -6   0    9.30    2.40
   6   6   0   10.30    1.80
   6   6   0   11.00    2.30
  -7  -6   0  137.49    6.00
  -7  -6   0  140.99    6.10
  -7  -6   0  154.48    7.20
  -7  -6   0  137.59    7.40
   7   6   0  143.99    6.00
   7   6   0  143.39    6.50
  -8  -6   0    0.70    1.60
  -8  -6   0    0.50    1.80
  -8  -6   0   -0.40    2.20
  -8  -6   0    1.80    2.50
   8   6   0    2.00    2.10
  -9  -6   0    1.30    2.50
  -9  -6   0    0.90    1.70
  -9  -6   0    3.60    3.20
  -9  -6   0    1.50    2.10
   9   6   0    1.80    2.20
   9   6   0    3.80    1.90
 -10  -6   0  135.49    8.30
 -10  -6   0  132.09    7.70
 -10  -6   0  124.29    7.00
  10   6   0  135.49    7.40
 -11  -6   0   31.00    5.00
 -11  -6   0   27.80    4.00
 -11  -6   0   25.90    5.10
  11   6   0   28.90    4.30
 -12  -6   0   10.30    4.00
 -12  -6   0   10.20    3.90
  12   6   0    8.80    3.70
 -13  -6   0   11.20    4.80
 -13  -6   0   12.90    4.50
  13   6   0   16.90    4.00
  12  -7   0    3.00    3.50
  12  -7   0    3.70    3.60
 -12   7   0    2.40    3.00
  11  -7   0    2.50    3.30
  11  -7   0   -3.40    3.10
 -11   7   0    0.60    2.00
  10  -7   0  200.58   10.00
  10  -7   0  189.58   10.10
 -10   7   0  193.68    7.80
   9  -7   0    2.20    3.00
   9  -7   0    1.90    2.80
  -9   7   0    1.50    1.60
   8  -7   0   36.20    3.30
   8  -7   0   38.80    4.40
   8  -7   0   32.90    4.40
  -8   7   0   32.00    3.10
   7  -7   0  407.26   13.40
   7  -7   0  399.16   14.40
   7  -7   0  416.66   13.10
   7  -7   0  414.86   15.20
  -7   7   0  431.36   13.80
   6  -7   0    5.60    2.60
   6  -7   0    9.90    2.60
   6  -7   0   11.20    2.00
   6  -7   0    7.40    1.80
   5  -7   0 1453.25   41.70
   5  -7   0 1448.85   42.40
   5  -7   0 1529.75   40.70
   5  -7   0 1439.36   40.50
  -5   7   0 1535.45   44.30
  -5   7   0 1409.86   41.90
   4  -7   0   24.20    2.30
   4  -7   0   26.20    2.70
   4  -7   0   25.30    3.10
   4  -7   0   31.30    3.20
   4  -7   0   27.70    1.40
   4  -7   0   28.20    3.60
   4  -7   0   27.10    1.50
  -4   7   0   24.10    3.60
  -4   7   0   28.00    3.00
   3  -7   0   10.50    2.20
   3  -7   0    9.60    2.30
   3  -7   0   11.70    1.40
   3  -7   0   10.30    2.10
   3  -7   0   14.60    1.80
  -3   7   0   10.80    2.20
  -3   7   0   11.90    2.40
   2  -7   0 1217.28   33.90
   2  -7   0 1251.57   35.30
   2  -7   0 1218.98   35.10
   2  -7   0 1245.68   35.10
   1  -7   0  421.26   13.10
   1  -7   0  415.06   13.50
   1  -7   0  416.86   13.00
   1  -7   0  407.76   14.00
   1  -7   0  436.66   13.80
   1  -7   0  425.56   12.80
   0  -7   0    6.40    1.60
   0  -7   0    9.40    2.30
   0  -7   0    8.90    1.60
   0  -7   0    9.40    2.40
   0  -7   0   11.80    2.00
   0  -7   0    8.40    1.60
  -1  -7   0    2.90    1.30
  -1  -7   0   -0.90    1.80
  -1  -7   0    0.80    1.40
  -1  -7   0    3.40    1.20
  -2  -7   0  368.66   11.40
  -2  -7   0  372.96   12.80
  -2  -7   0  385.06   12.10
  -2  -7   0  397.46   14.40
  -2  -7   0  381.06   12.20
   2   7   0  376.06   12.10
  -3  -7   0   74.89    3.90
  -3  -7   0   75.99    5.00
  -3  -7   0   76.09    4.20
  -3  -7   0   67.69    5.50
  -3  -7   0   77.39    3.40
   3   7   0   72.49    4.10
   3   7   0   72.69    3.40
  -4  -7   0  288.97   10.90
  -4  -7   0  288.37    9.90
  -4  -7   0  310.57   10.60
  -4  -7   0  296.77    9.40
  -4  -7   0  310.17   11.50
   4   7   0  313.67   11.50
   4   7   0  312.77   10.60
  -5  -7   0   -0.70    1.20
  -5  -7   0    0.00    1.80
  -5  -7   0    3.10    1.30
  -5  -7   0    1.80    2.00
   5   7   0    1.40    1.20
   5   7   0    3.10    1.60
  -6  -7   0  272.57   10.20
  -6  -7   0  257.97    9.10
  -6  -7   0  259.47    9.00
  -6  -7   0  275.57   11.20
   6   7   0  260.77    8.90
  -7  -7   0  167.58    6.90
  -7  -7   0  174.18    7.90
  -7  -7   0  184.28    8.90
  -7  -7   0  184.68    7.10
   7   7   0  166.08    6.70
   7   7   0  178.48    7.50
  -8  -7   0   16.20    2.60
  -8  -7   0   14.30    3.00
  -8  -7   0   12.30    3.70
  -8  -7   0   15.10    2.60
   8   7   0   18.40    3.10
   8   7   0   16.40    2.60
  -9  -7   0   10.40    2.60
  -9  -7   0   10.60    2.40
  -9  -7   0   14.60    3.90
  -9  -7   0   10.60    3.40
   9   7   0    7.80    2.30
   9   7   0   12.20    3.00
 -10  -7   0   46.30    4.60
 -10  -7   0   50.69    6.00
 -10  -7   0   50.59    5.40
  10   7   0   58.89    5.20
 -11  -7   0  199.88   11.10
 -11  -7   0  200.48   10.30
 -11  -7   0  182.08    8.90
  11   7   0  182.38    9.20
 -12  -7   0   46.30    6.60
 -12  -7   0   65.99    6.90
  12   7   0   59.59    6.00
 -13  -7   0   -1.70    4.20
 -13  -7   0    0.70    4.00
  12  -8   0   17.70    4.60
  12  -8   0   23.50    5.20
  11  -8   0    1.20    3.60
  11  -8   0    0.90    3.30
 -11   8   0    2.80    2.40
  10  -8   0   28.70    5.10
 -10   8   0   32.60    3.20
   9  -8   0  125.09    7.70
   9  -8   0  150.28    8.50
  -9   8   0  126.19    5.80
   8  -8   0    5.30    3.20
   8  -8   0    5.00    2.90
   8  -8   0    3.90    1.90
  -8   8   0    6.40    1.90
   7  -8   0   23.60    2.70
   7  -8   0   20.80    4.00
   7  -8   0   25.70    3.80
   7  -8   0   26.20    2.90
  -7   8   0   26.50    2.90
   6  -8   0  664.63   19.60
   6  -8   0  626.84   21.50
   6  -8   0  679.93   21.10
  -6   8   0  665.83   20.00
   5  -8   0  955.40   27.70
   5  -8   0  983.90   29.10
   5  -8   0  968.90   29.80
   5  -8   0 1006.80   28.20
  -5   8   0  981.60   28.50
   4  -8   0    9.70    1.70
   4  -8   0    7.80    1.20
   4  -8   0    8.60    2.70
   4  -8   0    8.60    2.30
   4  -8   0    9.40    2.10
   4  -8   0    6.30    2.50
   4  -8   0    8.00    1.00
  -4   8   0    6.40    2.20
   3  -8   0   78.89    4.90
   3  -8   0   66.49    4.70
   3  -8   0   75.39    4.50
   3  -8   0   67.69    3.50
   3  -8   0   68.99    3.40
   2  -8   0   92.59    4.30
   2  -8   0   90.99    5.20
   2  -8   0   84.99    5.10
   2  -8   0   91.89    4.30
   1  -8   0  416.36   14.50
   1  -8   0  402.76   13.30
   1  -8   0  421.16   13.00
   1  -8   0  413.76   14.10
   1  -8   0  439.96   14.00
   1  -8   0  428.36   13.30
   0  -8   0  232.58    8.50
   0  -8   0  217.68    9.70
   0  -8   0  225.18    7.90
   0  -8   0  228.88    7.90
   0  -8   0  226.38    8.50
   0  -8   0  234.68    9.20
  -1  -8   0   24.60    3.10
  -1  -8   0   21.70    3.70
  -1  -8   0   20.60    3.20
  -1  -8   0   25.40    2.50
  -1  -8   0   27.40    2.40
  -2  -8   0  103.69    5.70
  -2  -8   0  103.69    7.00
  -2  -8   0   95.49    4.20
  -2  -8   0  100.59    5.00
  -2  -8   0  106.79    4.90
   2   8   0   93.99    4.80
  -3  -8   0  289.87   10.00
  -3  -8   0  301.87   12.80
  -3  -8   0  280.27   10.90
  -3  -8   0  281.67    9.80
  -3  -8   0  274.07    9.00
   3   8   0  292.97   11.10
  -4  -8   0   20.40    2.80
  -4  -8   0   21.60    2.10
  -4  -8   0   13.60    3.70
  -4  -8   0   16.30    2.30
  -4  -8   0   16.00    3.20
   4   8   0   13.70    2.50
   4   8   0   18.00    2.00
  -5  -8   0    0.40    1.90
  -5  -8   0    1.00    2.90
  -5  -8   0   -0.40    2.40
  -5  -8   0   -1.30    1.20
  -5  -8   0    0.50    1.40
   5   8   0    1.10    1.30
  -6  -8   0   49.90    3.40
  -6  -8   0   60.99    6.00
  -6  -8   0   55.79    3.70
  -6  -8   0   50.39    4.40
   6   8   0   52.29    3.30
  -7  -8   0   96.79    6.80
  -7  -8   0   90.39    4.70
  -7  -8   0   96.39    6.10
   7   8   0   91.39    4.60
  -8  -8   0  176.18    7.30
  -8  -8   0  173.58    9.60
  -8  -8   0  166.58    7.20
  -8  -8   0  169.88    8.50
   8   8   0  164.38    6.90
  -9  -8   0    2.80    2.20
  -9  -8   0   -2.50    2.50
  -9  -8   0   12.90    3.70
   9   8   0    0.50    1.80
   9   8   0    1.30    2.40
 -10  -8   0   95.59    5.90
 -10  -8   0  100.09    7.20
 -10  -8   0   95.19    7.60
  10   8   0   88.59    6.30
 -11  -8   0   52.79    6.10
 -11  -8   0   49.80    6.50
 -11  -8   0   45.90    4.80
  11   8   0   53.09    5.50
 -12  -8   0   -0.10    3.50
 -12  -8   0   -1.60    3.60
  12   8   0    2.90    3.10
  11  -9   0    7.90    3.90
  11  -9   0    0.50    3.70
  10  -9   0   38.50    5.20
  10  -9   0   31.10    5.20
   9  -9   0  225.98   11.00
   9  -9   0  206.68   10.20
   9  -9   0  212.38    8.00
   8  -9   0    9.90    3.80
   8  -9   0    8.10    2.10
   8  -9   0    2.40    3.10
  -8   9   0    4.90    2.10
   7  -9   0    3.40    1.90
   7  -9   0    6.00    2.90
   7  -9   0    6.90    3.10
   7  -9   0    3.30    1.80
  -7   9   0    2.40    1.90
   6  -9   0  130.29    7.30
   6  -9   0  122.89    6.90
   6  -9   0  125.09    5.70
   6  -9   0  110.09    5.30
   5  -9   0   19.80    3.50
   5  -9   0   22.90    2.90
   5  -9   0   18.80    2.30
   5  -9   0   18.10    3.70
   4  -9   0  763.42   23.10
   4  -9   0  739.93   21.50
   4  -9   0  748.53   22.50
   4  -9   0  750.32   20.70
   4  -9   0  700.33   21.60
   4  -9   0  757.92   23.60
   3  -9   0    7.10    1.60
   3  -9   0   10.90    1.90
   3  -9   0   14.00    2.10
   3  -9   0   12.70    2.80
   3  -9   0   10.10    2.50
   3  -9   0    8.30    2.70
   2  -9   0   27.60    3.20
   2  -9   0   26.50    3.70
   2  -9   0   25.40    2.80
   2  -9   0   24.20    3.40
   2  -9   0   23.40    3.40
   2  -9   0   25.00    2.60
   1  -9   0  827.72   24.00
   1  -9   0  810.62   24.60
   1  -9   0  799.52   23.90
   1  -9   0  816.42   23.50
   1  -9   0  815.82   24.90
   1  -9   0  810.22   25.50
   0  -9   0  138.29    6.50
   0  -9   0  134.19    5.80
   0  -9   0  150.68    7.20
   0  -9   0  138.79    6.50
   0  -9   0  137.59    5.90
   0  -9   0  147.29    7.80
  -1  -9   0    6.20    1.80
  -1  -9   0    8.60    2.60
  -1  -9   0    6.80    2.40
  -1  -9   0    4.00    1.80
  -1  -9   0    7.40    3.00
  -1  -9   0    9.00    1.80
  -2  -9   0   33.50    5.00
  -2  -9   0   28.00    2.50
  -2  -9   0   25.40    3.70
  -2  -9   0   20.80    2.80
  -2  -9   0   26.60    2.90
  -3  -9   0    9.20    2.80
  -3  -9   0   12.20    3.90
  -3  -9   0    8.70    1.60
  -3  -9   0    5.90    2.10
  -3  -9   0    6.40    2.00
   3   9   0    8.90    2.00
  -4  -9   0   90.09    7.70
  -4  -9   0   89.99    6.30
  -4  -9   0   86.99    4.00
  -4  -9   0   77.39    5.10
  -4  -9   0   89.69    4.70
  -5  -9   0  410.66   15.40
  -5  -9   0  385.76   13.20
  -5  -9   0  414.26   12.50
  -5  -9   0  399.06   14.00
  -5  -9   0  419.56   17.40
   5   9   0  406.86   12.60
  -6  -9   0   39.00    4.90
  -6  -9   0   43.90    6.80
  -6  -9   0   40.20    4.20
  -6  -9   0   33.80    3.10
   6   9   0   37.60    2.90
  -7  -9   0  244.98    8.70
  -7  -9   0  254.27   13.70
  -7  -9   0  263.57   10.60
  -7  -9   0  237.08    9.00
  -7  -9   0  216.08   11.10
   7   9   0  240.28    8.60
  -8  -9   0    1.30    3.60
  -8  -9   0    3.80    1.80
  -8  -9   0    4.40    2.80
  -8  -9   0   -0.30    1.80
  -8  -9   0   -0.20    3.00
   8   9   0    0.60    1.70
  -9  -9   0   59.89    8.30
  -9  -9   0   57.89    6.90
  -9  -9   0   55.09    5.80
   9   9   0   45.70    4.00
 -10  -9   0   45.60    6.40
 -10  -9   0   44.20    5.50
 -10  -9   0   38.00    7.80
 -10  -9   0   37.30    4.00
 -11  -9   0   -2.60    3.60
 -11  -9   0   -1.30    3.60
 -11  -9   0   -0.70    5.30
 -11  -9   0    3.10    2.60
  10 -10   0   15.70    5.00
  10 -10   0   14.10    4.30
   9 -10   0    0.50    3.20
   9 -10   0    3.70    1.80
   9 -10   0    2.10    3.60
   8 -10   0  297.77   10.20
   8 -10   0  291.97   12.50
   8 -10   0  312.17   13.70
   7 -10   0   74.59    4.50
   7 -10   0   73.79    6.30
   7 -10   0   73.59    6.20
   6 -10   0   25.10    2.80
   6 -10   0   20.50    3.70
   6 -10   0   18.60    2.90
   6 -10   0   17.80    4.10
   5 -10   0  372.06   13.40
   5 -10   0  421.76   15.40
   5 -10   0  412.26   14.60
   5 -10   0  403.16   13.50
   4 -10   0  147.69    5.30
   4 -10   0  152.38    7.20
   4 -10   0  154.18    6.20
   4 -10   0  156.18    6.60
   4 -10   0  157.58    5.50
   4 -10   0  166.48    8.30
   4 -10   0  158.98    7.90
   3 -10   0   72.09    5.60
   3 -10   0   72.29    4.00
   3 -10   0   74.09    4.30
   3 -10   0   83.09    4.20
   3 -10   0   79.09    5.50
   3 -10   0   78.19    5.20
   3 -10   0   86.99    5.80
   2 -10   0   66.59    5.10
   2 -10   0   68.69    4.10
   2 -10   0   78.49    5.60
   2 -10   0   70.89    4.40
   2 -10   0   64.59    4.70
   1 -10   0   54.59    5.00
   1 -10   0   47.30    3.50
   1 -10   0   49.40    4.10
   1 -10   0   44.50    3.70
   1 -10   0   50.09    4.80
   1 -10   0   48.10    4.30
   0 -10   0  707.33   23.50
   0 -10   0  678.53   21.70
   0 -10   0  728.63   21.90
   0 -10   0  696.83   20.90
   0 -10   0  708.73   20.90
   0 -10   0  695.43   22.50
  -1 -10   0   11.10    3.10
  -1 -10   0    5.70    3.10
  -1 -10   0    9.40    2.10
  -1 -10   0    9.70    2.30
  -1 -10   0    8.50    1.90
  -1 -10   0   11.90    3.00
  -2 -10   0   14.70    3.30
  -2 -10   0   12.30    3.50
  -2 -10   0   19.40    2.80
  -2 -10   0   16.50    2.20
  -2 -10   0   16.40    4.40
  -2 -10   0   20.60    2.80
  -3 -10   0  369.66   13.20
  -3 -10   0  399.36   12.20
  -3 -10   0  398.46   14.70
  -3 -10   0  400.96   13.40
  -3 -10   0  408.86   16.70
  -4 -10   0   77.59    5.10
  -4 -10   0   76.19    7.40
  -4 -10   0   77.19    4.70
  -4 -10   0   71.19    3.80
  -4 -10   0   74.79    5.80
  -5 -10   0  297.17    9.60
  -5 -10   0  315.97   15.00
  -5 -10   0  269.17   10.30
  -5 -10   0  294.87   12.80
  -5 -10   0  295.47   11.30
  -6 -10   0   87.19    4.40
  -6 -10   0   91.99   10.70
  -6 -10   0   92.19    6.90
  -6 -10   0   79.89    4.80
  -6 -10   0   91.89    6.00
   6  10   0   90.09    4.40
  -7 -10   0    1.60    1.80
  -7 -10   0   -2.20    2.40
  -7 -10   0    2.90    3.80
  -7 -10   0    2.30    1.70
  -7 -10   0    1.00    4.20
   7  10   0    4.20    1.70
  -8 -10   0  113.89    6.70
  -8 -10   0  116.39    5.60
  -8 -10   0  114.09    8.50
  -8 -10   0   87.29    9.10
  -8 -10   0  107.29    8.40
   8  10   0  102.99    5.20
  -9 -10   0   21.00    4.50
  -9 -10   0   23.30    3.10
  -9 -10   0   32.00    5.70
  -9 -10   0   27.50    6.40
   9  10   0   19.70    2.90
 -10 -10   0   12.40    4.50
 -10 -10   0    8.70    5.40
 -10 -10   0   12.30    2.80
 -10 -10   0   10.80    4.00
   9 -11   0  115.59    5.70
   9 -11   0  110.49    7.80
   9 -11   0  118.19    8.90
   8 -11   0  150.68   10.10
   8 -11   0  174.48   10.10
   8 -11   0  156.88    6.50
   7 -11   0   86.79    4.90
   7 -11   0   79.79    6.40
   7 -11   0   77.59    7.20
   6 -11   0    1.70    2.00
   6 -11   0   -1.00    2.60
   6 -11   0   -5.60    1.50
   6 -11   0   -0.20    3.10
   5 -11   0   41.40    3.30
   5 -11   0   33.90    3.90
   5 -11   0   40.20    4.70
   5 -11   0   39.60    5.10
   4 -11   0  216.08    8.40
   4 -11   0  220.38    7.40
   4 -11   0  224.38   10.20
   4 -11   0  217.48    9.40
   4 -11   0  207.68    9.70
   4 -11   0  214.98    8.30
   3 -11   0  220.78    9.90
   3 -11   0  236.38   10.20
   3 -11   0  227.48    8.60
   3 -11   0  241.28    9.90
   3 -11   0  219.98    8.20
   3 -11   0  227.08   10.10
   3 -11   0  218.88    9.50
   2 -11   0    1.00    2.30
   2 -11   0   -2.20    2.30
   2 -11   0    0.30    2.20
   2 -11   0    1.90    1.80
   2 -11   0    2.20    2.60
   2 -11   0    2.70    2.00
   1 -11   0    7.00    2.00
   1 -11   0    5.80    2.70
   1 -11   0    8.00    3.50
   1 -11   0    9.30    2.60
   1 -11   0    1.30    2.70
   1 -11   0    5.60    2.20
   0 -11   0  170.18    7.70
   0 -11   0  157.08    8.20
   0 -11   0  163.78    7.70
   0 -11   0  147.69    6.70
   0 -11   0  152.08    8.90
   0 -11   0  150.58    6.70
  -1 -11   0    4.30    2.00
  -1 -11   0    1.90    2.60
  -1 -11   0    3.80    3.30
  -1 -11   0    0.90    2.80
  -1 -11   0    3.70    2.10
  -1 -11   0    3.60    1.80
  -2 -11   0   40.50    3.90
  -2 -11   0   35.20    5.60
  -2 -11   0   38.10    3.10
  -2 -11   0   36.30    4.90
  -2 -11   0   53.09    4.10
  -2 -11   0   43.10    4.80
  -2 -11   0   36.80    4.70
  -3 -11   0    4.30    2.20
  -3 -11   0    0.40    2.80
  -3 -11   0    0.60    1.90
  -3 -11   0    6.90    4.10
  -3 -11   0   -0.50    1.40
  -4 -11   0   68.39    6.00
  -4 -11   0   55.59    4.40
  -4 -11   0   53.29    3.50
  -4 -11   0   53.49    7.10
  -4 -11   0   51.19    4.70
  -5 -11   0   56.49    4.20
  -5 -11   0   59.29    3.60
  -5 -11   0   59.59    7.50
  -5 -11   0   50.79    8.70
  -5 -11   0   62.69    5.10
  -6 -11   0    1.80    1.70
  -6 -11   0   -2.00    2.40
  -6 -11   0   -4.30    4.20
  -6 -11   0   -3.70    3.20
  -6 -11   0    1.70    1.60
  -7 -11   0   34.20    6.90
  -7 -11   0   33.70    4.60
  -7 -11   0   29.70    2.90
  -7 -11   0   39.10    5.90
  -8 -11   0   70.49    7.40
  -8 -11   0   64.79    4.20
  -8 -11   0   80.19    6.70
  -8 -11   0   64.49    9.30
   8  11   0   52.89    5.10
  -9 -11   0   16.90    2.70
  -9 -11   0   19.00    4.80
  -9 -11   0   17.40    4.10
  -9 -11   0   21.20    7.00
   8 -12   0   21.00    4.50
   8 -12   0   29.30    5.70
   8 -12   0   20.50    3.10
   7 -12   0  189.28    9.80
   7 -12   0  172.38    7.50
   7 -12   0  201.08   10.80
   6 -12   0    5.90    2.30
   6 -12   0    4.50    2.30
   6 -12   0    0.60    3.00
   6 -12   0    5.50    3.20
   5 -12   0    8.50    3.70
   5 -12   0   11.40    2.10
   5 -12   0    7.30    2.40
   5 -12   0    7.00    3.40
   4 -12   0   67.79    4.10
   4 -12   0   72.59    6.40
   4 -12   0   66.39    5.50
   4 -12   0   65.29    3.50
   4 -12   0   76.79    7.40
   4 -12   0   70.69    3.70
   4 -12   0   77.79    6.30
   4 -12   0   67.39    5.80
   3 -12   0   25.00    3.70
   3 -12   0   26.20    3.00
   3 -12   0   25.20    4.20
   3 -12   0   30.00    4.40
   3 -12   0   23.70    4.40
   3 -12   0   23.30    4.10
   3 -12   0   21.30    2.50
   2 -12   0  110.69    6.30
   2 -12   0   96.59    6.70
   2 -12   0   95.89    4.90
   2 -12   0   99.19    7.20
   2 -12   0  108.39    8.40
   2 -12   0  112.39    7.10
   1 -12   0   34.00    5.00
   1 -12   0   27.10    4.10
   1 -12   0   31.60    3.30
   1 -12   0   35.00    4.10
   1 -12   0   32.20    4.70
   1 -12   0   26.40    3.50
   0 -12   0    4.50    2.60
   0 -12   0    3.90    2.40
   0 -12   0    6.90    2.20
   0 -12   0    3.80    3.40
   0 -12   0    5.60    2.90
   0 -12   0    3.30    2.90
  -1 -12   0  211.48    8.60
  -1 -12   0  205.08   10.40
  -1 -12   0  228.28   10.00
  -1 -12   0  222.38    9.40
  -1 -12   0  208.48    8.20
  -1 -12   0  212.68   11.50
  -2 -12   0   -0.30    3.30
  -2 -12   0   -0.40    2.10
  -2 -12   0    6.40    3.10
  -2 -12   0    0.30    2.20
  -2 -12   0    5.00    3.20
  -2 -12   0    2.60    1.80
  -3 -12   0   73.09    5.20
  -3 -12   0   71.79    6.70
  -3 -12   0   67.89    6.70
  -3 -12   0   63.39    7.90
  -3 -12   0   76.79    5.00
  -3 -12   0   73.79    4.10
  -4 -12   0   87.69    8.80
  -4 -12   0   91.39    5.90
  -4 -12   0   88.29    8.80
  -4 -12   0   90.49    4.40
  -5 -12   0    2.30    1.50
  -5 -12   0    4.70    4.40
  -5 -12   0   -1.90    2.40
  -5 -12   0    0.00    3.40
  -6 -12   0   33.60    5.70
  -6 -12   0   28.00    6.80
  -6 -12   0   28.40    4.20
  -6 -12   0   27.00    2.60
  -7 -12   0    6.00    3.10
  -7 -12   0    9.90    5.50
  -7 -12   0    5.40    1.70
  -7 -12   0    9.30    4.50
  -8 -12   0    5.40    5.60
  -8 -12   0    3.70    3.90
  -8 -12   0    4.20    1.80
  -8 -12   0    0.90    3.10
   6 -13   0   29.70    3.50
   6 -13   0   19.90    4.50
   6 -13   0   30.80    5.10
   6 -13   0   26.00    5.00
   5 -13   0   62.39    5.30
   5 -13   0   74.79    4.80
   5 -13   0   79.09    7.00
   4 -13   0   25.00    4.10
   4 -13   0   22.40    4.40
   4 -13   0   22.10    3.00
   4 -13   0   28.00    2.70
   4 -13   0   12.10    3.70
   4 -13   0   24.10    4.20
   3 -13   0  150.18    6.60
   3 -13   0  159.38    8.60
   3 -13   0  141.09    6.50
   3 -13   0  131.19    6.10
   3 -13   0  153.68   10.60
   3 -13   0  137.59    8.40
   3 -13   0  149.29    8.00
   2 -13   0  104.19    5.20
   2 -13   0  107.09    7.30
   2 -13   0   97.79    7.40
   2 -13   0  101.19    7.30
   2 -13   0  113.79    6.10
   2 -13   0  106.19    6.50
   2 -13   0  109.99    5.60
   1 -13   0    6.10    2.50
   1 -13   0    2.10    2.60
   1 -13   0    4.20    2.70
   1 -13   0    6.00    3.60
   1 -13   0    4.70    3.50
   1 -13   0    5.20    2.20
   0 -13   0  260.87    9.80
   0 -13   0  241.18   11.50
   0 -13   0  262.47   11.00
   0 -13   0  255.77    9.80
   0 -13   0  263.27   11.10
   0 -13   0  265.47   13.10
  -1 -13   0   55.19    4.40
  -1 -13   0   47.30    5.30
  -1 -13   0   51.79    5.90
  -1 -13   0   47.10    4.90
  -1 -13   0   50.89    5.90
  -1 -13   0   44.00    6.70
  -2 -13   0  106.89   10.50
  -2 -13   0  101.29    5.10
  -2 -13   0  101.79    7.40
  -2 -13   0   96.99    6.30
  -2 -13   0  106.09    6.00
  -2 -13   0   95.09    7.80
  -3 -13   0    8.20    4.50
  -3 -13   0    6.40    3.50
  -3 -13   0    2.00    1.70
  -3 -13   0   11.90    5.00
  -3 -13   0    6.60    2.70
  -4 -13   0    7.50    1.80
  -4 -13   0   -0.30    4.20
  -4 -13   0   -1.40    3.30
  -4 -13   0    8.00    2.70
  -4 -13   0    5.00    2.70
  -4 -13   0    5.30    3.90
  -5 -13   0    3.30    4.60
  -5 -13   0    5.50    1.70
  -5 -13   0    4.70    2.50
  -5 -13   0    4.60    2.80
  -5 -13   0    0.70    3.70
  -6 -13   0   30.40    4.50
  -6 -13   0   21.90    6.80
  -6 -13   0   34.40    2.80
  -6 -13   0   40.40    6.50
   4 -14   0    7.20    3.50
   4 -14   0    9.70    2.80
   4 -14   0    3.90    3.30
   4 -14   0    8.80    3.90
   4 -14   0   11.20    2.70
   3 -14   0   62.69    5.50
   3 -14   0   60.19    6.50
   3 -14   0   55.89    6.30
   3 -14   0   63.19    6.10
   3 -14   0   70.69    4.70
   3 -14   0   76.99    6.80
   2 -14   0    0.80    2.40
   2 -14   0    6.70    3.30
   2 -14   0    4.90    2.30
   2 -14   0    3.50    4.00
   2 -14   0    4.30    3.50
   2 -14   0    9.40    3.00
   1 -14   0   11.40    6.30
   1 -14   0   16.40    3.20
   1 -14   0   15.80    4.70
   1 -14   0   15.10    2.80
   1 -14   0   14.70    3.40
   1 -14   0    9.30    3.80
   0 -14   0    0.20    2.10
   0 -14   0    4.50    6.10
   0 -14   0    2.50    2.80
   0 -14   0   -1.80    2.50
   0 -14   0    3.70    2.30
   0 -14   0   -1.80    3.30
  -1 -14   0   71.69    6.60
  -1 -14   0   67.79    7.80
  -1 -14   0   67.79    4.70
  -1 -14   0   66.99    5.60
  -1 -14   0   82.59    5.40
  -1 -14   0   84.19    7.30
  -2 -14   0   30.80    3.20
  -2 -14   0   40.10    4.50
  -2 -14   0   30.90    5.30
  -2 -14   0   32.60    6.30
  -2 -14   0   28.00    3.80
  -2 -14   0   32.00    5.00
  -3 -14   0    5.60    3.90
  -3 -14   0   -3.80    3.70
  -3 -14   0    5.90    2.70
  -3 -14   0    3.50    1.70
  -3 -14   0    0.50    2.40
  -3 -14   0    0.60    3.60
  -4 -14   0    8.30    2.90
  -4 -14   0    8.90    4.00
  -4 -14   0    5.80    5.20
  -4 -14   0   -2.00    3.50
  -4 -14   0   11.00    2.90
  -3 -14   1   58.99    6.70
  -3 -14   1   43.80    7.90
  -2 -14   1   -1.30    3.70
  -2 -14   1    5.70    3.50
  -2 -14   1    4.40    2.30
  -2 -14   1    2.10    3.30
  -2 -14   1    1.10    2.20
  -2 -14   1    0.90    2.30
  -1 -14   1   63.29    4.80
  -1 -14   1   54.99    7.50
  -1 -14   1   78.39    5.40
  -1 -14   1   62.79    6.40
  -1 -14   1   57.09    5.20
  -1 -14   1   60.49    7.40
   0 -14   1   99.49    8.20
   0 -14   1   93.79    6.50
   0 -14   1  109.89    7.20
   0 -14   1  100.09    6.20
   0 -14   1   97.09    6.00
   1 -14   1    9.80    2.90
   1 -14   1    6.20    2.40
   1 -14   1    4.60    3.20
   1 -14   1   12.90    3.40
   1 -14   1    5.90    3.80
   1 -14   1    6.00    2.90
   2 -14   1    0.60    3.00
   2 -14   1    2.20    2.70
   2 -14   1   -4.60    2.90
   2 -14   1   -0.50    2.70
   2 -14   1   -2.10    2.10
   2 -14   1    0.90    2.50
   3 -14   1    2.70    2.70
   3 -14   1    2.70    3.20
   3 -14   1    1.30    3.20
   3 -14   1    5.50    2.60
   3 -14   1    0.20    2.40
   3 -14   1    4.10    3.10
  -6 -13   1    1.40    3.60
  -6 -13   1    3.20    3.00
  -6 -13   1    1.20    2.20
  -6 -13   1   -0.40    4.30
  -5 -13   1    2.40    4.10
  -5 -13   1    7.80    3.50
  -5 -13   1    7.10    4.60
  -5 -13   1    8.50    2.10
  -5 -13   1    2.70    2.40
  -4 -13   1   68.69    4.30
  -4 -13   1   35.90    6.90
  -4 -13   1   67.79    4.80
  -4 -13   1   60.49    5.60
  -4 -13   1   42.50    6.10
  -4 -13   1   75.99    7.60
  -3 -13   1   28.20    4.90
  -3 -13   1   18.50    4.50
  -3 -13   1   24.30    4.40
  -3 -13   1   22.90    5.80
  -3 -13   1   32.60    3.80
  -3 -13   1   29.80    4.10
  -2 -13   1   47.00    4.60
  -2 -13   1   46.20    4.10
  -2 -13   1   62.19    5.10
  -2 -13   1   38.40    6.50
  -2 -13   1   50.49    6.00
  -1 -13   1   44.70    4.60
  -1 -13   1   41.90    5.20
  -1 -13   1   44.00    6.50
  -1 -13   1   40.80    4.20
  -1 -13   1   50.79    4.40
  -1 -13   1   48.80    5.50
   0 -13   1   12.40    2.80
   0 -13   1   16.30    4.50
   0 -13   1   12.30    2.90
   0 -13   1   11.50    3.40
   0 -13   1   13.10    3.10
   1 -13   1  331.87   12.80
   1 -13   1  302.77   11.60
   1 -13   1  313.57   14.10
   1 -13   1  328.87   13.20
   1 -13   1  339.37   12.30
   1 -13   1  317.37   12.50
   2 -13   1   39.50    5.20
   2 -13   1   38.20    4.90
   2 -13   1   39.10    4.10
   2 -13   1   42.20    5.00
   2 -13   1   49.20    4.80
   2 -13   1   46.30    4.60
   3 -13   1    2.40    3.10
   3 -13   1   -3.90    2.60
   3 -13   1    4.60    2.30
   3 -13   1    2.20    3.00
   3 -13   1    2.50    2.40
   3 -13   1    0.90    2.50
   4 -13   1   83.59    6.60
   4 -13   1   79.89    6.00
   4 -13   1   80.89    5.40
   4 -13   1   92.29    6.80
   4 -13   1   87.49    4.80
   4 -13   1   81.29    6.70
   5 -13   1   25.90    2.20
   5 -13   1   21.80    4.40
   5 -13   1   17.50    3.90
   5 -13   1   24.70    4.10
   5 -13   1   30.20    3.70
   5 -13   1   35.40    5.20
   6 -13   1   48.30    6.20
   6 -13   1   48.10    4.60
   6 -13   1   46.80    6.00
   6 -13   1   43.90    4.10
  -7 -12   1    5.00    2.10
  -7 -12   1   -4.50    3.60
  -7 -12   1   -0.50    4.90
  -7 -12   1    6.50    3.40
  -6 -12   1    8.50    3.80
  -6 -12   1    8.30    3.50
  -6 -12   1   11.10    5.80
  -6 -12   1   10.20    2.30
  -5 -12   1   21.20    4.80
  -5 -12   1   20.40    2.70
  -5 -12   1   22.30    2.90
  -5 -12   1   33.00    7.00
  -5 -12   1   20.60    3.00
  -5 -12   1   22.40    4.00
  -4 -12   1  107.19    5.70
  -4 -12   1  108.39    5.60
  -4 -12   1  113.89    5.40
  -4 -12   1   88.19    7.70
  -4 -12   1  111.49    6.90
  -4 -12   1  118.39   10.10
  -3 -12   1  295.87   10.40
  -3 -12   1  301.37   13.30
  -3 -12   1  295.67   11.20
  -3 -12   1  302.87   11.60
  -3 -12   1  296.17   13.10
  -3 -12   1  297.17   11.00
  -2 -12   1   17.60    3.90
  -2 -12   1   10.90    3.40
  -2 -12   1   10.20    4.50
  -2 -12   1    7.50    2.60
  -2 -12   1   11.20    2.80
  -2 -12   1   10.20    2.60
  -1 -12   1   21.50    4.70
  -1 -12   1   17.00    3.00
  -1 -12   1   20.90    3.30
  -1 -12   1   14.40    3.80
  -1 -12   1   13.30    2.60
  -1 -12   1   22.00    4.00
   0 -12   1   91.79    6.60
   0 -12   1   87.29    6.30
   0 -12   1   87.39    5.70
   0 -12   1   84.69    7.20
   0 -12   1   85.79    5.40
   0 -12   1   87.59    5.40
   1 -12   1   26.00    4.10
   1 -12   1   31.80    4.10
   1 -12   1   22.20    3.40
   1 -12   1   21.80    3.20
   1 -12   1   26.10    3.90
   1 -12   1   25.10    4.60
   2 -12   1   88.09    5.60
   2 -12   1   90.19    5.30
   2 -12   1   77.79    6.00
   2 -12   1   83.89    6.70
   2 -12   1   75.49    5.60
   2 -12   1   95.69    6.20
   3 -12   1    7.90    3.30
   3 -12   1    2.20    2.50
   3 -12   1    4.90    2.20
   3 -12   1    6.90    3.00
   3 -12   1    3.30    2.30
   3 -12   1    3.70    2.90
   4 -12   1    2.60    2.90
   4 -12   1    1.80    2.60
   4 -12   1    2.50    1.80
   4 -12   1    2.30    2.70
   4 -12   1   -1.10    2.00
   4 -12   1    2.80    1.50
   4 -12   1    0.20    2.30
   5 -12   1  185.58    6.30
   5 -12   1  197.08    8.40
   5 -12   1  196.18   10.00
   5 -12   1  189.28    6.40
   5 -12   1  191.98    9.90
   5 -12   1  194.78    8.30
   5 -12   1  184.18    9.20
   6 -12   1   37.00    5.30
   6 -12   1   49.30    4.50
   6 -12   1   50.49    5.40
   6 -12   1   38.30    3.80
   6 -12   1   44.00    5.60
   7 -12   1   10.90    2.10
   7 -12   1   11.80    3.70
   7 -12   1    4.20    3.80
   8 -12   1   46.00    6.20
   8 -12   1   33.70    5.00
  -9 -11   1    8.80    4.40
  -9 -11   1    6.10    2.60
  -9 -11   1    6.70    3.70
  -8 -11   1    4.00    3.40
  -8 -11   1    2.50    2.40
  -8 -11   1    1.30    4.50
  -8 -11   1    1.70    4.20
   7  11  -1   81.29    5.80
  -7 -11   1   72.59    4.80
  -7 -11   1   88.29    4.80
  -7 -11   1   97.59    7.00
  -7 -11   1   87.69    9.80
  -7 -11   1   85.39    8.20
  -6 -11   1   15.80    5.70
  -6 -11   1   20.10    2.70
  -6 -11   1   16.30    2.50
  -6 -11   1   16.80    4.40
  -6 -11   1   28.30    4.30
  -5 -11   1   68.99    8.30
  -5 -11   1   75.19    5.80
  -5 -11   1   71.19    4.40
  -5 -11   1   76.09    7.30
  -5 -11   1   67.99    4.30
  -4 -11   1  114.59    9.40
  -4 -11   1  145.29    8.50
  -4 -11   1  123.89    5.80
  -4 -11   1  143.99    7.40
  -4 -11   1  155.78    8.90
  -3 -11   1   49.10    5.70
  -3 -11   1   56.79    4.10
  -3 -11   1   58.19    4.80
  -3 -11   1   57.19    5.80
  -3 -11   1   59.49    7.30
  -3 -11   1   50.99    3.80
  -2 -11   1  143.29    8.20
  -2 -11   1  140.39    6.80
  -2 -11   1  151.88    8.30
  -2 -11   1  149.88    7.20
  -2 -11   1  157.08    6.90
  -2 -11   1  149.59    9.60
  -2 -11   1  143.49    6.40
  -1 -11   1    2.70    3.20
  -1 -11   1    4.50    2.70
  -1 -11   1    2.70    2.00
  -1 -11   1    3.40    2.70
  -1 -11   1    1.20    2.00
  -1 -11   1    4.90    2.20
   0 -11   1    2.50    2.60
   0 -11   1    3.60    2.20
   0 -11   1    2.50    2.60
   0 -11   1    3.90    2.10
   0 -11   1    2.80    2.10
   0 -11   1    5.80    3.30
   1 -11   1  228.08    9.20
   1 -11   1  239.28   10.90
   1 -11   1  226.08    9.50
   1 -11   1  230.68   10.00
   1 -11   1  222.98    8.80
   1 -11   1  219.88    9.50
   2 -11   1   99.69    5.40
   2 -11   1   92.99    5.90
   2 -11   1  100.99    6.30
   2 -11   1   97.19    6.60
   2 -11   1   98.49    6.20
   3 -11   1   22.20    3.80
   3 -11   1   25.80    4.00
   3 -11   1   23.30    3.80
   3 -11   1   23.20    3.10
   3 -11   1   21.00    4.10
   3 -11   1   27.60    3.20
   3 -11   1   19.30    3.30
   4 -11   1   49.20    4.30
   4 -11   1   62.19    5.30
   4 -11   1   58.89    5.30
   4 -11   1   53.79    3.30
   4 -11   1   49.20    3.70
   4 -11   1   58.09    3.70
   4 -11   1   41.40    5.10
   4 -11   1   56.79    4.60
   5 -11   1  168.78    7.40
   5 -11   1  163.18    8.70
   5 -11   1  152.28    7.30
   5 -11   1  164.38    5.70
   5 -11   1  164.28    8.20
   5 -11   1  168.08    8.80
   5 -11   1  157.78    5.60
   6 -11   1   63.89    5.60
   6 -11   1   61.79    6.40
   6 -11   1   55.79    4.00
   7 -11   1   45.80    5.20
   7 -11   1   49.60    6.00
   7 -11   1   51.09    3.40
   8 -11   1    9.40    3.70
   8 -11   1    8.10    3.60
   9 -11   1   28.80    4.90
   9 -11   1   27.70    5.70
 -10 -10   1   34.90    6.10
 -10 -10   1   32.90    4.00
 -10 -10   1   37.60    5.70
 -10 -10   1   61.09    9.30
  -9 -10   1   15.50    4.00
  -9 -10   1    9.10    2.70
  -9 -10   1    1.40    5.50
  -9 -10   1    3.90    3.80
   8  10  -1   47.70    4.20
  -8 -10   1   39.80    3.90
  -8 -10   1   28.90    6.40
  -8 -10   1   44.90    5.40
  -8 -10   1   37.30    3.40
  -8 -10   1   64.29    7.20
   7  10  -1  128.79    6.50
  -7 -10   1  154.68    9.50
  -7 -10   1  140.49    8.10
  -7 -10   1  135.69   10.50
  -7 -10   1  135.29    6.30
   6  10  -1   10.70    2.30
  -6 -10   1    9.30    3.10
  -6 -10   1    6.30    3.60
  -6 -10   1   16.80    2.90
  -6 -10   1   11.70    2.40
  -6 -10   1   10.50    4.60
  -5 -10   1   82.19    4.40
  -5 -10   1   85.79    8.40
  -5 -10   1   84.09    7.10
  -5 -10   1   81.39    6.00
  -5 -10   1   82.59    4.70
  -4 -10   1   79.99    6.40
  -4 -10   1   79.89    7.80
  -4 -10   1   57.09    4.80
  -4 -10   1   61.79    4.00
  -4 -10   1   69.79    4.10
  -3 -10   1   47.60    3.60
  -3 -10   1   46.30    4.40
  -3 -10   1   51.09    6.40
  -3 -10   1   50.19    3.60
  -3 -10   1   42.70    5.10
  -2 -10   1  653.83   20.40
  -2 -10   1  665.53   23.50
  -2 -10   1  650.93   20.00
  -2 -10   1  663.43   19.70
  -2 -10   1  653.33   21.80
  -2 -10   1  668.33   21.70
  -1 -10   1  116.69    5.90
  -1 -10   1  132.09    8.20
  -1 -10   1  122.89    5.70
  -1 -10   1  127.29    6.90
  -1 -10   1  121.49    7.20
  -1 -10   1  124.69    6.10
   0 -10   1   28.20    4.50
   0 -10   1   25.00    3.10
   0 -10   1   25.40    3.90
   0 -10   1   27.70    3.10
   0 -10   1   23.40    3.40
   0 -10   1   25.00    3.30
   1 -10   1   11.80    3.20
   1 -10   1    7.40    2.30
   1 -10   1   10.80    3.30
   1 -10   1    6.70    2.40
   1 -10   1   12.20    2.90
   1 -10   1   11.40    2.60
   2 -10   1   46.80    4.30
   2 -10   1   52.49    4.40
   2 -10   1   48.90    5.00
   2 -10   1   47.70    4.60
   2 -10   1   46.50    3.80
   2 -10   1   48.50    4.10
   3 -10   1  206.28    8.20
   3 -10   1  196.58    7.70
   3 -10   1  219.28    9.20
   3 -10   1  201.78    8.80
   3 -10   1  197.78    8.70
   3 -10   1  195.68    8.90
   3 -10   1  197.98    7.70
   4 -10   1   11.30    2.60
   4 -10   1    5.50    2.50
   4 -10   1   13.80    3.10
   4 -10   1   11.40    2.00
   4 -10   1    8.30    3.00
   4 -10   1    9.10    1.70
   4 -10   1   10.50    3.10
   4 -10   1    9.80    2.10
   5 -10   1   11.10    3.50
   5 -10   1    9.30    1.40
   5 -10   1    7.80    3.00
   5 -10   1    9.60    2.00
   5 -10   1   10.40    2.40
   6 -10   1  178.98    7.10
   6 -10   1  185.48    9.60
   6 -10   1  192.48    8.70
   7 -10   1    6.80    3.50
   7 -10   1    7.30    3.00
   7 -10   1   11.70    2.00
   8 -10   1    0.20    2.80
   8 -10   1    5.50    3.70
   9 -10   1  230.68   10.80
   9 -10   1  230.08   11.90
  10 -10   1    7.80    4.10
  10 -10   1   12.30    3.90
 -11  -9   1   -1.10    3.70
 -11  -9   1   -0.10    3.80
 -11  -9   1    7.20    2.80
 -10  -9   1   35.40    4.20
 -10  -9   1   43.40    5.70
 -10  -9   1   37.00    6.20
  -9  -9   1   54.89    3.90
  -9  -9   1   58.49    4.80
  -9  -9   1   58.69    6.90
  -9  -9   1   57.59    6.00
   8   9  -1    4.20    2.10
  -8  -9   1    4.30    1.80
  -8  -9   1    2.80    3.40
  -8  -9   1    3.90    2.30
  -8  -9   1    2.80    3.40
   7   9  -1    2.10    2.30
  -7  -9   1    6.30    2.30
  -7  -9   1    5.70    2.80
  -7  -9   1    6.20    3.60
  -7  -9   1    4.00    1.70
   6   9  -1   77.89    4.40
  -6  -9   1   74.89    4.20
  -6  -9   1   79.99    5.70
  -6  -9   1   74.69    6.40
  -6  -9   1   81.59    4.60
   5   9  -1   82.29    4.40
  -5  -9   1   82.59    8.00
  -5  -9   1   70.39    6.10
  -5  -9   1   91.89    4.70
  -5  -9   1   77.59    4.20
  -5  -9   1   85.69    5.60
   4   9  -1   28.60    2.90
  -4  -9   1   30.00    5.30
  -4  -9   1   26.00    2.80
  -4  -9   1   27.70    4.10
  -4  -9   1   31.40    3.00
  -4  -9   1   29.50    3.70
  -3  -9   1  777.22   26.90
  -3  -9   1  746.83   23.10
  -3  -9   1  827.02   25.30
  -3  -9   1  823.12   24.10
  -3  -9   1  790.82   22.90
  -2  -9   1   89.09    5.90
  -2  -9   1  101.89    7.50
  -2  -9   1   89.69    4.60
  -2  -9   1   86.99    4.50
  -2  -9   1   98.49    5.30
  -2  -9   1   92.69    4.80
  -1  -9   1  358.86   13.00
  -1  -9   1  365.56   12.40
  -1  -9   1  362.26   11.90
  -1  -9   1  348.77   12.00
  -1  -9   1  354.76   14.30
  -1  -9   1  399.76   13.60
   0  -9   1  104.79    6.60
   0  -9   1  107.49    5.10
   0  -9   1   97.19    5.00
   0  -9   1   90.59    5.10
   1  -9   1    8.60    2.70
   1  -9   1    8.70    2.40
   1  -9   1    9.00    2.20
   1  -9   1    9.20    2.30
   1  -9   1    9.30    2.80
   2  -9   1  685.03   21.10
   2  -9   1  686.43   21.10
   2  -9   1  691.03   20.40
   2  -9   1  651.63   21.40
   2  -9   1  664.03   20.30
   3  -9   1  185.68    8.10
   3  -9   1  185.38    7.30
   3  -9   1  171.38    8.00
   3  -9   1  172.98    7.80
   3  -9   1  179.58    6.80
   3  -9   1  167.98    7.70
   3  -9   1  178.58    6.90
   4  -9   1   19.20    2.10
   4  -9   1   22.00    3.30
   4  -9   1   22.10    2.90
   4  -9   1   20.50    2.90
   4  -9   1   21.00    3.50
   5  -9   1  470.85   13.60
   5  -9   1  488.35   13.70
   5  -9   1  489.15   15.20
   5  -9   1  494.35   16.20
   5  -9   1  487.65   15.10
   5  -9   1  480.25   16.90
   6  -9   1   49.20    3.40
   6  -9   1   53.49    3.70
   6  -9   1   52.19    4.90
   6  -9   1   47.10    5.20
   7  -9   1   97.99    4.30
   7  -9   1  107.09    6.60
   7  -9   1   94.99    6.60
   8  -9   1    8.70    1.80
   8  -9   1   10.20    3.40
   8  -9   1    7.50    3.10
   9  -9   1   12.50    3.60
   9  -9   1   13.90    4.20
  10  -9   1  120.89    9.00
  10  -9   1  139.39    9.20
  11  -9   1  107.99    8.40
  11  -9   1  105.89    8.20
  11   8  -1   -0.10    2.50
 -11  -8   1    1.40    3.40
 -11  -8   1    3.40    4.40
 -11  -8   1    2.10    2.50
  10   8  -1   90.79    5.90
 -10  -8   1   89.49    7.20
 -10  -8   1   79.89    6.00
 -10  -8   1   81.49    7.40
  -9  -8   1    7.40    3.30
  -9  -8   1    0.80    3.40
  -9  -8   1    5.70    2.60
  -9  -8   1    2.20    1.70
   8   8  -1    8.00    2.30
  -8  -8   1    5.90    2.40
  -8  -8   1    2.20    2.90
  -8  -8   1    7.00    3.70
  -7  -8   1   38.30    3.20
  -7  -8   1   46.90    4.80
  -7  -8   1   43.90    5.80
  -7  -8   1   55.79    4.10
   6   8  -1  262.37    9.30
  -6  -8   1  252.37    8.90
  -6  -8   1  259.87    9.30
  -6  -8   1  267.97   10.60
  -6  -8   1  268.97   11.50
   5   8  -1   43.10    3.20
  -5  -8   1   41.10    5.00
  -5  -8   1   40.90    3.30
  -5  -8   1   35.40    3.80
  -5  -8   1   43.60    3.10
   4   8  -1  157.18    6.40
  -4  -8   1  170.68    7.40
  -4  -8   1  166.88    8.10
  -4  -8   1  160.88    6.30
  -4  -8   1  171.08    6.40
   3   8  -1   64.29    4.20
   3   8  -1   66.79    3.70
  -3  -8   1   61.79    4.30
  -3  -8   1   61.29    4.20
  -3  -8   1   58.79    6.00
  -3  -8   1   54.49    3.50
  -3  -8   1   64.89    3.60
  -3  -8   1   59.39    4.80
  -2  -8   1  257.97    8.90
  -2  -8   1  256.07    9.10
  -2  -8   1  269.57   11.70
  -2  -8   1  264.07   10.30
  -2  -8   1  267.17    9.50
  -1  -8   1  760.02   22.30
  -1  -8   1  744.13   21.90
  -1  -8   1  744.43   21.90
  -1  -8   1  763.62   23.20
   0  -8   1   83.69    4.80
   0  -8   1   84.19    4.50
   0  -8   1   80.69    4.40
   0  -8   1   83.49    4.30
   0  -8   1   89.19    5.80
   0  -8   1   78.39    5.00
   1  -8   1  340.97   11.30
   1  -8   1  332.97   11.60
   1  -8   1  359.16   11.60
   1  -8   1  335.77   12.50
   1  -8   1  345.27   11.60
   1  -8   1  340.67   11.90
   2  -8   1  300.47   10.20
   2  -8   1  293.17   10.70
   2  -8   1  311.67   10.20
   2  -8   1  299.77   11.00
   2  -8   1  299.87   10.70
   2  -8   1  293.67   10.60
   3  -8   1   73.99    3.70
   3  -8   1   71.89    4.80
   3  -8   1   66.49    3.70
   3  -8   1   71.79    4.60
   3  -8   1   69.99    4.40
  -4   8  -1    8.90    2.40
   4  -8   1   13.80    1.60
   4  -8   1   11.30    2.90
   4  -8   1   14.10    2.70
   4  -8   1   13.60    2.20
  -5   8  -1    2.10    2.00
   5  -8   1    1.40    0.80
   5  -8   1   -2.20    2.00
   5  -8   1    0.90    1.40
   5  -8   1    4.40    2.20
   6  -8   1  397.06   13.40
   6  -8   1  362.56   12.30
   6  -8   1  381.06   14.20
   6  -8   1  375.46   11.60
   7  -8   1  498.35   17.80
   7  -8   1  503.15   16.80
   7  -8   1  490.35   14.60
   8  -8   1    2.00    2.80
   8  -8   1   -0.20    2.40
   9  -8   1   27.50    4.30
   9  -8   1   23.70    4.30
  10  -8   1    8.20    3.50
  10  -8   1   13.00    4.10
  11  -8   1   82.69    8.10
  11  -8   1   79.79    6.90
  12  -8   1   17.10    4.80
  12  -8   1   25.50    5.00
  12   7  -1    5.60    3.20
 -12  -7   1    3.10    4.40
 -12  -7   1   -0.30    3.50
 -12  -7   1   -1.30    2.80
  11   7  -1   17.40    3.70
 -11  -7   1   14.20    4.10
 -11  -7   1   12.50    4.60
 -11  -7   1   14.40    3.40
  10   7  -1  147.39    7.30
 -10  -7   1  120.69    7.10
 -10  -7   1  130.09    7.90
 -10  -7   1  119.39    8.80
  -9  -7   1   99.79    7.00
  -9  -7   1   98.39    6.00
  -9  -7   1  116.49    7.80
  -9  -7   1   97.19    5.20
   8   7  -1   79.79    5.00
   8   7  -1   60.39    4.30
  -8  -7   1   74.59    4.30
  -8  -7   1   74.89    6.70
  -8  -7   1   85.29    6.00
  -8  -7   1   72.09    4.90
   7   7  -1    0.60    1.80
  -7  -7   1    0.80    1.40
  -7  -7   1    0.30    1.70
  -7  -7   1    0.10    2.80
  -7  -7   1    1.90    2.40
   6   7  -1  209.98    7.80
  -6  -7   1  203.88    9.50
  -6  -7   1  202.28    7.80
  -6  -7   1  213.08    8.90
  -6  -7   1  202.78    7.40
   5   7  -1  588.54   17.70
  -5  -7   1  604.04   18.90
  -5  -7   1  575.64   17.40
  -5  -7   1  589.54   17.70
  -5  -7   1  613.54   19.80
   4   7  -1    5.80    1.60
   4   7  -1    6.40    2.00
  -4  -7   1    2.50    1.70
  -4  -7   1    2.80    1.30
  -4  -7   1    6.50    1.60
  -4  -7   1    3.70    1.90
  -4  -7   1    4.20    2.20
   3   7  -1   33.20    3.30
   3   7  -1   33.60    2.60
  -3  -7   1   44.70    4.40
  -3  -7   1   34.20    3.20
  -3  -7   1   34.70    2.60
  -3  -7   1   38.80    4.10
  -3  -7   1   26.60    2.40
   2   7  -1  829.02   24.30
  -2  -7   1  835.12   23.60
  -2  -7   1  808.52   23.70
  -2  -7   1  828.82   24.90
  -2  -7   1  815.02   26.30
  -2  -7   1  847.62   24.20
  -1  -7   1  209.48    7.30
  -1  -7   1  201.08    9.10
  -1  -7   1  207.58    7.60
  -1  -7   1  206.88    7.30
  -1  -7   1  212.18    8.20
   0  -7   1  305.37   10.20
   0  -7   1  306.17   10.70
   0  -7   1  321.07   11.00
   0  -7   1  320.37   10.40
   0  -7   1  295.67   11.70
   0  -7   1  333.87   10.50
   1  -7   1    3.40    1.60
   1  -7   1    4.60    1.90
   1  -7   1    6.40    1.60
   1  -7   1    3.50    1.70
   1  -7   1    2.70    1.50
   1  -7   1    4.40    1.60
   2  -7   1  632.34   18.60
   2  -7   1  646.44   19.30
   2  -7   1  632.14   19.30
   2  -7   1  633.34   19.40
   2  -7   1  619.54   19.10
   2  -7   1  648.94   18.80
  -3   7  -1  602.24   19.00
   3  -7   1  625.54   18.70
   3  -7   1  596.04   17.70
   3  -7   1  606.24   18.10
   3  -7   1  636.34   18.60
   3  -7   1  627.24   19.10
  -4   7  -1   92.69    5.20
   4  -7   1   92.89    5.00
   4  -7   1   89.59    4.30
   4  -7   1   92.59    5.40
   4  -7   1   93.29    3.50
   4  -7   1   90.09    4.30
   4  -7   1   94.59    3.70
  -5   7  -1   31.50    3.50
   5  -7   1   22.70    3.00
   5  -7   1   26.00    2.40
   5  -7   1   29.00    3.60
   5  -7   1   25.20    1.40
   5  -7   1   25.80    1.50
   5  -7   1   29.70    2.80
  -6   7  -1  354.16   13.10
   6  -7   1  376.16   11.30
   6  -7   1  374.66   13.80
   6  -7   1  381.06   12.20
   6  -7   1  381.16   13.00
  -7   7  -1    1.00    1.40
   7  -7   1    0.20    1.40
   7  -7   1    0.60    1.30
   7  -7   1   -0.80    2.40
   7  -7   1    3.40    2.40
  -8   7  -1  919.81   25.60
   8  -7   1  917.01   28.00
   8  -7   1  914.21   29.00
  -9   7  -1    6.60    1.80
   9  -7   1    5.10    3.00
   9  -7   1    0.00    2.60
  10  -7   1    0.00    3.00
  10  -7   1    2.60    3.50
  11  -7   1  151.58    9.40
  11  -7   1  146.99   10.00
  12  -7   1   10.10    4.00
  12  -7   1   18.00    4.60
  13   6  -1   12.80    3.60
 -13  -6   1   22.30    4.50
 -13  -6   1   19.80    4.90
 -13  -6   1   10.50    4.80
  12   6  -1   39.80    5.10
 -12  -6   1   40.50    5.80
 -12  -6   1   38.70    5.40
 -12  -6   1   38.40    5.00
  11   6  -1   36.40    4.50
 -11  -6   1   30.80    4.80
 -11  -6   1   32.00    5.10
 -11  -6   1   24.10    3.90
  10   6  -1  114.99    6.90
 -10  -6   1  136.59    8.40
 -10  -6   1  132.09    8.00
 -10  -6   1  118.99    7.00
  -9  -6   1  287.97   11.90
  -9  -6   1  284.17   10.20
  -9  -6   1  278.67   12.30
  -9  -6   1  275.57   10.90
   8   6  -1    3.60    2.10
   8   6  -1    1.90    1.80
  -8  -6   1    1.00    2.10
  -8  -6   1    5.20    2.50
  -8  -6   1    1.40    2.90
  -8  -6   1    1.80    1.70
   7   6  -1   31.80    3.10
   7   6  -1   33.10    3.30
  -7  -6   1   40.20    4.40
  -7  -6   1   31.60    2.80
  -7  -6   1   30.60    3.30
  -7  -6   1   32.70    4.50
   6   6  -1  168.68    6.70
   6   6  -1  163.38    6.60
  -6  -6   1  157.38    6.20
  -6  -6   1  178.18    6.80
  -6  -6   1  164.48    7.40
  -6  -6   1  166.78    8.10
   5   6  -1   12.70    2.40
   5   6  -1   12.00    1.90
  -5  -6   1   11.00    2.30
  -5  -6   1   10.20    2.40
  -5  -6   1    9.40    2.70
  -5  -6   1   12.50    1.70
  -5  -6   1    8.60    1.80
   4   6  -1 1042.50   29.70
   4   6  -1 1044.60   30.60
  -4  -6   1 1074.39   30.60
  -4  -6   1 1079.59   31.50
  -4  -6   1 1067.09   31.60
  -4  -6   1 1066.79   29.70
   3   6  -1   81.49    4.30
   3   6  -1   80.09    3.80
  -3  -6   1   82.59    3.80
  -3  -6   1   82.49    4.40
  -3  -6   1   83.89    4.50
  -3  -6   1   75.09    4.70
  -3  -6   1   81.99    3.60
   2   6  -1   16.00    1.80
   2   6  -1   15.50    2.20
  -2  -6   1    8.70    1.80
  -2  -6   1   13.70    1.70
  -2  -6   1   13.40    1.70
  -2  -6   1   11.10    2.10
  -1  -6   1 1892.01   51.49
  -1  -6   1 1901.51   51.89
  -1  -6   1 1908.21   53.59
  -1  -6   1 1903.61   52.39
   0  -6   1   48.80    3.10
   0  -6   1   44.60    3.70
   0  -6   1   50.09    2.90
   0  -6   1   45.70    3.30
   0  -6   1   45.00    2.90
   0  -6   1   46.60    2.90
   1  -6   1  309.67    9.80
   1  -6   1  306.97   10.00
   1  -6   1  291.47    9.80
   1  -6   1  302.97    9.70
   1  -6   1  295.07   10.00
   1  -6   1  287.37   10.30
   2  -6   1   90.79    4.40
   2  -6   1   82.89    3.80
   2  -6   1   89.89    4.40
   2  -6   1   86.29    4.40
  -3   6  -1    2.40    1.60
   3  -6   1    1.80    1.40
   3  -6   1    1.90    1.30
   3  -6   1    1.70    1.10
   3  -6   1    1.60    1.60
   3  -6   1    2.10    1.20
  -4   6  -1  201.28    7.80
  -4   6  -1  194.98    7.80
   4  -6   1  204.58    6.20
   4  -6   1  196.88    8.00
   4  -6   1  190.08    7.00
   4  -6   1  202.58    6.80
   4  -6   1  198.68    6.10
   4  -6   1  200.08    7.60
  -5   6  -1   24.10    3.10
  -5   6  -1   23.60    3.00
  -5   6  -1   22.30    2.20
   5  -6   1   23.50    2.00
   5  -6   1   20.40    2.70
   5  -6   1   25.60    3.30
   5  -6   1   22.80    1.30
   5  -6   1   21.70    2.30
   5  -6   1   20.60    1.20
  -6   6  -1    7.60    1.40
   6  -6   1    6.70    2.20
   6  -6   1   10.20    1.50
   6  -6   1    8.10    2.10
   6  -6   1    4.40    2.20
  -7   6  -1  723.83   20.40
  -7   6  -1  672.13   22.10
   7  -6   1  724.33   22.10
   7  -6   1  720.73   20.30
   7  -6   1  709.63   21.30
   7  -6   1  737.73   23.00
   8  -6   1   77.39    5.90
   8  -6   1   80.29    5.70
  -9   6  -1   97.39    4.40
   9  -6   1   97.59    6.80
   9  -6   1   97.89    6.60
 -10   6  -1   41.70    4.60
  10  -6   1   30.50    4.60
  10  -6   1   39.20    6.40
 -11   6  -1   17.20    3.60
 -11   6  -1   24.90    2.80
  11  -6   1   17.00    4.10
  11  -6   1   19.30    4.30
 -12   6  -1   44.10    5.40
 -12   6  -1   38.00    3.70
  12  -6   1   33.30    5.70
  12  -6   1   54.39    6.20
 -13   6  -1    8.40    3.90
  13  -6   1   21.00    4.80
  13  -6   1   17.40    4.90
  13   5  -1   67.29    6.20
  13   5  -1   34.30    6.30
 -13  -5   1   51.39    6.20
 -13  -5   1   66.39    7.30
 -13  -5   1   52.19    6.10
  12   5  -1   13.90    3.70
  12   5  -1   10.70    4.50
 -12  -5   1    4.40    3.10
 -12  -5   1   15.70    4.80
 -12  -5   1   11.70    4.20
  11   5  -1   13.80    3.40
  11   5  -1   12.10    4.40
 -11  -5   1   23.70    4.50
 -11  -5   1   21.50    4.00
 -11  -5   1   18.20    4.40
  10   5  -1   11.80    3.90
  10   5  -1   11.20    3.10
 -10  -5   1    9.50    3.50
 -10  -5   1    9.60    3.00
 -10  -5   1   15.40    3.70
   9   5  -1   40.80    5.20
   9   5  -1   44.10    5.70
  -9  -5   1   39.50    5.30
  -9  -5   1   38.40    4.60
  -9  -5   1   36.90    4.20
  -9  -5   1   38.40    3.50
   8   5  -1  186.68    7.70
   8   5  -1  179.48    7.50
   8   5  -1  176.08    8.90
  -8  -5   1  178.28    7.20
  -8  -5   1  187.28    9.20
  -8  -5   1  182.08    8.40
  -8  -5   1  183.08    7.90
   7   5  -1   37.10    3.30
   7   5  -1   32.50    3.20
  -7  -5   1   32.80    2.80
  -7  -5   1   28.10    3.30
  -7  -5   1   31.30    4.00
  -7  -5   1   24.30    3.00
   6   5  -1    9.20    1.90
   6   5  -1    8.60    1.80
  -6  -5   1    8.50    2.30
  -6  -5   1   10.40    2.60
  -6  -5   1   12.50    2.60
  -6  -5   1   10.50    1.70
  -6  -5   1   10.70    2.00
   5   5  -1  849.41   24.10
   5   5  -1  843.52   25.00
   5   5  -1  831.92   24.10
  -5  -5   1  848.82   25.10
  -5  -5   1  843.32   25.70
  -5  -5   1  850.41   26.20
  -5  -5   1  863.81   24.30
  -5  -5   1  828.92   23.70
   4   5  -1 1117.79   31.10
   4   5  -1 1115.09   31.80
  -4  -5   1 1132.69   32.00
  -4  -5   1 1096.09   30.80
  -4  -5   1 1102.39   32.50
  -4  -5   1 1142.09   31.90
  -4  -5   1 1131.99   31.10
   3   5  -1    1.60    1.30
  -3  -5   1   -0.10    0.80
  -3  -5   1    0.90    1.20
  -3  -5   1    2.00    1.00
  -3  -5   1   -2.10    1.30
  -3  -5   1   -0.60    1.20
   2   5  -1    9.10    1.60
   2   5  -1   16.70    1.80
  -2  -5   1   13.50    1.60
  -2  -5   1    8.80    1.80
  -2  -5   1   11.90    2.10
  -2  -5   1   18.50    2.10
   1   5  -1  171.78    5.90
   1   5  -1  171.38    6.20
  -1  -5   1  169.78    6.10
  -1  -5   1  165.58    5.80
  -1  -5   1  162.48    6.50
   0  -5   1  921.31   25.90
   0  -5   1  922.81   25.40
   0  -5   1  905.01   25.60
   0  -5   1  878.21   25.40
   0  -5   1  926.81   25.80
   0  -5   1  920.51   26.60
   1  -5   1   84.59    3.90
   1  -5   1   89.09    3.80
   1  -5   1   85.69    3.90
   1  -5   1   83.19    4.00
   1  -5   1   81.39    3.70
   1  -5   1   82.29    4.20
  -2   5  -1  272.07    9.00
   2  -5   1  276.57    8.80
   2  -5   1  250.47    8.90
   2  -5   1  263.27    8.30
   2  -5   1  268.07    8.80
  -3   5  -1  556.94   16.90
  -3   5  -1  558.64   16.80
   3  -5   1  559.34   15.60
   3  -5   1  568.84   16.10
   3  -5   1  558.94   16.60
   3  -5   1  556.44   16.20
   3  -5   1  555.24   17.00
  -4   5  -1  923.81   24.50
  -4   5  -1  851.31   25.70
  -4   5  -1  869.51   25.30
   4  -5   1  859.51   23.70
   4  -5   1  879.81   25.10
   4  -5   1  914.21   24.30
   4  -5   1  875.91   24.80
   4  -5   1  854.11   25.70
  -5   5  -1   13.50    2.20
  -5   5  -1   10.70    2.10
  -5   5  -1   14.80    1.70
   5  -5   1   16.50    1.60
   5  -5   1   13.30    1.00
   5  -5   1   14.60    2.20
   5  -5   1   13.60    2.60
   5  -5   1   14.30    1.90
  -6   5  -1   26.70    2.10
  -6   5  -1   31.10    4.30
  -6   5  -1   31.90    3.70
   6  -5   1   29.20    3.40
   6  -5   1   27.20    2.70
   6  -5   1   27.30    3.30
   6  -5   1   29.50    2.20
   6  -5   1   35.60    3.50
  -7   5  -1  238.88    7.80
  -7   5  -1  243.78    9.80
  -7   5  -1  222.68    9.10
   7  -5   1  234.28    9.20
   7  -5   1  226.98    8.50
   7  -5   1  247.18   10.00
  -8   5  -1  101.59    5.50
  -8   5  -1   92.39    4.30
   8  -5   1   98.09    5.90
   8  -5   1  103.09    6.10
  -9   5  -1   10.20    2.70
   9  -5   1    3.80    2.50
   9  -5   1    6.50    2.70
 -10   5  -1   39.50    3.40
 -10   5  -1   46.80    4.80
  10  -5   1   45.80    5.10
  10  -5   1   39.30    4.80
 -11   5  -1  159.98    6.50
 -11   5  -1  163.98    7.10
 -11   5  -1  167.68    8.60
  11  -5   1  176.68    9.30
  11  -5   1  178.88    9.60
 -12   5  -1  335.07    9.90
 -12   5  -1  324.97   11.90
  12  -5   1  353.36   14.70
  12  -5   1  352.66   14.50
 -13   5  -1    0.60    1.20
 -13   5  -1    0.40    3.20
  13  -5   1    3.90    3.50
  13  -5   1    5.40    3.80
  13   4  -1   19.30    5.60
  13   4  -1   25.00    4.50
 -13  -4   1   17.50    5.00
 -13  -4   1   28.20    4.90
  12   4  -1   31.60    4.60
  12   4  -1   26.60    5.90
 -12  -4   1   21.50    4.90
 -12  -4   1   26.30    4.90
 -12  -4   1   17.90    4.10
  11   4  -1   -0.90    3.50
  11   4  -1    3.60    2.80
 -11  -4   1    1.50    2.90
 -11  -4   1    5.70    3.10
 -11  -4   1   -3.30    2.80
  10   4  -1    3.00    2.50
  10   4  -1   -3.80    3.10
 -10  -4   1    3.80    2.60
 -10  -4   1    6.20    3.40
 -10  -4   1    3.50    2.70
   9   4  -1  174.28    9.30
   9   4  -1  163.18    7.70
  -9  -4   1  165.58    7.80
  -9  -4   1  186.28    8.90
  -9  -4   1  166.98    8.30
  -9  -4   1  169.38    7.30
   8   4  -1  410.36   13.30
   8   4  -1  378.36   13.10
   8   4  -1  396.86   14.80
  -8  -4   1  369.36   14.10
  -8  -4   1  379.76   13.40
  -8  -4   1  386.86   12.80
  -8  -4   1  408.26   14.10
   7   4  -1   14.50    2.40
   7   4  -1   15.70    2.40
   7   4  -1   11.40    3.10
  -7  -4   1   11.30    2.00
  -7  -4   1   12.90    2.70
  -7  -4   1   12.10    2.30
  -7  -4   1   18.50    3.30
   6   4  -1   39.00    2.90
   6   4  -1   38.70    3.60
   6   4  -1   41.80    4.20
   6   4  -1   35.80    2.90
  -6  -4   1   44.70    3.90
  -6  -4   1   36.80    3.20
  -6  -4   1   37.70    3.70
  -6  -4   1   32.60    3.40
  -6  -4   1   36.60    2.70
   5   4  -1   77.69    3.80
   5   4  -1   76.49    4.30
   5   4  -1   79.59    4.70
   5   4  -1   87.09    3.80
  -5  -4   1   82.39    4.50
  -5  -4   1   76.99    4.40
  -5  -4   1   80.79    4.00
  -5  -4   1   71.59    4.60
   4   4  -1  581.94   16.80
   4   4  -1  588.04   17.50
   4   4  -1  582.34   16.70
  -4  -4   1  562.74   16.40
  -4  -4   1  553.94   17.80
  -4  -4   1  580.44   17.40
  -4  -4   1  590.04   17.50
  -4  -4   1  587.04   16.90
   3   4  -1  252.27    8.30
   3   4  -1  273.67    8.90
  -3  -4   1  272.07    8.90
  -3  -4   1  273.27    9.00
  -3  -4   1  268.57    9.50
  -3  -4   1  257.57    8.40
  -3  -4   1  270.77    8.10
   2   4  -1   84.09    3.40
   2   4  -1   81.69    3.80
  -2  -4   1   81.89    3.80
  -2  -4   1   80.49    4.00
  -2  -4   1   90.19    3.50
  -2  -4   1   84.99    3.90
  -2  -4   1   77.19    3.20
   1   4  -1   23.30    2.20
  -1  -4   1   20.10    1.90
  -1  -4   1   23.40    2.30
  -1  -4   1   21.90    1.70
   0  -4   1 2483.85   66.39
   0  -4   1 2488.15   66.29
   0  -4   1 2441.56   66.09
   0  -4   1 2504.45   66.59
   1  -4   1  119.69    4.60
   1  -4   1  123.19    4.90
   1  -4   1  115.89    4.60
   1  -4   1  119.89    4.60
  -2   4  -1   26.90    2.40
  -2   4  -1   23.10    2.00
   2  -4   1   23.20    2.10
   2  -4   1   20.90    2.00
   2  -4   1   20.60    1.90
  -3   4  -1  484.35   13.30
  -3   4  -1  451.75   14.10
  -3   4  -1  484.35   14.50
   3  -4   1  468.45   12.80
   3  -4   1  451.15   13.70
   3  -4   1  465.85   13.20
   3  -4   1  450.95   14.00
   3  -4   1  441.66   14.10
  -4   4  -1  206.58    7.70
  -4   4  -1  204.48    7.30
  -4   4  -1  210.48    6.50
   4  -4   1  210.08    7.30
   4  -4   1  205.78    6.00
   4  -4   1  206.28    7.00
   4  -4   1  215.28    7.80
   4  -4   1  205.68    6.40
  -5   4  -1  764.12   20.60
  -5   4  -1  717.03   21.70
  -5   4  -1  715.53   22.20
  -5   4  -1  764.12   21.50
   5  -4   1  744.33   22.30
   5  -4   1  718.73   20.00
   5  -4   1  733.13   21.30
   5  -4   1  760.82   21.70
   5  -4   1  759.32   22.20
  -6   4  -1   11.30    2.20
  -6   4  -1   19.00    2.60
  -6   4  -1   14.80    1.20
  -6   4  -1   17.70    1.80
  -6   4  -1   14.90    2.30
   6  -4   1   20.30    1.90
   6  -4   1   16.60    2.10
   6  -4   1    9.70    2.20
   6  -4   1   15.40    1.30
   6  -4   1   17.30    2.80
   6  -4   1   15.00    2.40
  -7   4  -1  239.28    9.30
  -7   4  -1  237.08    8.50
  -7   4  -1  246.58    7.50
  -7   4  -1  251.37    9.10
   7  -4   1  244.58    8.80
   7  -4   1  245.78    9.80
   7  -4   1  245.08    7.40
  -8   4  -1  682.63   20.80
  -8   4  -1  685.13   18.70
  -8   4  -1  678.03   19.70
   8  -4   1  677.93   18.90
   8  -4   1  660.73   20.60
   8  -4   1  679.03   21.70
   8  -4   1  653.83   21.00
  -9   4  -1   39.40    2.40
  -9   4  -1   35.00    3.10
  -9   4  -1   41.90    4.30
   9  -4   1   26.50    3.90
   9  -4   1   35.60    4.30
 -10   4  -1  222.48    9.40
 -10   4  -1  214.28    7.10
 -10   4  -1  200.58    8.10
  10  -4   1  215.08   10.20
  10  -4   1  201.58    9.70
 -11   4  -1    3.50    2.00
 -11   4  -1    3.00    2.60
 -11   4  -1    2.10    1.50
  11  -4   1    1.80    2.90
 -12   4  -1   15.90    2.20
 -12   4  -1   22.10    4.80
  12  -4   1   29.00    4.90
  12  -4   1   15.80    3.90
 -13   4  -1   85.59    6.90
 -13   4  -1   92.19    4.50
 -13   4  -1   72.59    5.90
  13  -4   1   89.39    7.30
  13  -4   1   89.59    7.80
 -14   4  -1   -0.20    1.90
 -14   4  -1   -5.10    2.90
  14  -4   1    0.50    3.90
  14  -4   1   -2.70    3.60
  14   3  -1    4.00    4.20
  14   3  -1   -3.40    3.00
 -14  -3   1    3.70    3.80
 -14  -3   1    2.30    3.80
  13   3  -1   31.00    6.30
  13   3  -1   30.60    4.80
 -13  -3   1   38.20    5.70
 -13  -3   1   33.20    5.40
  12   3  -1  129.69    9.30
  12   3  -1  135.29    7.90
 -12  -3   1  130.69    8.30
 -12  -3   1  128.79    8.40
 -12  -3   1  125.59    8.10
  11   3  -1    2.80    2.60
  11   3  -1    0.90    5.90
 -11  -3   1    2.00    2.70
 -11  -3   1    9.90    3.90
 -11  -3   1    6.00    3.30
  10   3  -1   37.40    5.20
  10   3  -1   55.89    4.90
 -10  -3   1   62.39    5.20
 -10  -3   1   50.69    5.10
 -10  -3   1   50.39    5.40
   9   3  -1  220.78   10.30
   9   3  -1  215.08    8.90
  -9  -3   1  221.08    9.40
  -9  -3   1  230.58    9.60
  -9  -3   1  216.48    9.60
  -9  -3   1  217.58    8.70
   8   3  -1    1.50    1.70
   8   3  -1    0.80    2.50
   8   3  -1    1.70    1.70
  -8  -3   1   -0.50    1.80
  -8  -3   1    1.60    1.90
  -8  -3   1    1.20    2.00
   7   3  -1 1003.10   28.30
   7   3  -1  998.60   29.70
   7   3  -1  962.40   29.40
  -7  -3   1  968.80   28.60
  -7  -3   1  975.70   28.10
  -7  -3   1  990.40   28.90
  -7  -3   1  983.10   29.30
  -7  -3   1  969.00   30.60
   6   3  -1   18.30    2.20
   6   3  -1   20.00    2.40
   6   3  -1   15.20    2.70
   6   3  -1   15.90    2.30
  -6  -3   1   23.50    2.60
  -6  -3   1   21.40    3.10
  -6  -3   1   17.20    2.10
  -6  -3   1   17.30    2.60
   5   3  -1   98.39    4.40
   5   3  -1  110.29    5.50
   5   3  -1  102.39    4.80
   5   3  -1  100.99    4.30
  -5  -3   1  106.29    5.20
  -5  -3   1  103.39    5.10
  -5  -3   1  105.19    4.60
   4   3  -1 1483.95   40.00
   4   3  -1 1429.26   39.10
   4   3  -1 1407.86   39.50
   4   3  -1 1437.26   38.80
  -4  -3   1 1430.46   39.60
  -4  -3   1 1427.06   38.70
  -4  -3   1 1423.26   39.10
  -4  -3   1 1416.66   40.00
  -4  -3   1 1402.66   39.50
   3   3  -1  702.03   19.70
   3   3  -1  659.43   19.40
   3   3  -1  681.63   19.00
   3   3  -1  667.53   18.70
  -3  -3   1  625.04   19.30
  -3  -3   1  684.73   19.40
  -3  -3   1  688.33   19.00
  -3  -3   1  669.73   18.60
   2   3  -1  141.69    5.00
  -2  -3   1  153.98    5.40
  -2  -3   1  151.88    5.10
  -2  -3   1  159.68    5.80
  -2  -3   1  151.28    4.70
  -2  -3   1  147.69    5.40
   1   3  -1  155.88    5.10
   1   3  -1  148.59    5.30
  -1  -3   1  153.98    5.30
  -1  -3   1  146.39    5.40
  -1  -3   1  159.68    5.10
   0   3  -1 1078.59   29.10
   0  -3   1 1061.09   29.10
   0  -3   1 1062.09   29.20
  -1   3  -1 2891.51   76.69
   1  -3   1 2875.31   76.69
  -2   3  -1  749.42   20.80
  -2   3  -1  745.83   21.10
   2  -3   1  735.93   21.10
   2  -3   1  765.92   20.50
   2  -3   1  729.53   20.30
   2  -3   1  768.22   20.80
  -3   3  -1  802.82   21.90
  -3   3  -1  808.02   21.20
  -3   3  -1  744.33   22.20
   3  -3   1  783.32   21.70
   3  -3   1  782.22   21.00
   3  -3   1  795.82   21.00
   3  -3   1  748.73   22.10
   3  -3   1  754.32   21.60
  -4   3  -1  987.30   27.20
  -4   3  -1 1006.10   26.40
  -4   3  -1  983.10   26.20
  -4   3  -1  952.10   27.70
  -4   3  -1  970.40   27.30
   4  -3   1  960.60   27.10
   4  -3   1  959.80   27.20
   4  -3   1  994.70   26.40
   4  -3   1  963.60   27.80
   4  -3   1  969.90   26.20
  -5   3  -1    5.20    1.50
  -5   3  -1    4.20    1.50
  -5   3  -1    5.80    0.90
  -5   3  -1    4.60    1.00
  -5   3  -1    6.00    1.40
   5  -3   1    6.10    0.90
   5  -3   1    7.50    1.70
   5  -3   1    5.10    1.60
   5  -3   1    4.40    1.30
   5  -3   1    4.20    1.60
  -6   3  -1    4.20    1.70
  -6   3  -1    6.70    1.80
  -6   3  -1    3.40    1.20
  -6   3  -1    5.30    1.00
  -6   3  -1    5.30    1.90
   6  -3   1    7.80    2.00
   6  -3   1    3.50    1.60
   6  -3   1    6.70    1.10
   6  -3   1    4.90    1.50
   6  -3   1    4.30    1.80
  -7   3  -1   86.09    5.00
  -7   3  -1   80.09    3.30
  -7   3  -1   83.39    4.50
  -7   3  -1   75.79    4.50
  -7   3  -1   70.79    3.70
   7  -3   1   89.39    5.20
   7  -3   1   76.19    4.20
   7  -3   1   82.89    4.80
   7  -3   1   70.39    4.50
   7  -3   1   76.49    3.60
  -8   3  -1   88.59    5.30
  -8   3  -1  101.09    5.30
  -8   3  -1  101.59    4.70
  -8   3  -1   90.39    3.90
   8  -3   1   94.79    4.00
   8  -3   1   84.69    4.70
   8  -3   1   93.99    5.60
   8  -3   1   82.09    5.30
  -9   3  -1  307.97   10.90
  -9   3  -1  318.77   11.80
  -9   3  -1  329.17   10.20
   9  -3   1  339.67   12.40
   9  -3   1  319.77   10.20
   9  -3   1  311.67   12.40
 -10   3  -1   23.20    2.50
 -10   3  -1   24.40    3.70
 -10   3  -1   20.80    3.10
  10  -3   1   20.80    2.40
  10  -3   1   32.20    4.50
  10  -3   1   22.80    4.10
 -11   3  -1    7.70    2.30
 -11   3  -1    5.50    2.90
 -11   3  -1    8.70    2.10
  11  -3   1    4.80    2.90
  11  -3   1    7.20    3.40
 -12   3  -1  107.99    7.30
 -12   3  -1  103.09    6.20
 -12   3  -1  113.29    5.40
  12  -3   1  119.29    7.70
  12  -3   1   99.59    8.60
 -13   3  -1   51.79    5.60
 -13   3  -1   56.19    4.20
  13  -3   1   60.79    7.00
  13  -3   1   59.59    6.60
 -14   3  -1   27.90    4.80
 -14   3  -1   38.10    3.80
  14  -3   1   43.40    6.30
  14  -3   1   34.40    6.10
  14   2  -1   31.20    5.90
  14   2  -1   30.80    5.10
 -14  -2   1   36.60    5.60
 -14  -2   1   29.10    5.10
  13   2  -1   31.60    5.70
  13   2  -1   19.40    4.50
 -13  -2   1   10.80    5.80
 -13  -2   1   15.60    4.10
  12   2  -1   -0.70    3.60
  12   2  -1    2.50    2.90
 -12  -2   1    0.00    2.70
 -12  -2   1    0.60    3.00
 -12  -2   1   -1.70    3.00
  11   2  -1  112.69    7.10
  11   2  -1  134.69    8.70
 -11  -2   1  133.69    7.80
 -11  -2   1  127.19    7.40
 -11  -2   1  122.29    7.70
  10   2  -1   12.20    3.00
  10   2  -1    7.70    3.50
 -10  -2   1    6.20    2.60
 -10  -2   1   10.00    3.00
 -10  -2   1    8.90    3.10
   9   2  -1    1.50    2.70
   9   2  -1    4.00    2.30
  -9  -2   1    7.30    2.20
  -9  -2   1    4.80    2.40
  -9  -2   1    2.20    2.30
  -9  -2   1    3.90    2.20
   8   2  -1  935.21   28.30
   8   2  -1  887.01   27.20
   8   2  -1  915.81   27.20
  -8  -2   1  906.61   27.10
  -8  -2   1  928.71   27.60
  -8  -2   1  945.01   27.80
  -8  -2   1  936.41   27.60
   7   2  -1  115.99    5.70
   7   2  -1  141.09    5.90
   7   2  -1  127.59    6.70
   7   2  -1  122.69    7.10
  -7  -2   1  131.19    6.20
  -7  -2   1  132.79    6.30
  -7  -2   1  121.69    6.80
  -7  -2   1  120.59    6.00
  -7  -2   1  135.89    5.70
  -7  -2   1  137.19    6.10
   6   2  -1  238.38    8.60
   6   2  -1  232.78    9.30
   6   2  -1  244.68    8.80
   6   2  -1  233.58    8.40
  -6  -2   1  252.37    9.20
  -6  -2   1  248.98    8.80
  -6  -2   1  252.87    9.80
  -6  -2   1  238.08    9.80
  -6  -2   1  246.78    8.90
  -6  -2   1  244.38    8.30
   5   2  -1   81.19    3.80
   5   2  -1   72.79    3.80
   5   2  -1   78.79    3.70
   5   2  -1   73.69    4.50
  -5  -2   1   79.99    4.30
  -5  -2   1   75.69    4.10
  -5  -2   1   81.49    4.00
  -5  -2   1   71.59    4.70
  -5  -2   1   73.09    3.90
  -5  -2   1   72.09    3.50
   4   2  -1  248.08    8.40
   4   2  -1  258.57    8.80
   4   2  -1  266.47    8.30
   4   2  -1  257.27    8.00
  -4  -2   1  252.07    8.00
  -4  -2   1  260.07    8.40
  -4  -2   1  251.57    8.50
  -4  -2   1  246.58    8.60
  -4  -2   1  260.37    8.80
   3   2  -1  419.36   12.70
   3   2  -1  423.96   12.30
   3   2  -1  405.56   12.40
   3   2  -1  409.36   11.90
  -3  -2   1  409.36   12.50
  -3  -2   1  422.56   12.30
  -3  -2   1  400.66   11.80
  -3  -2   1  435.96   12.80
  -3  -2   1  438.96   13.10
   2   2  -1 1439.06   39.00
   2   2  -1 1430.86   38.70
   2   2  -1 1513.15   39.40
   2   2  -1 1439.96   39.30
  -2  -2   1 1446.16   39.10
  -2  -2   1 1460.65   39.30
  -2  -2   1 1456.95   38.60
  -2  -2   1 1425.36   39.50
   1   2  -1   17.00    1.50
   1   2  -1   14.60    1.20
  -1  -2   1   15.30    1.40
  -1  -2   1   17.70    1.50
  -1  -2   1   18.50    1.50
  -1  -2   1   17.90    1.00
   0   2  -1   19.60    1.40
   0  -2   1   21.10    1.50
   0  -2   1   19.40    1.10
  -1   2  -1 1259.67   34.50
  -1   2  -1 1318.67   34.40
   1  -2   1 1276.77   34.30
  -2   2  -1 2210.28   61.19
  -2   2  -1 2358.66   60.29
  -3   2  -1  179.58    5.30
  -3   2  -1  178.38    5.20
  -3   2  -1  180.98    5.90
  -3   2  -1  186.48    6.30
   3  -2   1  176.28    5.80
   3  -2   1  176.18    5.30
   3  -2   1  177.38    5.20
   3  -2   1  187.38    6.30
   3  -2   1  176.28    5.90
  -4   2  -1  649.34   18.70
  -4   2  -1  682.23   18.10
  -4   2  -1  648.54   19.20
  -4   2  -1  655.53   17.90
   4  -2   1  652.03   18.00
   4  -2   1  665.93   18.80
   4  -2   1  664.63   18.70
   4  -2   1  629.54   19.10
  -5   2  -1  577.04   17.20
  -5   2  -1  565.84   16.60
  -5   2  -1  567.44   15.80
  -5   2  -1  559.84   16.10
  -5   2  -1  577.04   16.80
   5  -2   1  564.54   17.10
   5  -2   1  531.55   17.00
   5  -2   1  575.44   15.80
   5  -2   1  552.94   16.70
   5  -2   1  561.94   16.50
  -6   2  -1  911.81   24.70
  -6   2  -1  885.01   24.20
  -6   2  -1  895.51   25.80
  -6   2  -1  831.52   25.20
  -6   2  -1  868.31   25.20
   6  -2   1  871.21   25.40
   6  -2   1  891.11   25.10
   6  -2   1  900.71   25.80
   6  -2   1  839.42   24.20
   6  -2   1  859.71   25.70
  -7   2  -1  227.78    8.80
  -7   2  -1  244.88    8.80
  -7   2  -1  227.58    9.00
  -7   2  -1  237.68    7.70
   7  -2   1  234.48    8.50
   7  -2   1  245.28    9.10
   7  -2   1  228.08    9.10
   7  -2   1  234.88    8.90
   7  -2   1  245.58    7.90
  -8   2  -1  375.56   12.30
  -8   2  -1  343.37   11.70
  -8   2  -1  353.76   12.40
  -8   2  -1  347.87   11.10
   8  -2   1  349.47   11.20
   8  -2   1  363.46   12.80
   8  -2   1  351.06   12.60
   8  -2   1  345.87   12.00
  -9   2  -1  257.07    8.90
  -9   2  -1  253.07    9.90
  -9   2  -1  251.27    9.60
   9  -2   1  260.47   10.50
   9  -2   1  266.87   10.70
   9  -2   1  260.27    8.90
 -10   2  -1   69.89    4.10
 -10   2  -1   61.79    4.50
 -10   2  -1   68.19    5.20
  10  -2   1   69.89    5.50
  10  -2   1   56.69    3.90
  10  -2   1   72.49    5.70
 -11   2  -1   -0.40    1.80
 -11   2  -1    1.60    2.50
 -11   2  -1   -0.50    1.90
  11  -2   1    2.80    2.60
  11  -2   1    0.00    2.70
 -12   2  -1   37.40    4.80
 -12   2  -1   41.60    4.20
  12  -2   1   47.30    5.70
 -13   2  -1   79.79    5.40
 -13   2  -1   82.49    6.90
  13  -2   1   78.59    7.70
  13  -2   1   97.89    7.50
 -14   2  -1   51.49    4.60
 -14   2  -1   50.09    6.10
  14  -2   1   49.30    6.20
  14  -2   1   47.60    6.70
  14   1  -1   14.60    5.50
  14   1  -1   18.00    4.70
 -14  -1   1   12.60    4.50
 -14  -1   1   12.20    3.90
  13   1  -1   26.70    4.90
  13   1  -1   23.10    4.90
 -13  -1   1   32.20    4.70
 -13  -1   1   23.60    4.60
  12   1  -1   55.69    6.70
  12   1  -1   45.80    5.30
 -12  -1   1   61.79    5.70
 -12  -1   1   49.50    5.40
  11   1  -1   31.60    5.00
  11   1  -1   46.50    5.10
 -11  -1   1   40.30    5.00
 -11  -1   1   34.50    4.50
 -11  -1   1   49.40    5.10
  10   1  -1   67.09    6.20
  10   1  -1   69.09    5.10
 -10  -1   1   58.19    5.20
 -10  -1   1   60.99    5.10
 -10  -1   1   54.79    5.00
   9   1  -1    4.90    2.20
   9   1  -1    6.70    3.00
  -9  -1   1   12.80    2.80
  -9  -1   1    5.30    2.70
  -9  -1   1    4.10    2.50
   8   1  -1  153.58    7.10
   8   1  -1  162.48    7.90
   8   1  -1  165.58    7.10
  -8  -1   1  164.58    7.50
  -8  -1   1  161.88    7.30
  -8  -1   1  153.68    7.90
  -8  -1   1  166.18    7.20
  -8  -1   1  165.48    7.00
   7   1  -1  386.26   12.70
   7   1  -1  387.36   12.60
   7   1  -1  364.96   12.60
   7   1  -1  380.26   13.20
  -7  -1   1  389.06   13.00
  -7  -1   1  380.26   12.80
  -7  -1   1  391.16   12.50
  -7  -1   1  377.66   13.70
  -7  -1   1  374.86   12.70
  -7  -1   1  367.66   12.90
   6   1  -1  258.97    9.20
   6   1  -1  252.07    9.70
   6   1  -1  277.67    9.20
   6   1  -1  259.77    9.20
  -6  -1   1  259.87    9.50
  -6  -1   1  282.77    9.40
  -6  -1   1  259.67   10.10
  -6  -1   1  263.97    9.30
  -6  -1   1  259.87    9.00
  -6  -1   1  257.87    9.40
   5   1  -1   30.40    2.50
   5   1  -1   29.80    2.50
   5   1  -1   29.50    2.30
   5   1  -1   25.90    2.80
  -5  -1   1   29.60    2.60
  -5  -1   1   28.50    2.30
  -5  -1   1   31.80    2.70
  -5  -1   1   32.00    2.70
  -5  -1   1   37.30    3.20
  -5  -1   1   27.40    2.60
   4   1  -1  650.03   19.10
   4   1  -1  663.83   19.40
   4   1  -1  683.83   19.70
   4   1  -1  670.73   19.40
  -4  -1   1  688.13   19.60
  -4  -1   1  689.93   20.30
  -4  -1   1  666.23   19.10
  -4  -1   1  696.03   19.50
  -4  -1   1  678.43   19.50
  -4  -1   1  664.73   19.40
   3   1  -1 2117.69   56.69
   3   1  -1 2132.99   56.99
   3   1  -1 2153.58   56.99
  -3  -1   1 2107.19   56.99
  -3  -1   1 2108.89   56.69
  -3  -1   1 2131.19   57.19
  -3  -1   1 2128.49   56.99
  -3  -1   1 2108.19   57.79
   2   1  -1 2105.29   57.89
   2   1  -1 2177.58   57.79
  -2  -1   1 2224.18   58.09
   1   1  -1  201.38    6.10
   1   1  -1  193.48    5.60
   1   1  -1  216.38    6.10
   1   1  -1  205.78    6.00
  -1  -1   1  189.68    5.60
  -1  -1   1  208.58    6.00
  -1  -1   1  214.68    6.00
   0   1  -1  920.01   24.60
   0  -1   1  927.41   25.00
   0  -1   1  938.11   24.90
  -1   1  -1    3.90    0.60
  -1   1  -1    4.20    0.60
  -1   1  -1    5.10    0.50
   1  -1   1    5.60    0.50
   1  -1   1    4.90    0.60
   1  -1   1    4.00    0.60
  -2   1  -1   10.90    1.20
  -2   1  -1   13.10    1.20
  -2   1  -1   13.50    0.70
  -2   1  -1   13.90    1.20
  -2   1  -1   14.50    0.90
   2  -1   1   12.40    0.90
   2  -1   1   15.00    1.10
   2  -1   1   14.00    1.40
   2  -1   1   13.30    1.20
  -3   1  -1  252.07    7.30
  -3   1  -1  246.48    7.90
  -3   1  -1  260.67    7.30
  -3   1  -1  249.18    7.60
  -3   1  -1  253.97    7.70
   3  -1   1  248.28    7.90
   3  -1   1  244.28    7.20
   3  -1   1  254.67    7.70
   3  -1   1  234.58    7.60
  -4   1  -1  613.24   16.70
  -4   1  -1  594.44   17.20
  -4   1  -1  609.54   16.90
  -4   1  -1  603.84   17.20
   4  -1   1  585.44   17.40
   4  -1   1  584.74   17.50
   4  -1   1  620.04   17.50
   4  -1   1  584.04   16.70
   4  -1   1  597.74   17.30
  -5   1  -1  647.84   19.00
  -5   1  -1  660.83   18.50
  -5   1  -1  661.03   19.30
  -5   1  -1  656.53   18.90
  -5   1  -1  657.43   19.10
   5  -1   1  678.53   19.00
   5  -1   1  656.33   18.50
   5  -1   1  660.73   19.30
   5  -1   1  632.94   19.30
   5  -1   1  638.14   19.20
  -6   1  -1  155.58    6.00
  -6   1  -1  153.18    6.30
  -6   1  -1  158.08    5.60
  -6   1  -1  153.08    6.30
  -6   1  -1  158.58    6.10
   6  -1   1  160.68    6.50
   6  -1   1  153.18    5.60
   6  -1   1  144.99    6.30
   6  -1   1  155.58    6.50
   6  -1   1  146.39    6.00
  -7   1  -1   40.60    3.30
  -7   1  -1   35.10    3.00
  -7   1  -1   41.20    3.20
  -7   1  -1   41.60    3.80
  -7   1  -1   37.80    2.70
   7  -1   1   38.60    2.70
   7  -1   1   35.50    3.30
   7  -1   1   35.90    3.00
   7  -1   1   30.30    3.20
   7  -1   1   48.10    3.70
  -8   1  -1   96.79    4.60
  -8   1  -1   83.79    5.10
  -8   1  -1   83.79    4.90
  -8   1  -1   94.69    5.30
  -8   1  -1   94.89    5.20
   8  -1   1   96.59    4.90
   8  -1   1   91.89    4.50
   8  -1   1   92.09    5.30
   8  -1   1   89.39    5.60
   8  -1   1  100.39    5.40
  -9   1  -1   22.70    3.10
  -9   1  -1   26.80    3.30
  -9   1  -1   28.10    3.00
   9  -1   1   22.10    2.70
   9  -1   1   22.40    3.60
   9  -1   1   17.90    3.10
 -10   1  -1   94.29    5.80
 -10   1  -1  101.39    6.20
 -10   1  -1  108.59    5.50
  10  -1   1   99.49    6.50
  10  -1   1  101.19    6.20
 -11   1  -1   34.60    4.30
 -11   1  -1   39.80    4.80
 -11   1  -1   45.20    4.10
  11  -1   1   34.90    5.00
  11  -1   1   40.60    5.00
  11  -1   1   42.80    3.70
 -12   1  -1   50.49    4.50
 -12   1  -1   37.60    5.40
  12  -1   1   49.70    5.80
 -13   1  -1  207.78   10.50
 -13   1  -1  221.88    9.30
  13  -1   1  216.38   11.60
  13  -1   1  225.78   11.10
 -14   1  -1    0.80    2.50
 -14   1  -1   -1.90    3.10
  14  -1   1   -4.30    3.60
  14  -1   1    5.30    3.70
  14   0  -1   19.90    4.80
  14   0  -1   13.30    4.90
 -14   0   1   36.20    4.70
 -14   0   1   24.80    4.80
  13   0  -1   34.90    5.20
  13   0  -1   17.10    4.70
 -13   0   1   26.70    4.20
 -13   0   1   29.30    5.00
  12   0  -1  113.09    7.30
  12   0  -1  111.59    8.30
 -12   0   1  110.29    6.70
 -12   0   1  107.89    7.30
  11   0  -1   21.40    3.80
  11   0  -1   21.10    4.30
 -11   0   1   16.10    3.60
 -11   0   1   16.20    3.30
  10   0  -1  338.87   12.60
  10   0  -1  332.77   13.40
 -10   0   1  317.27   11.90
 -10   0   1  312.07   12.80
 -10   0   1  340.07   12.60
   9   0  -1    1.50    2.00
   9   0  -1    1.60    2.60
  -9   0   1    1.00    2.50
  -9   0   1    1.70    2.00
  -9   0   1    2.00    2.00
  -9   0   1    5.20    2.30
   8   0  -1   29.50    3.80
   8   0  -1   23.40    3.10
  -8   0   1   23.90    3.00
  -8   0   1   31.50    3.30
  -8   0   1   26.20    3.50
  -8   0   1   24.70    3.00
  -8   0   1   25.10    3.50
   7   0  -1  960.90   27.30
   7   0  -1  930.71   27.10
   7   0  -1  909.21   27.30
   7   0  -1  920.51   27.70
  -7   0   1  942.91   27.20
  -7   0   1  953.60   27.80
  -7   0   1  920.11   26.90
  -7   0   1  926.31   28.00
  -7   0   1  918.21   27.50
   6   0  -1   10.60    1.90
   6   0  -1   11.30    1.90
   6   0  -1    9.10    2.10
   6   0  -1    9.40    1.90
  -6   0   1    8.70    1.80
  -6   0   1    7.70    2.10
  -6   0   1   10.00    1.80
  -6   0   1   15.40    2.40
  -6   0   1    7.30    1.90
  -6   0   1   10.40    1.90
   5   0  -1   82.79    4.10
   5   0  -1   91.59    4.70
   5   0  -1  100.49    4.30
   5   0  -1   89.29    4.10
  -5   0   1   85.39    4.00
  -5   0   1   81.79    4.30
  -5   0   1   83.49    4.60
  -5   0   1   98.49    4.30
  -5   0   1   96.39    4.20
  -5   0   1   84.59    4.40
   4   0  -1  537.45   15.80
   4   0  -1  534.15   15.60
   4   0  -1  533.25   15.70
   4   0  -1  556.74   16.10
  -4   0   1  539.15   15.90
  -4   0   1  523.85   15.60
  -4   0   1  523.65   15.60
  -4   0   1  558.14   15.60
  -4   0   1  532.85   15.90
   3   0  -1  818.22   22.90
   3   0  -1  816.92   23.00
   3   0  -1  837.22   23.10
   3   0  -1  826.32   23.60
   3   0  -1  843.82   23.30
  -3   0   1  828.72   22.90
  -3   0   1  795.92   22.90
  -3   0   1  849.32   23.20
  -3   0   1  833.22   23.10
  -3   0   1  842.62   23.50
  -3   0   1  837.62   22.90
   2   0  -1 3013.00  175.08
   2   0  -1 2462.45   81.29
  -2   0   1 2549.54   81.29
  -2   0   1 2257.37  143.29
  -2   0   1 2665.43  161.38
   1   0  -1   69.49    2.50
  -1   0   1   59.79    2.20
  -1   0  -1   -0.20    0.20
  -1   0  -1    0.00    0.20
  -1   0  -1   -0.10    0.20
  -1   0  -1   -0.20    0.20
   1   0   1    0.00    0.20
   1   0   1    0.30    0.20
   1   0   1    0.20    0.20
   1   0   1    0.00    0.20
   1   0   1    0.00    0.20
  -2   0  -1 2353.86   74.29
  -2   0  -1 2324.27  125.69
   2   0   1 2313.07   74.29
   2   0   1 2902.01  151.38
   2   0   1 2144.59  138.99
  -3   0  -1 6395.16  277.07
  -3   0  -1 8001.70  368.46
  -3   0  -1 6280.87  192.48
   3   0   1 6319.67  310.57
   3   0   1 7624.74  317.07
   3   0   1 6174.18  191.98
  -4   0  -1   88.69    3.50
  -4   0  -1   82.09    3.60
  -4   0  -1   83.99    3.70
   4   0   1   75.59    3.60
   4   0   1   87.19    3.90
   4   0   1   76.89    3.70
  -5   0  -1   80.29    3.80
  -5   0  -1   77.79    3.80
  -5   0  -1   82.99    3.60
  -5   0  -1   78.29    4.00
   5   0   1   76.89    3.90
   5   0   1   81.79    3.90
   5   0   1   81.19    4.00
   5   0   1   77.19    3.70
   5   0   1   83.29    3.60
  -6   0  -1  890.41   26.40
  -6   0  -1  924.81   26.60
  -6   0  -1  916.11   26.00
  -6   0  -1  946.61   26.60
  -6   0  -1  923.11   26.40
   6   0   1  932.91   26.60
   6   0   1  923.01   26.60
   6   0   1  925.01   26.00
   6   0   1  913.21   26.30
   6   0   1  894.01   26.40
  -7   0  -1   28.30    2.80
  -7   0  -1   29.00    2.90
  -7   0  -1   25.40    2.90
  -7   0  -1   29.30    3.20
   7   0   1   27.10    3.20
   7   0   1   29.90    3.40
   7   0   1   23.90    2.50
   7   0   1   31.30    3.10
   7   0   1   20.00    2.50
  -8   0  -1   -0.40    1.60
  -8   0  -1    0.10    1.50
  -8   0  -1    1.80    1.60
  -8   0  -1    0.70    1.70
  -8   0  -1   -2.90    1.40
   8   0   1    0.20    1.30
   8   0   1    0.10    1.40
   8   0   1   -0.60    1.30
   8   0   1    0.80    1.90
   8   0   1   -0.70    2.10
  -9   0  -1  333.47   11.60
  -9   0  -1  346.87   12.30
   9   0   1  341.77   12.50
   9   0   1  340.27   12.80
   9   0   1  322.17   12.40
 -10   0  -1  217.48    9.80
 -10   0  -1  240.58    9.90
 -10   0  -1  250.27    9.50
  10   0   1  257.27   10.90
  10   0   1  229.58    9.20
  10   0   1  242.48   10.20
 -11   0  -1    2.90    2.40
 -11   0  -1    4.30    2.60
  11   0   1    4.60    3.00
  11   0   1    6.30    3.10
 -12   0  -1   84.09    5.80
  12   0   1   86.79    6.70
 -13   0  -1    0.10    3.00
 -13   0  -1    1.50    2.70
  13   0   1    2.50    3.70
  13   0   1   -1.50    2.90
 -14   0  -1   91.29    6.30
 -14   0  -1   87.89    7.60
  14   0   1   84.99    8.60
  14   0   1   83.39    7.10
  14  -1  -1   76.09    7.10
  14  -1  -1   72.89    7.90
 -14   1   1   81.29    7.30
 -14   1   1   80.19    5.90
  13  -1  -1    9.40    4.00
  13  -1  -1   10.20    4.40
 -13   1   1    6.80    2.90
 -13   1   1   10.20    3.80
  12  -1  -1   25.10    4.50
  12  -1  -1   18.10    4.40
 -12   1   1   24.20    4.40
 -12   1   1   22.00    3.50
  11  -1  -1  154.78    8.40
  11  -1  -1  156.28    9.10
 -11   1   1  162.38    7.50
 -11   1   1  168.68    8.50
  10  -1  -1  160.08    8.60
  10  -1  -1  157.38    7.90
 -10   1   1  161.48    7.90
 -10   1   1  163.28    7.30
   9  -1  -1    9.90    2.80
   9  -1  -1   13.50    3.30
  -9   1   1   12.90    2.50
  -9   1   1    9.70    2.90
  -9   1   1   12.50    3.00
  -9   1   1   10.20    2.70
   8  -1  -1  120.79    6.50
   8  -1  -1   98.99    5.70
  -8   1   1  112.49    5.80
  -8   1   1  114.19    5.20
  -8   1   1  116.99    6.40
  -8   1   1   97.49    5.60
   7  -1  -1   14.30    2.30
   7  -1  -1   16.50    2.60
   7  -1  -1   10.30    2.30
   7  -1  -1    8.50    2.30
  -7   1   1   10.30    2.20
  -7   1   1    9.30    2.40
  -7   1   1   14.70    2.40
  -7   1   1   14.40    2.30
  -7   1   1   10.60    2.30
  -7   1   1   15.00    2.10
   6  -1  -1  837.02   25.00
   6  -1  -1  845.42   24.50
   6  -1  -1  845.02   25.10
   6  -1  -1  873.71   24.90
  -6   1   1  878.31   25.10
  -6   1   1  869.71   24.60
  -6   1   1  838.02   24.80
  -6   1   1  836.72   25.10
  -6   1   1  846.32   24.10
  -6   1   1  847.62   25.10
   5  -1  -1  515.55   15.80
   5  -1  -1  524.35   16.00
   5  -1  -1  526.75   16.20
   5  -1  -1  544.95   16.00
   5  -1  -1  504.25   15.40
  -5   1   1  503.85   15.80
  -5   1   1  525.55   16.00
  -5   1   1  519.15   15.70
  -5   1   1  528.55   15.10
  -5   1   1  521.75   16.00
  -5   1   1  518.05   15.50
   4  -1  -1    9.30    1.80
   4  -1  -1   12.10    1.80
   4  -1  -1    5.90    1.40
   4  -1  -1    9.30    2.90
   4  -1  -1    6.90    1.30
  -4   1   1    9.90    1.70
  -4   1   1    9.80    1.30
  -4   1   1    9.60    1.70
  -4   1   1    8.00    1.50
  -4   1   1    8.10    1.40
  -4   1   1   10.30    1.80
   3  -1  -1 4244.78  249.97
   3  -1  -1 3530.75  113.19
   3  -1  -1 3266.07  223.58
  -3   1   1 3409.26  210.18
  -3   1   1 3384.96  111.79
  -3   1   1 3410.26  217.48
   2  -1  -1  121.09    4.20
   2  -1  -1  113.99    4.10
   2  -1  -1  113.99    3.80
  -2   1   1  113.89    4.10
  -2   1   1  112.59    4.10
  -2   1   1  121.09    4.20
  -2   1   1  111.89    4.00
   1  -1  -1  479.95   13.10
   1  -1  -1  478.45   13.20
   1  -1  -1  476.45   13.10
   1  -1  -1  467.45   12.80
   1  -1  -1  463.65   13.10
  -1   1   1  460.55   12.80
  -1   1   1  473.75   13.10
  -1   1   1  495.15   13.20
  -1   1   1  474.35   12.70
  -1   1   1  467.85   13.10
   0  -1  -1   -0.30    0.20
   0  -1  -1    0.00    0.20
   0  -1  -1    0.00    0.20
   0   1   1   -0.20    0.10
   0   1   1    0.10    0.40
  -1  -1  -1    0.20    0.30
  -1  -1  -1   -0.20    0.30
  -1  -1  -1   -0.10    0.20
  -1  -1  -1   -0.10    0.30
   1   1   1    0.20    0.30
   1   1   1    0.20    0.30
   1   1   1   -0.60    0.30
   1   1   1   -0.20    0.20
  -2  -1  -1  550.74   15.30
  -2  -1  -1  530.35   15.10
  -2  -1  -1  543.25   15.30
  -2  -1  -1  536.45   15.10
   2   1   1  542.15   15.20
   2   1   1  537.45   15.10
   2   1   1  561.24   15.30
   2   1   1  567.84   15.00
  -3  -1  -1 1415.16   38.90
  -3  -1  -1 1451.05   39.20
  -3  -1  -1 1451.55   39.10
  -3  -1  -1 1444.46   39.10
   3   1   1 1419.86   39.00
   3   1   1 1425.26   39.10
   3   1   1 1445.16   39.20
   3   1   1 1493.25   38.90
   3   1   1 1442.56   39.00
  -4  -1  -1    0.60    1.00
  -4  -1  -1    1.40    1.00
  -4  -1  -1    1.20    0.90
  -4  -1  -1    1.20    1.10
  -4  -1  -1   -1.20    1.00
   4   1   1    1.50    1.30
   4   1   1   -0.60    1.00
   4   1   1    1.50    1.10
   4   1   1    0.70    0.90
   4   1   1    2.20    1.10
  -5  -1  -1  165.68    6.20
  -5  -1  -1  168.58    6.10
  -5  -1  -1  167.58    6.40
  -5  -1  -1  159.18    6.00
  -5  -1  -1  161.48    6.10
   5   1   1  159.88    6.00
   5   1   1  164.18    6.20
   5   1   1  163.08    6.10
   5   1   1  169.88    6.50
   5   1   1  163.78    6.00
  -6  -1  -1 1057.89   29.30
  -6  -1  -1  990.70   29.40
  -6  -1  -1 1009.00   29.30
  -6  -1  -1 1049.89   29.40
   6   1   1 1052.19   29.30
   6   1   1 1058.89   29.80
   6   1   1 1018.90   29.40
   6   1   1 1002.70   29.20
   6   1   1 1044.60   29.30
  -7  -1  -1    4.30    1.70
  -7  -1  -1    4.70    1.60
  -7  -1  -1    2.60    1.50
  -7  -1  -1    1.20    1.50
   7   1   1    3.90    1.60
   7   1   1    3.30    2.00
   7   1   1    4.50    1.90
   7   1   1    5.40    1.60
   7   1   1    3.20    1.50
  -8  -1  -1    2.60    1.80
  -8  -1  -1    4.10    2.10
  -8  -1  -1    3.40    2.00
  -8  -1  -1   -0.50    1.50
  -8  -1  -1    0.20    1.50
   8   1   1   -0.10    2.10
   8   1   1    1.20    1.60
   8   1   1    2.40    1.80
   8   1   1    1.00    1.50
  -9  -1  -1  181.88    8.00
  -9  -1  -1  188.18    8.80
  -9  -1  -1  173.38    8.30
   9   1   1  178.28    8.00
   9   1   1  178.88    7.60
   9   1   1  170.48    8.50
 -10  -1  -1  307.87   11.40
 -10  -1  -1  285.77   11.60
  10   1   1  320.37   12.70
  10   1   1  297.27   11.90
 -11  -1  -1  316.97   12.40
 -11  -1  -1  318.87   12.10
  11   1   1  318.97   12.60
  11   1   1  300.47   13.00
 -12  -1  -1    7.10    3.10
 -12  -1  -1   12.10    3.80
  12   1   1    8.90    3.20
  12   1   1    8.90    4.60
 -13  -1  -1   25.20    4.60
 -13  -1  -1   30.20    4.40
  13   1   1   24.60    5.40
  13   1   1   28.90    4.90
 -14  -1  -1   77.09    6.60
 -14  -1  -1   83.39    7.00
  14   1   1   75.99    7.10
  14   1   1   73.69    8.40
  14  -2  -1   20.30    5.40
  14  -2  -1   25.70    5.10
 -14   2   1   20.70    3.50
 -14   2   1   27.10    5.10
  13  -2  -1   41.90    6.40
  13  -2  -1   44.70    5.80
 -13   2   1   33.10    4.00
 -13   2   1   42.30    5.50
  12  -2  -1   28.40    4.70
  12  -2  -1   38.20    5.70
 -12   2   1   32.80    3.70
 -12   2   1   20.80    4.80
  11  -2  -1   78.79    6.20
  11  -2  -1   75.39    6.70
 -11   2   1   81.09    6.00
 -11   2   1   75.49    4.80
  10  -2  -1  414.56   15.10
  10  -2  -1  412.86   15.50
 -10   2   1  399.26   14.90
 -10   2   1  414.96   13.40
 -10   2   1  413.06   14.60
   9  -2  -1  511.35   17.60
   9  -2  -1  523.15   17.40
  -9   2   1  504.85   15.70
  -9   2   1  521.25   16.80
  -9   2   1  491.55   17.00
   8  -2  -1   53.69    4.20
   8  -2  -1   55.39    4.70
   8  -2  -1   48.20    3.70
  -8   2   1   48.90    4.00
  -8   2   1   54.79    4.10
  -8   2   1   54.89    3.40
   7  -2  -1  350.06   12.20
   7  -2  -1  332.37   11.40
   7  -2  -1  359.16   12.10
   7  -2  -1  337.07   12.30
  -7   2   1  336.97   12.20
  -7   2   1  347.07   11.90
  -7   2   1  349.17   10.70
  -7   2   1  318.27   11.80
  -7   2   1  355.56   12.00
  -7   2   1  326.47   11.40
   6  -2  -1  887.31   25.90
   6  -2  -1  894.41   25.90
   6  -2  -1  884.01   26.00
   6  -2  -1  861.21   25.20
  -6   2   1  893.41   25.90
  -6   2   1  864.51   26.40
  -6   2   1  876.81   24.50
  -6   2   1  875.51   25.70
  -6   2   1  884.01   26.10
  -6   2   1  897.61   25.40
   5  -2  -1  402.56   12.70
   5  -2  -1  407.76   13.20
   5  -2  -1  425.86   13.30
   5  -2  -1  423.66   13.40
   5  -2  -1  439.66   13.40
  -5   2   1  418.86   13.30
  -5   2   1  419.76   12.10
  -5   2   1  428.36   13.20
  -5   2   1  421.36   13.50
  -5   2   1  406.66   12.70
  -5   2   1  412.76   13.30
   4  -2  -1   80.99    4.00
   4  -2  -1   89.89    4.20
   4  -2  -1   86.19    4.20
   4  -2  -1   91.49    4.10
   4  -2  -1   91.69    4.10
  -4   2   1   85.59    4.20
  -4   2   1   93.99    3.80
  -4   2   1   88.29    4.00
  -4   2   1   89.79    4.10
  -4   2   1   98.69    4.30
  -4   2   1   92.49    3.20
   3  -2  -1  785.32   21.90
   3  -2  -1  774.32   22.00
   3  -2  -1  780.72   21.80
   3  -2  -1  785.72   22.60
   3  -2  -1  774.22   21.40
  -3   2   1  754.62   22.80
  -3   2   1  789.52   20.90
  -3   2   1  772.42   21.40
  -3   2   1  777.42   22.00
  -3   2   1  753.22   22.40
  -3   2   1  785.72   21.80
   2  -2  -1   82.29    3.70
   2  -2  -1   84.19    3.20
   2  -2  -1   76.59    3.30
   2  -2  -1   73.99    2.70
   2  -2  -1   82.69    3.30
  -2   2   1   75.89    3.60
  -2   2   1   79.39    2.80
  -2   2   1   74.09    3.20
  -2   2   1   81.49    2.30
  -2   2   1   79.79    3.20
   1  -2  -1  614.74   16.70
   1  -2  -1  624.94   17.20
   1  -2  -1  628.44   17.50
   1  -2  -1  622.34   16.70
   1  -2  -1  640.34   17.50
   1  -2  -1  626.04   17.40
  -1   2   1  619.74   16.70
  -1   2   1  633.84   17.50
  -1   2   1  643.34   17.70
  -1   2   1  627.34   16.70
  -1   2   1  611.84   17.40
   0  -2  -1   29.60    1.40
   0  -2  -1   28.90    1.00
   0  -2  -1   34.20    1.90
   0  -2  -1   31.60    1.20
   0   2   1   29.00    1.80
   0   2   1   30.40    1.80
   0   2   1   29.60    1.40
  -1  -2  -1  440.66   12.20
  -1  -2  -1  442.56   12.60
  -1  -2  -1  451.95   13.10
   1   2   1  452.45   13.10
   1   2   1  448.66   12.20
   1   2   1  440.66   12.50
  -2  -2  -1  717.63   19.30
  -2  -2  -1  670.73   19.40
  -2  -2  -1  695.63   18.90
   2   2   1  704.13   19.70
   2   2   1  713.83   19.60
   2   2   1  722.53   18.90
   2   2   1  710.43   19.30
  -3  -2  -1  938.71   25.60
  -3  -2  -1  909.91   25.60
  -3  -2  -1  912.91   25.30
   3   2   1  898.61   25.20
   3   2   1  900.11   25.50
   3   2   1  947.01   24.90
   3   2   1  887.71   25.30
   3   2   1  943.61   25.70
  -4  -2  -1  599.94   17.30
  -4  -2  -1  577.94   16.90
  -4  -2  -1  584.84   16.70
  -4  -2  -1  579.64   17.20
  -4  -2  -1  597.94   17.00
   4   2   1  568.74   17.20
   4   2   1  609.84   17.20
   4   2   1  591.04   17.00
   4   2   1  582.94   17.40
   4   2   1  584.04   17.00
  -5  -2  -1    7.20    1.50
  -5  -2  -1    8.10    1.80
  -5  -2  -1    9.30    1.90
  -5  -2  -1    5.40    1.40
  -5  -2  -1   10.90    1.70
   5   2   1   13.20    2.00
   5   2   1    8.10    1.50
   5   2   1    9.30    1.70
   5   2   1    5.80    1.40
   5   2   1    9.40    2.10
  -6  -2  -1 1814.72   50.29
  -6  -2  -1 1804.42   50.09
  -6  -2  -1 1864.11   49.90
  -6  -2  -1 1759.02   49.80
  -6  -2  -1 1762.42   50.09
   6   2   1 1816.82   50.19
   6   2   1 1861.81   50.09
   6   2   1 1802.82   49.99
   6   2   1 1834.52   49.80
   6   2   1 1863.01   50.69
  -7  -2  -1 1062.89   31.00
  -7  -2  -1 1101.79   30.90
  -7  -2  -1 1067.39   30.60
  -7  -2  -1 1052.09   30.50
   7   2   1 1066.39   30.80
   7   2   1 1068.99   30.70
   7   2   1 1066.49   30.80
   7   2   1 1043.60   30.40
  -8  -2  -1    4.30    1.80
  -8  -2  -1    1.10    1.70
   8   2   1    0.50    1.70
   8   2   1    1.30    2.00
   8   2   1    4.50    1.70
   8   2   1    0.20    2.00
  -9  -2  -1  182.78    9.20
  -9  -2  -1  201.78    8.50
  -9  -2  -1  201.58    8.50
   9   2   1  207.78   11.40
   9   2   1  194.78    9.30
   9   2   1  182.28    8.00
   9   2   1  209.28    8.70
 -10  -2  -1  149.69    7.40
 -10  -2  -1  151.88    7.50
  10   2   1  140.29    8.30
  10   2   1  148.79    7.60
 -11  -2  -1    3.90    2.50
 -11  -2  -1   -1.40    2.50
  11   2   1    1.00    3.10
  11   2   1   -1.20    2.50
 -12  -2  -1    3.10    2.70
 -12  -2  -1    4.70    3.00
  12   2   1    5.40    3.50
  12   2   1    2.80    3.10
 -13  -2  -1   18.90    4.00
 -13  -2  -1   12.90    3.70
  13   2   1   15.80    5.30
  13   2   1   11.90    4.50
 -14  -2  -1   11.60    3.60
 -14  -2  -1   13.40    3.90
  14   2   1   13.10    4.50
  14   2   1   13.30    4.20
  14  -3  -1   12.80    4.60
  14  -3  -1   18.30    5.10
 -14   3   1   14.10    2.90
 -14   3   1   15.60    4.20
  13  -3  -1  139.39    9.20
  13  -3  -1  143.29    9.60
 -13   3   1  134.09    7.10
 -13   3   1  149.69    8.60
  12  -3  -1    0.70    3.40
  12  -3  -1    0.20    2.80
 -12   3   1    0.60    2.00
  11  -3  -1    6.30    2.90
  11  -3  -1   -0.70    3.00
 -11   3   1    2.60    1.90
 -11   3   1    1.30    2.60
  10  -3  -1  483.35   17.70
  10  -3  -1  519.25   17.70
 -10   3   1  521.35   17.00
 -10   3   1  463.45   16.80
 -10   3   1  497.65   15.20
   9  -3  -1  120.19    7.10
   9  -3  -1  116.29    6.90
  -9   3   1  126.09    6.40
  -9   3   1  110.79    8.80
  -9   3   1  120.69    5.10
   8  -3  -1   83.69    5.40
   8  -3  -1   73.09    5.30
   8  -3  -1   74.59    4.50
  -8   3   1   80.59    4.80
  -8   3   1   69.49    4.70
  -8   3   1   76.79    3.60
   7  -3  -1  129.59    6.40
   7  -3  -1  130.39    6.60
   7  -3  -1  138.39    9.20
   7  -3  -1  131.89    6.30
   7  -3  -1  139.19    6.50
  -7   3   1  124.79    6.20
  -7   3   1  145.79    6.20
  -7   3   1  133.39    5.90
  -7   3   1  135.59    6.40
  -7   3   1  133.49    4.80
   6  -3  -1  303.27   11.20
   6  -3  -1  332.47   11.10
   6  -3  -1  313.27   10.50
   6  -3  -1  338.17   11.40
   6  -3  -1  329.67   11.30
  -6   3   1  329.77   10.60
  -6   3   1  330.57   10.90
  -6   3   1  330.27    9.50
  -6   3   1  311.47   11.20
  -6   3   1  313.37   11.30
   5  -3  -1 1502.75   42.60
   5  -3  -1 1562.64   42.70
   5  -3  -1 1556.74   42.40
   5  -3  -1 1517.25   42.10
   5  -3  -1 1534.35   41.70
  -5   3   1 1473.75   42.30
  -5   3   1 1520.35   42.60
  -5   3   1 1528.45   40.70
  -5   3   1 1525.95   41.70
   4  -3  -1  123.59    5.20
   4  -3  -1  117.59    5.10
   4  -3  -1  114.39    4.50
   4  -3  -1  124.49    4.90
  -4   3   1  124.59    5.30
  -4   3   1  123.79    4.90
  -4   3   1  117.19    4.50
  -4   3   1  126.39    3.60
  -4   3   1  119.89    5.20
   3  -3  -1  173.78    6.10
   3  -3  -1  179.48    5.60
   3  -3  -1  172.48    6.30
   3  -3  -1  169.88    6.30
  -3   3   1  168.08    6.10
  -3   3   1  177.78    6.40
  -3   3   1  185.18    6.40
  -3   3   1  180.68    5.70
   2  -3  -1 3050.39   79.19
   2  -3  -1 2902.81   79.19
  -2   3   1 2953.40   79.19
  -2   3   1 2932.61   79.09
   1  -3  -1  249.88    7.20
   1  -3  -1  255.97    8.10
   1  -3  -1  267.77    8.20
   1  -3  -1  260.37    7.90
   1  -3  -1  264.77    8.20
   1  -3  -1  255.37    7.30
  -1   3   1  280.07    8.30
  -1   3   1  255.07    8.60
  -1   3   1  253.27    7.30
   0  -3  -1   19.20    2.00
   0  -3  -1   14.30    1.80
   0  -3  -1   16.00    1.50
   0  -3  -1   13.10    0.90
   0   3   1   15.00    1.30
   0   3   1   14.20    1.70
  -1  -3  -1 1511.65   39.60
  -1  -3  -1 1574.84   41.30
  -1  -3  -1 1452.95   40.00
  -1  -3  -1 1518.45   40.50
   1   3   1 1477.25   40.00
   1   3   1 1469.95   40.50
  -2  -3  -1   82.99    2.50
  -2  -3  -1   76.79    3.30
  -2  -3  -1   74.89    3.50
  -2  -3  -1   72.89    3.00
  -2  -3  -1   82.59    4.30
   2   3   1   82.59    2.50
   2   3   1   73.49    3.40
   2   3   1   80.99    3.10
   2   3   1   82.39    3.40
  -3  -3  -1  823.62   23.80
  -3  -3  -1  839.82   23.80
  -3  -3  -1  833.92   23.30
  -3  -3  -1  842.02   23.30
  -3  -3  -1  872.51   22.70
   3   3   1  840.02   22.70
   3   3   1  843.82   23.80
   3   3   1  792.82   23.40
   3   3   1  847.62   23.30
  -4  -3  -1  357.16   11.40
  -4  -3  -1  379.56   11.00
  -4  -3  -1  363.26   12.10
  -4  -3  -1  388.66   12.10
  -4  -3  -1  383.96   11.90
   4   3   1  395.16   11.00
   4   3   1  364.56   11.90
   4   3   1  369.56   11.50
   4   3   1  367.46   11.50
  -5  -3  -1    3.50    1.20
  -5  -3  -1    3.20    1.50
  -5  -3  -1    3.80    1.50
  -5  -3  -1    4.30    1.20
  -5  -3  -1    3.50    1.30
   5   3   1    4.80    2.00
   5   3   1    4.50    1.50
   5   3   1    3.50    1.40
   5   3   1    5.30    1.80
   5   3   1    4.90    1.20
  -6  -3  -1 1501.55   41.90
  -6  -3  -1 1512.45   43.50
  -6  -3  -1 1535.95   42.80
  -6  -3  -1 1529.35   42.20
  -6  -3  -1 1536.25   42.40
   6   3   1 1496.25   41.80
   6   3   1 1531.65   43.10
   6   3   1 1596.54   42.50
   6   3   1 1524.25   42.80
   6   3   1 1472.85   42.30
  -7  -3  -1   20.20    3.00
  -7  -3  -1   10.70    2.10
  -7  -3  -1   14.70    2.40
  -7  -3  -1    8.20    2.10
  -7  -3  -1   10.60    2.10
   7   3   1    9.00    2.50
   7   3   1   12.20    2.40
   7   3   1   11.60    2.20
   7   3   1   11.60    1.90
   7   3   1    8.50    2.00
  -8  -3  -1   92.79    5.60
  -8  -3  -1   92.49    5.20
  -8  -3  -1   91.59    5.10
  -8  -3  -1   91.39    4.90
   8   3   1   87.29    5.20
   8   3   1   96.39    5.90
   8   3   1   86.59    5.10
   8   3   1   92.29    5.40
  -9  -3  -1   25.20    3.50
  -9  -3  -1   35.60    4.30
  -9  -3  -1   25.00    3.40
   9   3   1   24.70    3.40
   9   3   1   16.70    2.70
   9   3   1   19.70    4.00
 -10  -3  -1    2.80    2.40
 -10  -3  -1    6.40    2.90
  10   3   1    8.30    2.80
  10   3   1    9.50    3.40
 -11  -3  -1  417.36   15.40
 -11  -3  -1  427.96   15.60
  11   3   1  412.76   16.60
  11   3   1  427.06   15.50
 -12  -3  -1   94.29    6.90
 -12  -3  -1   92.89    6.60
  12   3   1   81.59    6.50
  12   3   1   85.09    7.30
 -13  -3  -1   50.89    5.90
  13   3   1   68.39    7.70
  13   3   1   52.39    9.20
 -14  -3  -1   13.80    4.60
 -14  -3  -1   10.30    4.10
  14   3   1    6.10    3.80
  14   3   1   14.10    5.10
  14  -4  -1  141.89   10.10
  14  -4  -1  153.08   10.00
 -14   4   1  136.49    8.80
 -14   4   1  125.29    5.90
  13  -4  -1   -1.70    3.90
  13  -4  -1   -2.70    3.50
 -13   4   1    4.30    1.90
 -13   4   1    1.80    3.20
  12  -4  -1    8.10    4.00
  12  -4  -1   11.70    4.10
 -12   4   1   14.80    5.50
 -12   4   1    6.50    1.80
 -11   4   1   15.60    3.40
 -11   4   1   21.10    4.20
  10  -4  -1   78.19    6.00
  10  -4  -1   88.59    6.60
 -10   4   1   78.59    3.80
 -10   4   1   81.09    5.60
 -10   4   1   74.99    5.20
   9  -4  -1  744.93   24.00
   9  -4  -1  765.92   23.80
  -9   4   1  736.23   22.80
  -9   4   1  741.83   20.80
  -9   4   1  721.63   22.80
   8  -4  -1    1.70    2.20
   8  -4  -1    1.80    2.10
   8  -4  -1    1.80    1.60
   8  -4  -1    2.20    2.10
  -8   4   1    2.70    1.80
  -8   4   1    2.00    1.00
  -8   4   1    1.70    1.80
   7  -4  -1   12.10    2.80
   7  -4  -1   10.90    2.40
   7  -4  -1   10.20    2.40
  -7   4   1   16.50    1.30
  -7   4   1   12.60    2.30
  -7   4   1   15.50    2.40
   6  -4  -1  501.45   16.00
   6  -4  -1  492.95   16.00
   6  -4  -1  484.95   15.80
   6  -4  -1  473.45   14.80
   6  -4  -1  516.25   15.40
  -6   4   1  481.15   15.80
  -6   4   1  473.55   15.90
  -6   4   1  510.55   15.30
  -6   4   1  465.85   14.90
   5  -4  -1  301.37   10.80
   5  -4  -1  323.17    9.90
   5  -4  -1  311.87   10.70
   5  -4  -1  305.97   10.70
   5  -4  -1  310.47   10.20
  -5   4   1  308.17    9.90
  -5   4   1  311.77   10.70
   4  -4  -1 1037.60   28.90
   4  -4  -1 1064.19   29.40
   4  -4  -1  986.90   29.60
   4  -4  -1 1041.10   29.50
   4  -4  -1 1052.19   28.50
  -4   4   1  977.70   29.40
  -4   4   1 1022.40   29.60
  -4   4   1 1059.89   28.60
  -4   4   1 1058.69   29.10
   3  -4  -1    5.50    1.50
   3  -4  -1    5.40    1.10
   3  -4  -1    5.20    1.50
   3  -4  -1    5.40    1.60
   3  -4  -1    5.60    1.40
  -3   4   1    5.50    1.00
  -3   4   1    4.60    1.40
  -3   4   1    6.10    1.50
  -3   4   1    5.90    1.40
   2  -4  -1    0.30    1.20
   2  -4  -1    0.80    0.50
   2  -4  -1    0.10    1.20
   2  -4  -1    1.50    1.10
   2  -4  -1    1.10    0.60
   2  -4  -1    2.20    1.10
  -2   4   1    0.90    1.20
   1  -4  -1 1592.14   42.80
   1  -4  -1 1576.04   43.30
   1  -4  -1 1643.04   43.90
   1  -4  -1 1662.73   43.90
   1  -4  -1 1587.34   43.60
  -1   4   1 1555.74   43.90
  -1   4   1 1624.74   44.00
  -1   4   1 1584.74   42.80
   0  -4  -1  329.17    9.90
   0  -4  -1  324.97    9.40
   0  -4  -1  343.17   10.80
   0  -4  -1  319.77   10.50
   0   4   1  331.97    9.90
   0   4   1  352.06   10.90
  -1  -4  -1   95.59    3.40
  -1  -4  -1   97.49    3.10
  -1  -4  -1  100.89    4.80
  -1  -4  -1   97.09    4.00
   1   4   1  101.19    4.00
   1   4   1   91.19    3.40
  -2  -4  -1  576.24   17.00
  -2  -4  -1  567.84   15.70
  -2  -4  -1  573.94   16.70
  -2  -4  -1  584.34   18.00
  -2  -4  -1  587.64   16.40
   2   4   1  591.34   17.10
   2   4   1  578.04   16.40
   2   4   1  584.34   15.70
  -3  -4  -1  345.77   11.30
  -3  -4  -1  348.27   10.80
  -3  -4  -1  349.17   10.70
  -3  -4  -1  360.06   10.00
  -3  -4  -1  338.57   11.20
   3   4   1  354.86   10.80
   3   4   1  366.56   10.00
   3   4   1  346.97   11.30
   3   4   1  356.66   11.00
  -4  -4  -1  499.15   15.10
  -4  -4  -1  467.05   14.20
  -4  -4  -1  477.25   14.90
  -4  -4  -1  481.25   14.40
  -4  -4  -1  493.25   13.70
   4   4   1  486.05   15.10
   4   4   1  474.85   14.50
   4   4   1  454.35   14.30
   4   4   1  488.45   13.60
  -5  -4  -1   19.00    2.40
  -5  -4  -1   17.30    2.60
  -5  -4  -1   24.00    2.00
  -5  -4  -1   20.30    2.20
  -5  -4  -1   18.10    2.40
   5   4   1   21.50    2.40
   5   4   1   23.10    1.90
   5   4   1   23.30    2.40
   5   4   1   24.90    2.90
  -6  -4  -1   40.60    2.90
  -6  -4  -1   38.50    2.80
  -6  -4  -1   42.60    3.40
  -6  -4  -1   43.50    3.60
  -6  -4  -1   42.50    3.40
   6   4   1   41.40    2.60
   6   4   1   41.50    3.20
   6   4   1   37.50    3.00
   6   4   1   40.70    3.50
  -7  -4  -1  104.59    4.80
  -7  -4  -1  104.79    6.20
  -7  -4  -1   95.99    5.30
  -7  -4  -1  107.39    5.90
  -7  -4  -1   94.09    4.80
   7   4   1   96.19    5.10
   7   4   1  100.89    5.20
   7   4   1   96.49    5.80
   7   4   1  100.09    4.60
   7   4   1  101.49    5.40
  -8  -4  -1  135.39    6.20
  -8  -4  -1  137.89    6.30
  -8  -4  -1  134.69    6.60
  -8  -4  -1  142.49    7.20
   8   4   1  146.19    7.80
   8   4   1  128.39    5.90
   8   4   1  152.78    6.80
  -9  -4  -1   26.10    3.40
  -9  -4  -1   29.40    3.90
  -9  -4  -1   25.50    4.00
  -9  -4  -1   28.70    4.20
   9   4   1   35.00    4.10
   9   4   1   21.10    4.10
   9   4   1   25.20    3.10
 -10  -4  -1   94.69    6.60
 -10  -4  -1   83.89    6.00
  10   4   1   86.59    6.70
  10   4   1   85.09    5.90
 -11  -4  -1  126.19    7.90
  11   4   1  122.69    8.60
  11   4   1  127.69    7.40
 -12  -4  -1   22.60    4.60
 -12  -4  -1   27.20    4.70
  12   4   1   26.00    5.20
  12   4   1   31.10    4.80
 -13  -4  -1    9.90    3.60
 -13  -4  -1    6.20    3.70
  13   4   1    8.70    4.40
  13   4   1    7.40    3.70
 -14  -4  -1   16.50    4.60
 -14  -4  -1   13.20    4.50
  14   4   1   21.60    5.90
  14   4   1   17.30    4.60
  13  -5  -1   52.59    6.90
  13  -5  -1   68.19    7.50
 -13   5   1   78.19    6.80
  12  -5  -1  141.69    9.40
  12  -5  -1  148.59    9.40
 -12   5   1  151.98    9.50
  11  -5  -1  160.48    9.00
  11  -5  -1  162.98    9.30
 -11   5   1  157.88    8.10
 -11   5   1  148.59    7.80
  10  -5  -1    4.20    3.20
  10  -5  -1   10.00    3.50
 -10   5   1    5.90    2.50
 -10   5   1    0.20    2.20
   9  -5  -1  293.17   11.90
   9  -5  -1  283.77   12.00
  -9   5   1  282.87   10.80
  -9   5   1  293.57   11.00
   8  -5  -1    9.90    2.10
   8  -5  -1    7.00    2.40
   8  -5  -1   11.20    3.00
   8  -5  -1    9.30    3.00
  -8   5   1   10.40    2.40
  -8   5   1    8.20    2.30
   7  -5  -1   64.79    4.80
   7  -5  -1   51.09    3.90
   7  -5  -1   69.99    5.10
  -7   5   1   68.19    4.20
  -7   5   1   56.99    4.00
   6  -5  -1  118.99    6.10
   6  -5  -1  124.49    5.40
   6  -5  -1  122.29    6.10
   6  -5  -1  120.29    5.00
   6  -5  -1  113.19    6.00
  -6   5   1  121.19    5.30
  -6   5   1  112.29    5.90
  -6   5   1  124.29    5.50
   5  -5  -1  374.66   12.50
   5  -5  -1  357.16   13.10
   5  -5  -1  350.86   11.30
   5  -5  -1  375.26   11.80
   5  -5  -1  377.06   12.60
  -5   5   1  378.76   11.50
  -5   5   1  379.46   12.10
  -5   5   1  365.16   12.60
   4  -5  -1 1082.89   30.40
   4  -5  -1 1068.59   30.80
   4  -5  -1 1051.49   29.80
   4  -5  -1 1063.19   30.40
  -4   5   1 1055.79   30.00
  -4   5   1 1073.29   30.60
  -4   5   1 1041.20   30.50
   3  -5  -1   13.10    2.10
   3  -5  -1   17.40    2.20
   3  -5  -1   16.20    2.30
   3  -5  -1   16.80    1.50
   3  -5  -1   13.00    1.90
  -3   5   1   18.30    2.20
  -3   5   1   15.40    2.40
   2  -5  -1  216.08    6.60
   2  -5  -1  213.98    7.50
   2  -5  -1  221.68    7.90
   2  -5  -1  219.18    7.80
   2  -5  -1  219.58    7.70
   2  -5  -1  213.98    6.40
  -2   5   1  225.88    7.90
  -2   5   1  221.48    8.00
   1  -5  -1 1493.05   40.30
   1  -5  -1 1494.85   41.60
   1  -5  -1 1497.45   40.50
   1  -5  -1 1504.15   41.70
   1  -5  -1 1529.55   41.40
  -1   5   1 1501.55   41.70
  -1   5   1 1481.65   40.50
  -1   5   1 1524.15   41.90
   0  -5  -1  131.29    4.40
   0  -5  -1  131.09    5.60
   0  -5  -1  131.19    5.80
   0  -5  -1  130.59    4.90
   0   5   1  128.39    4.80
   0   5   1  134.49    5.80
  -1  -5  -1    1.60    0.90
  -1  -5  -1    2.50    1.20
  -1  -5  -1    1.70    0.80
  -1  -5  -1    1.80    1.70
   1   5   1    4.00    1.20
   1   5   1    2.00    1.00
  -2  -5  -1  170.38    7.70
  -2  -5  -1  187.08    6.20
  -2  -5  -1  186.08    6.90
  -2  -5  -1  178.18    5.50
  -2  -5  -1  194.18    7.50
   2   5   1  188.48    6.20
   2   5   1  188.88    6.80
  -3  -5  -1  646.84   21.30
  -3  -5  -1  674.83   19.60
  -3  -5  -1  685.13   19.40
  -3  -5  -1  655.13   20.10
  -3  -5  -1  678.63   18.50
   3   5   1  682.03   19.40
   3   5   1  686.83   20.10
   3   5   1  685.53   18.50
  -4  -5  -1  358.16   10.30
  -4  -5  -1  356.16   11.20
  -4  -5  -1  341.77   11.00
  -4  -5  -1  348.67   11.90
  -4  -5  -1  336.47   11.70
   4   5   1  344.27   10.20
   4   5   1  351.26   11.80
   4   5   1  355.36   11.30
   4   5   1  363.96   11.20
  -5  -5  -1    0.10    1.40
  -5  -5  -1    1.10    1.10
  -5  -5  -1    0.90    1.70
  -5  -5  -1    1.30    1.70
  -5  -5  -1    2.30    1.30
   5   5   1    1.00    1.50
   5   5   1    0.50    0.90
   5   5   1    1.80    1.30
   5   5   1    1.20    1.50
  -6  -5  -1   27.60    2.50
  -6  -5  -1   25.60    4.60
  -6  -5  -1   37.00    3.80
  -6  -5  -1   29.40    2.60
  -6  -5  -1   28.90    3.40
   6   5   1   40.90    3.90
   6   5   1   28.50    2.30
   6   5   1   33.90    3.20
   6   5   1   26.40    2.80
  -7  -5  -1  484.25   15.90
  -7  -5  -1  498.35   15.00
  -7  -5  -1  480.45   15.30
  -7  -5  -1  485.45   16.50
   7   5   1  475.45   14.80
   7   5   1  505.75   15.90
  -8  -5  -1    3.90    2.30
  -8  -5  -1    0.70    1.50
  -8  -5  -1    2.30    1.70
  -8  -5  -1    0.30    2.40
   8   5   1    0.70    2.30
   8   5   1   -0.10    1.30
  -9  -5  -1  248.98   11.10
  -9  -5  -1  265.27   10.90
  -9  -5  -1  280.17   10.70
   9   5   1  262.97   10.50
   9   5   1  246.88    9.50
 -10  -5  -1   64.79    6.30
 -10  -5  -1   38.60    4.60
 -10  -5  -1   42.60    4.30
  10   5   1   47.70    5.00
 -11  -5  -1   35.90    5.50
 -11  -5  -1   40.70    5.50
  11   5   1   36.90    4.70
 -12  -5  -1  156.68    8.90
 -12  -5  -1  148.29    8.90
  12   5   1  157.78    9.00
 -13  -5  -1    1.30    3.40
 -13  -5  -1   -2.80    3.40
  13   5   1    3.10    3.20
 -14  -5  -1    3.40    4.00
 -14  -5  -1    5.70    4.00
  14   5   1    7.50    3.90
  13  -6  -1   96.09    8.40
  13  -6  -1   76.69    8.10
 -13   6   1  105.49    7.50
  12  -6  -1    1.30    3.60
  12  -6  -1    3.70    3.80
 -12   6   1   -0.80    3.10
  11  -6  -1   16.10    4.40
  11  -6  -1   19.40    4.60
 -11   6   1   14.40    3.30
 -11   6   1    9.40    3.00
  10  -6  -1   20.30    4.10
  10  -6  -1   14.10    3.70
 -10   6   1   21.90    3.50
 -10   6   1   14.80    3.40
   9  -6  -1   83.99    6.30
   9  -6  -1   64.29    5.60
   9  -6  -1   77.69    5.40
  -9   6   1   79.19    5.00
  -9   6   1   77.39    5.10
   8  -6  -1  565.84   18.20
   8  -6  -1  576.74   19.70
   8  -6  -1  552.34   17.80
   8  -6  -1  599.54   19.40
  -8   6   1  568.64   18.20
  -8   6   1  604.24   18.30
   7  -6  -1   13.10    3.00
   7  -6  -1   13.20    2.40
   7  -6  -1    9.50    2.30
   7  -6  -1   13.20    3.00
  -7   6   1   11.00    2.20
  -7   6   1   10.50    2.20
   6  -6  -1   77.69    4.30
   6  -6  -1   73.29    5.20
   6  -6  -1   81.59    5.20
   6  -6  -1   73.69    3.90
  -6   6   1   86.39    4.20
  -6   6   1   75.49    4.40
  -6   6   1   71.69    5.40
   5  -6  -1  409.16   14.40
   5  -6  -1  415.26   12.80
   5  -6  -1  419.76   13.30
   5  -6  -1  420.86   14.10
  -5   6   1  442.06   18.20
  -5   6   1  403.96   14.10
  -5   6   1  443.66   13.60
   4  -6  -1  133.99    6.10
   4  -6  -1  134.09    4.90
   4  -6  -1  128.49    5.90
   4  -6  -1  154.98    8.80
   4  -6  -1  125.89    5.50
  -4   6   1  121.49    6.10
  -4   6   1  134.99    5.80
   3  -6  -1   50.99    3.70
   3  -6  -1   47.60    1.90
   3  -6  -1   48.70    3.30
   3  -6  -1   50.99    2.50
   3  -6  -1   47.40    3.70
   3  -6  -1   50.99    3.40
  -3   6   1   58.89    3.80
  -3   6   1   54.69    3.60
   2  -6  -1    7.80    1.90
   2  -6  -1    8.10    1.20
   2  -6  -1    7.50    1.80
   2  -6  -1    9.80    1.70
   2  -6  -1    7.30    1.90
  -2   6   1    6.50    1.90
  -2   6   1   12.20    2.10
   1  -6  -1  146.69    6.20
   1  -6  -1  126.69    5.60
   1  -6  -1  134.49    4.70
   1  -6  -1  142.49    5.10
   1  -6  -1  142.69    6.10
  -1   6   1  142.39    6.20
   0  -6  -1  382.76   12.10
   0  -6  -1  401.16   11.60
   0  -6  -1  397.26   13.40
   0  -6  -1  390.56   13.00
   0   6   1  411.56   12.20
  -1  -6  -1    2.20    1.90
  -1  -6  -1    1.70    0.90
  -1  -6  -1    2.70    1.00
  -1  -6  -1    2.40    1.40
   1   6   1    0.80    1.00
   1   6   1    1.90    1.30
  -2  -6  -1  143.59    5.70
  -2  -6  -1  137.39    6.90
  -2  -6  -1  141.09    6.00
  -2  -6  -1  140.69    4.60
  -2  -6  -1  148.89    5.20
   2   6   1  132.49    5.20
   2   6   1  135.99    5.80
  -3  -6  -1  101.69    6.30
  -3  -6  -1  104.59    4.50
  -3  -6  -1  110.09    5.30
  -3  -6  -1   99.29    3.60
  -3  -6  -1  109.49    4.70
   3   6   1  102.89    5.00
   3   6   1  105.49    4.50
   3   6   1   98.89    3.60
  -4  -6  -1    1.80    2.40
  -4  -6  -1    9.40    1.70
  -4  -6  -1    5.20    1.10
  -4  -6  -1    5.80    2.20
  -4  -6  -1    5.50    1.60
   4   6   1    5.90    1.80
   4   6   1    4.90    1.60
   4   6   1    3.90    1.00
  -5  -6  -1  132.59    6.50
  -5  -6  -1  126.99    6.20
  -5  -6  -1  122.19    4.60
  -5  -6  -1  122.49    5.30
  -5  -6  -1  123.49    5.60
   5   6   1  121.89    4.60
   5   6   1  119.29    6.10
   5   6   1  129.19    5.80
  -6  -6  -1    3.00    2.30
  -6  -6  -1    2.70    1.30
  -6  -6  -1    5.30    1.60
  -6  -6  -1    4.60    2.00
   6   6   1    0.90    1.80
   6   6   1    3.30    1.70
   6   6   1    1.80    1.20
  -7  -6  -1    5.30    1.70
  -7  -6  -1    5.20    1.70
  -7  -6  -1    4.60    2.20
  -7  -6  -1    6.20    2.90
   7   6   1    3.30    1.40
   7   6   1   10.20    2.40
  -8  -6  -1  719.43   23.00
  -8  -6  -1  689.13   21.20
  -8  -6  -1  708.93   22.10
  -8  -6  -1  682.53   20.80
   8   6   1  682.03   20.70
   8   6   1  717.13   22.40
  -9  -6  -1   50.19    5.00
  -9  -6  -1   39.00    5.20
  -9  -6  -1   42.90    4.00
   9   6   1   53.59    4.80
   9   6   1   41.60    3.50
 -10  -6  -1   35.30    3.80
 -10  -6  -1   42.40    5.60
 -10  -6  -1   36.70    4.70
  10   6   1   27.80    3.40
  10   6   1   35.70    4.50
 -11  -6  -1  122.99    8.50
 -11  -6  -1  117.69    7.40
  11   6   1  128.79    7.80
 -12  -6  -1   22.80    4.40
 -12  -6  -1   31.60    5.40
  12   6   1   20.40    4.20
 -13  -6  -1   -3.80    3.20
 -13  -6  -1    1.30    3.30
  13   6   1    0.20    3.20
  12  -7  -1  181.28   10.50
  12  -7  -1  172.28   10.40
  11  -7  -1   50.09    6.10
  11  -7  -1   35.30    5.40
 -11   7   1   42.40    4.90
 -11   7   1   32.00    4.50
  10  -7  -1    7.00    3.30
  10  -7  -1   14.70    6.20
 -10   7   1    9.70    3.00
 -10   7   1   10.20    2.60
   9  -7  -1  283.87   14.20
   9  -7  -1  319.47   11.20
   9  -7  -1  276.37   12.00
  -9   7   1  290.87   11.10
  -9   7   1  289.07   10.90
   8  -7  -1   59.29    4.40
   8  -7  -1   58.99    5.40
   8  -7  -1   63.39    5.40
   8  -7  -1   57.09    4.00
  -8   7   1   55.79    4.20
   7  -7  -1  156.78    6.90
   7  -7  -1  176.28    8.20
   7  -7  -1  172.78    8.50
   7  -7  -1  159.98    6.60
  -7   7   1  162.88    7.00
   6  -7  -1   10.30    2.20
   6  -7  -1    1.70    2.40
   6  -7  -1    4.20    1.50
   6  -7  -1    8.00    2.70
  -6   7   1    9.30    2.20
   5  -7  -1   59.79    4.50
   5  -7  -1   56.49    4.70
   5  -7  -1   54.09    3.70
   5  -7  -1   52.59    4.10
   5  -7  -1   55.19    3.10
  -5   7   1   55.29    4.40
  -5   7   1   49.90    3.80
   4  -7  -1 1175.38   33.20
   4  -7  -1 1242.58   34.30
   4  -7  -1 1194.88   35.20
   4  -7  -1 1240.48   34.80
  -4   7   1 1176.98   35.10
  -4   7   1 1224.28   34.70
   3  -7  -1  566.84   17.40
   3  -7  -1  546.65   16.00
   3  -7  -1  562.04   17.40
   3  -7  -1  563.14   17.60
   3  -7  -1  556.94   18.20
  -3   7   1  564.24   17.60
   2  -7  -1  179.78    7.00
   2  -7  -1  185.68    7.60
   2  -7  -1  193.58    7.70
   2  -7  -1  185.78    6.10
   2  -7  -1  191.28    7.70
   2  -7  -1  191.88    6.30
  -2   7   1  169.58    7.70
  -2   7   1  196.78    7.90
   1  -7  -1  241.48    9.00
   1  -7  -1  232.68    7.80
   1  -7  -1  228.58    8.50
   1  -7  -1  229.98    9.10
   1  -7  -1  227.08    7.40
  -1   7   1  227.78    9.10
   0  -7  -1  176.38    6.30
   0  -7  -1  182.78    6.90
   0  -7  -1  198.48    7.80
   0  -7  -1  170.48    7.80
   0  -7  -1  186.38    6.20
  -1  -7  -1 1018.50   28.10
  -1  -7  -1 1048.10   30.90
  -1  -7  -1  992.10   29.20
  -1  -7  -1 1018.80   30.10
  -1  -7  -1 1035.20   28.30
   1   7   1 1019.10   29.10
  -2  -7  -1  159.28    5.90
  -2  -7  -1  167.18    8.00
  -2  -7  -1  154.88    6.40
  -2  -7  -1  157.18    6.80
  -2  -7  -1  163.38    5.30
   2   7   1  158.18    6.00
   2   7   1  149.79    6.50
  -3  -7  -1    9.40    1.20
  -3  -7  -1    9.50    1.80
  -3  -7  -1    8.90    1.90
  -3  -7  -1   10.80    2.50
   3   7   1    7.90    1.70
   3   7   1   10.20    2.10
  -4  -7  -1   92.19    4.60
  -4  -7  -1   88.49    5.40
  -4  -7  -1   90.29    5.20
  -4  -7  -1   86.59    6.60
  -4  -7  -1   91.69    4.70
  -4  -7  -1   89.89    3.50
   4   7   1   94.19    4.60
   4   7   1   90.49    5.10
   4   7   1   95.09    3.60
  -5  -7  -1  192.28    7.60
  -5  -7  -1  199.98    8.70
  -5  -7  -1  211.58   10.60
  -5  -7  -1  218.48    9.20
  -5  -7  -1  196.18    6.70
   5   7   1  206.48    6.70
   5   7   1  207.28    8.00
  -6  -7  -1  134.29    7.30
  -6  -7  -1  149.39    6.70
  -6  -7  -1  140.59    6.00
  -6  -7  -1  141.69    5.40
  -6  -7  -1  152.88    9.00
   6   7   1  140.69    5.60
  -7  -7  -1  117.89    6.40
  -7  -7  -1  120.99    7.10
  -7  -7  -1  120.39    5.20
  -7  -7  -1  122.69    5.70
   7   7   1  122.79    6.30
   7   7   1  122.69    5.10
  -8  -7  -1   21.70    3.90
  -8  -7  -1   29.60    3.10
  -8  -7  -1   33.00    3.40
  -8  -7  -1   27.90    3.80
   8   7   1   29.70    2.90
   8   7   1   29.10    3.70
  -9  -7  -1   84.29    5.10
  -9  -7  -1   88.19    7.00
  -9  -7  -1   86.69    6.20
   9   7   1   99.19    6.10
 -10  -7  -1   12.30    2.80
 -10  -7  -1    9.30    3.70
 -10  -7  -1    4.10    3.50
  10   7   1    2.60    2.80
  10   7   1    4.70    2.20
 -11  -7  -1    1.40    3.30
 -11  -7  -1    2.80    3.40
  11   7   1    1.40    2.90
 -12  -7  -1   20.10    4.60
 -12  -7  -1   26.40    5.10
  12   7   1   24.60    4.50
 -13  -7  -1   16.70    5.00
 -13  -7  -1   23.50    5.10
  13   7   1   26.30    5.00
  12  -8  -1   52.19    6.90
  12  -8  -1   37.90    6.00
  11  -8  -1   81.89    8.20
  11  -8  -1   78.89    7.50
  10  -8  -1   15.60    4.30
  10  -8  -1   15.70    4.00
 -10   8   1    9.10    2.70
   9  -8  -1    2.80    3.40
   9  -8  -1    7.50    3.30
   9  -8  -1    0.70    2.10
  -9   8   1    4.20    2.10
   8  -8  -1   43.50    3.60
   8  -8  -1   54.39    5.50
   8  -8  -1   48.60    5.70
   8  -8  -1   42.70    3.90
  -8   8   1   45.30    4.00
   7  -8  -1   46.50    5.10
   7  -8  -1   48.10    3.80
   7  -8  -1   45.20    3.40
   7  -8  -1   38.50    4.50
  -7   8   1   44.30    3.80
   6  -8  -1   18.80    2.30
   6  -8  -1   13.10    3.30
   6  -8  -1   18.90    3.70
   6  -8  -1   16.50    2.70
  -6   8   1   16.70    2.80
   5  -8  -1  325.27   11.00
   5  -8  -1  294.07   11.90
   5  -8  -1  303.37   10.00
   5  -8  -1  315.87   11.80
  -5   8   1  321.57   11.30
   4  -8  -1  328.27   11.80
   4  -8  -1  317.77   11.40
   4  -8  -1  314.67   11.20
   4  -8  -1  312.37    9.90
   4  -8  -1  318.77   11.90
  -4   8   1  305.07   11.90
  -4   8   1  320.17   11.50
   3  -8  -1  123.19    4.50
   3  -8  -1  124.09    6.50
   3  -8  -1  126.49    6.50
   3  -8  -1  138.59    6.30
   3  -8  -1  120.49    4.70
  -3   8   1  118.59    6.40
  -3   8   1  133.29    6.40
   2  -8  -1  358.56   12.10
   2  -8  -1  361.56   11.30
   2  -8  -1  390.76   13.20
   2  -8  -1  376.46   13.00
   2  -8  -1  387.66   13.10
   2  -8  -1  355.96   11.30
  -2   8   1  380.16   13.30
   1  -8  -1    4.40    1.90
   1  -8  -1    7.60    2.40
   1  -8  -1    9.00    1.50
   1  -8  -1    5.60    2.30
   1  -8  -1    6.60    1.60
   0  -8  -1   29.80    3.90
   0  -8  -1   35.90    3.30
   0  -8  -1   39.30    4.00
   0  -8  -1   34.30    2.60
   0  -8  -1   33.60    2.50
  -1  -8  -1  216.28    9.80
  -1  -8  -1  219.58    7.20
  -1  -8  -1  222.38    9.30
  -1  -8  -1  224.88    8.50
  -1  -8  -1  218.28    7.50
  -2  -8  -1  244.88    7.90
  -2  -8  -1  267.37   11.20
  -2  -8  -1  250.07    9.40
  -2  -8  -1  262.67    9.90
  -2  -8  -1  269.07    8.70
   2   8   1  249.97    9.50
   2   8   1  253.67    8.80
  -3  -8  -1  141.69    8.30
  -3  -8  -1  143.09    7.00
  -3  -8  -1  136.79    4.80
  -3  -8  -1  132.39    5.80
  -3  -8  -1  131.19    6.00
   3   8   1  148.59    6.70
   3   8   1  137.99    5.90
  -4  -8  -1  354.96   11.80
  -4  -8  -1  353.66   10.40
  -4  -8  -1  352.76   14.80
  -4  -8  -1  354.16   13.10
  -4  -8  -1  351.96   11.80
   4   8   1  343.87   11.80
  -5  -8  -1   51.49    3.70
  -5  -8  -1   60.89    5.00
  -5  -8  -1   53.39    6.30
  -5  -8  -1   60.59    3.00
  -5  -8  -1   55.59    4.10
   5   8   1   57.09    2.90
   5   8   1   51.69    3.90
  -6  -8  -1   34.30    3.70
  -6  -8  -1   37.10    2.70
  -6  -8  -1   39.90    4.80
  -6  -8  -1   36.30    5.40
  -6  -8  -1   36.70    3.80
  -7  -8  -1  310.67   14.70
  -7  -8  -1  289.97   12.30
  -7  -8  -1  296.97   11.40
  -7  -8  -1  288.57   10.50
  -7  -8  -1  296.27    9.70
   7   8   1  294.37    9.60
  -8  -8  -1    6.40    3.90
  -8  -8  -1    7.50    2.20
  -8  -8  -1   10.70    3.70
  -8  -8  -1    8.00    2.00
  -8  -8  -1    6.10    2.70
   8   8   1    6.90    1.80
  -9  -8  -1  282.47   15.30
  -9  -8  -1  297.57   12.20
  -9  -8  -1  304.87   10.90
  -9  -8  -1  318.97   13.50
   9   8   1  303.87   10.60
   9   8   1  332.27   12.40
 -10  -8  -1    0.60    3.00
 -10  -8  -1    7.60    4.10
 -10  -8  -1    3.40    2.20
 -10  -8  -1    8.50    4.80
  10   8   1    5.40    2.10
  10   8   1    9.30    3.10
 -11  -8  -1    8.40    3.40
 -11  -8  -1   13.90    4.40
 -11  -8  -1    8.40    5.60
  11   8   1   10.20    3.70
 -12  -8  -1   65.19    9.40
 -12  -8  -1   84.49    8.50
 -12  -8  -1   79.79    7.30
  12   8   1   73.09    6.60
  11  -9  -1  154.28    9.80
  11  -9  -1  131.59    9.20
  10  -9  -1    8.50    3.90
  10  -9  -1    9.20    3.90
 -10   9   1    1.90    2.40
   9  -9  -1   -3.70    3.30
   9  -9  -1    0.30    2.20
  -9   9   1    3.60    2.30
   8  -9  -1   50.99    5.40
   8  -9  -1   63.39    4.50
   8  -9  -1   58.79    6.30
  -8   9   1   51.39    4.30
   7  -9  -1    1.60    2.00
   7  -9  -1   -1.90    2.70
   7  -9  -1    1.50    1.60
   7  -9  -1    1.30    2.60
  -7   9   1    4.10    1.90
   6  -9  -1   86.19    6.10
   6  -9  -1   79.49    4.90
   6  -9  -1   76.79    5.80
   6  -9  -1   74.19    4.10
  -6   9   1   76.99    5.00
   5  -9  -1  222.48    8.70
   5  -9  -1  205.68    7.50
   5  -9  -1  215.48    9.80
   5  -9  -1  199.68    9.20
  -5   9   1  221.58    9.10
   4  -9  -1   13.20    3.00
   4  -9  -1   14.20    1.30
   4  -9  -1   15.30    1.20
   4  -9  -1   16.30    3.20
   4  -9  -1   15.20    2.90
   4  -9  -1   14.00    1.80
  -4   9   1   15.60    2.90
   3  -9  -1  643.94   20.20
   3  -9  -1  624.44   18.00
   3  -9  -1  608.34   20.30
   3  -9  -1  618.34   19.50
   3  -9  -1  625.64   18.30
   3  -9  -1  629.34   19.90
   3  -9  -1  627.54   17.80
   2  -9  -1   43.80    4.10
   2  -9  -1   43.70    4.40
   2  -9  -1   44.00    2.60
   2  -9  -1   44.30    3.50
   2  -9  -1   40.90    3.00
   2  -9  -1   39.60    2.80
   2  -9  -1   44.70    4.40
   1  -9  -1   10.90    2.10
   1  -9  -1   12.60    1.80
   1  -9  -1   10.60    2.10
   1  -9  -1    9.00    2.80
   1  -9  -1    9.30    2.60
   1  -9  -1   13.90    2.90
   0  -9  -1  463.55   14.80
   0  -9  -1  463.25   13.80
   0  -9  -1  443.46   14.00
   0  -9  -1  456.35   15.80
   0  -9  -1  465.55   15.10
   0  -9  -1  450.55   16.40
  -1  -9  -1   18.10    3.70
  -1  -9  -1   21.10    3.50
  -1  -9  -1   17.50    2.80
  -1  -9  -1   15.20    2.10
  -1  -9  -1   18.90    2.10
  -2  -9  -1   19.40    1.90
  -2  -9  -1   18.70    2.40
  -2  -9  -1   16.50    3.70
  -2  -9  -1   19.30    3.20
  -2  -9  -1   19.70    2.80
  -3  -9  -1    2.00    1.10
  -3  -9  -1    4.90    2.60
  -3  -9  -1   -0.50    1.90
  -3  -9  -1    1.70    2.70
  -3  -9  -1    3.20    1.70
   3   9   1   -1.40    1.60
  -4  -9  -1  274.57   10.10
  -4  -9  -1  278.07   10.00
  -4  -9  -1  272.67    8.40
  -4  -9  -1  279.97   13.00
  -4  -9  -1  262.67   11.00
   4   9   1  270.07   10.00
  -5  -9  -1  268.87    8.60
  -5  -9  -1  284.87   10.30
  -5  -9  -1  280.47   11.70
  -5  -9  -1  279.17   10.00
  -5  -9  -1  259.17   13.10
  -6  -9  -1  262.97   10.10
  -6  -9  -1  238.18    9.20
  -6  -9  -1  238.18   13.00
  -6  -9  -1  253.57   11.10
  -6  -9  -1  240.48    8.00
   6   9   1  247.48    9.40
  -7  -9  -1   95.29    8.40
  -7  -9  -1   99.79    6.10
  -7  -9  -1   95.79    4.50
  -7  -9  -1   83.09    7.00
  -7  -9  -1   95.89    5.20
   7   9   1   92.99    4.30
  -8  -9  -1   33.80    6.20
  -8  -9  -1   44.50    3.40
  -8  -9  -1   59.59    6.20
  -8  -9  -1   46.10    4.80
   8   9   1   44.40    3.20
  -9  -9  -1    0.90    3.90
  -9  -9  -1   -0.40    2.90
  -9  -9  -1    0.70    3.10
  -9  -9  -1    1.70    1.90
   9   9   1    2.00    1.80
 -10  -9  -1   21.70    4.60
 -10  -9  -1   27.00    4.70
 -10  -9  -1   24.90    5.90
  10   9   1   26.30    3.10
 -11  -9  -1   -2.80    3.70
 -11  -9  -1    4.40    4.70
 -11  -9  -1    1.30    3.10
  11   9   1    5.40    3.20
 -12  -9  -1   -1.20    3.40
 -12  -9  -1    1.30    5.10
 -12  -9  -1    3.60    4.20
  12   9   1    6.30    3.30
  10 -10  -1   33.00    5.80
  10 -10  -1   29.70    5.10
   9 -10  -1    7.70    3.80
   9 -10  -1   11.10    2.70
   9 -10  -1   10.60    3.90
  -9  10   1   14.50    3.10
   8 -10  -1   25.70    4.50
   8 -10  -1   19.60    3.00
   8 -10  -1   21.80    4.80
  -8  10   1   20.90    3.40
   7 -10  -1  152.88    8.50
   7 -10  -1  163.28    7.30
   7 -10  -1  148.09    6.50
   7 -10  -1  152.88    9.00
  -7  10   1  165.38    7.60
   6 -10  -1   66.09    6.10
   6 -10  -1   68.39    4.00
   6 -10  -1   59.59    4.80
   6 -10  -1   77.09    6.00
  -6  10   1   66.89    5.00
   5 -10  -1   35.50    2.80
   5 -10  -1   37.00    4.60
   5 -10  -1   43.30    4.10
   5 -10  -1   30.10    4.40
  -5  10   1   47.90    4.70
   4 -10  -1  242.38   10.70
   4 -10  -1  242.78   10.30
   4 -10  -1  247.28   10.00
   4 -10  -1  251.47    8.60
   4 -10  -1  240.98    7.30
   4 -10  -1  243.48    7.40
   4 -10  -1  240.68    8.20
   3 -10  -1  321.47   12.10
   3 -10  -1  320.97   12.30
   3 -10  -1  301.67   11.30
   3 -10  -1  301.87    9.90
   3 -10  -1  306.17   12.10
   3 -10  -1  316.27    9.90
   3 -10  -1  322.07   10.20
   2 -10  -1   33.90    4.30
   2 -10  -1   34.60    4.20
   2 -10  -1   42.90    4.70
   2 -10  -1   39.70    3.70
   2 -10  -1   34.40    2.80
   2 -10  -1   38.40    3.30
   2 -10  -1   37.30    2.60
   1 -10  -1  144.29    5.60
   1 -10  -1  134.19    7.00
   1 -10  -1  136.09    6.10
   1 -10  -1  134.89    6.20
   1 -10  -1  149.49    6.40
   1 -10  -1  148.49    7.90
   1 -10  -1  131.99    7.30
   0 -10  -1   52.19    5.60
   0 -10  -1   45.90    3.40
   0 -10  -1   46.80    4.10
   0 -10  -1   44.60    3.20
   0 -10  -1   47.40    5.00
   0 -10  -1   47.40    4.30
  -1 -10  -1  533.25   17.50
  -1 -10  -1  532.55   17.10
  -1 -10  -1  549.65   19.50
  -1 -10  -1  524.95   18.30
  -1 -10  -1  531.55   15.90
  -1 -10  -1  527.85   16.20
  -2 -10  -1  242.58    8.80
  -2 -10  -1  259.67   11.00
  -2 -10  -1  241.28   10.20
  -2 -10  -1  235.28    9.60
  -2 -10  -1  245.58   11.90
  -2 -10  -1  239.98    8.00
  -3 -10  -1   28.30    2.30
  -3 -10  -1   26.30    5.00
  -3 -10  -1   24.50    3.30
  -3 -10  -1   31.10    4.20
   3  10   1   26.10    3.00
  -4 -10  -1  177.18    7.50
  -4 -10  -1  171.08    5.90
  -4 -10  -1  165.48    8.50
  -4 -10  -1  173.68    7.60
  -4 -10  -1  170.58   10.50
   4  10   1  172.18    8.40
  -5 -10  -1   74.09    8.30
  -5 -10  -1   62.49    3.10
  -5 -10  -1   54.59    5.60
  -5 -10  -1   63.59    4.80
  -5 -10  -1   59.99    4.30
  -6 -10  -1  239.08    7.80
  -6 -10  -1  252.67   10.00
  -6 -10  -1  230.08    9.20
  -6 -10  -1  249.08   11.50
  -6 -10  -1  218.78   12.90
  -7 -10  -1    3.20    2.70
  -7 -10  -1    6.30    3.70
  -7 -10  -1    5.60    1.60
  -7 -10  -1    5.50    4.30
   7  10   1    2.30    1.60
  -8 -10  -1   44.20    3.20
  -8 -10  -1   34.50    5.40
  -8 -10  -1   48.10    7.90
  -8 -10  -1   45.40    5.00
   8  10   1   42.90    3.20
  -9 -10  -1   86.39    9.90
  -9 -10  -1   91.09    4.80
  -9 -10  -1  100.49    7.00
  -9 -10  -1  104.59    8.50
   9  10   1   93.19    4.80
 -10 -10  -1   46.70    5.60
 -10 -10  -1   54.49    7.20
 -10 -10  -1   40.30    7.90
 -11 -10  -1   24.40    5.70
 -11 -10  -1   20.50    6.40
 -11 -10  -1   28.60    5.20
   9 -11  -1    2.50    3.60
   9 -11  -1    3.30    3.60
   9 -11  -1    3.80    2.30
   8 -11  -1   76.79    6.70
   8 -11  -1   63.49    6.90
   8 -11  -1   74.59    5.10
   7 -11  -1  125.29    5.70
   7 -11  -1  126.09    8.00
   7 -11  -1  128.19    6.50
   7 -11  -1  136.59    8.70
   6 -11  -1  178.48    9.00
   6 -11  -1  155.78    7.50
   6 -11  -1  152.38    8.50
   6 -11  -1  164.48    9.30
   5 -11  -1   64.69    6.00
   5 -11  -1   65.19    4.20
   5 -11  -1   71.49    6.40
   5 -11  -1   65.59    3.80
   5 -11  -1   66.79    5.80
   4 -11  -1    2.60    1.40
   4 -11  -1    3.40    2.70
   4 -11  -1    5.20    1.20
   4 -11  -1    4.30    3.00
   4 -11  -1    5.20    1.80
   4 -11  -1    3.40    2.90
   3 -11  -1  395.26   14.80
   3 -11  -1  445.36   15.40
   3 -11  -1  383.56   12.40
   3 -11  -1  412.16   12.70
   3 -11  -1  390.16   14.90
   3 -11  -1  398.26   12.50
   2 -11  -1  258.57   10.20
   2 -11  -1  288.87   11.80
   2 -11  -1  276.37    9.60
   2 -11  -1  257.37    8.90
   2 -11  -1  288.77   11.60
   2 -11  -1  273.97   10.20
   2 -11  -1  257.77    9.10
   2 -11  -1  265.67   11.20
   1 -11  -1   44.70    4.10
   1 -11  -1   47.80    5.30
   1 -11  -1   48.50    4.00
   1 -11  -1   50.69    3.70
   1 -11  -1   53.59    5.80
   1 -11  -1   45.50    4.70
   1 -11  -1   48.90    3.40
   0 -11  -1    6.30    1.90
   0 -11  -1    5.30    1.90
   0 -11  -1    2.50    2.70
   0 -11  -1    2.00    3.00
   0 -11  -1    1.80    2.20
   0 -11  -1    1.70    2.40
  -1 -11  -1   72.59    4.20
  -1 -11  -1   70.39    6.80
  -1 -11  -1   73.09    6.10
  -1 -11  -1   74.49    4.10
  -1 -11  -1   76.29    5.40
  -1 -11  -1   83.79    5.40
  -2 -11  -1   28.60    4.60
  -2 -11  -1   31.90    4.20
  -2 -11  -1   28.60    3.60
  -2 -11  -1   28.10    2.60
  -2 -11  -1   21.20    4.70
  -3 -11  -1   70.29    6.40
  -3 -11  -1   66.39    4.50
  -3 -11  -1   57.19    5.60
  -3 -11  -1   66.39    7.70
  -3 -11  -1   57.29    3.20
  -4 -11  -1   -3.00    2.60
  -4 -11  -1    4.00    2.30
  -4 -11  -1   -0.30    1.20
  -4 -11  -1   -1.80    3.30
  -5 -11  -1  201.88   12.00
  -5 -11  -1  209.38    9.00
  -5 -11  -1  212.48    6.80
  -5 -11  -1  204.38   10.30
  -6 -11  -1  276.47   15.10
  -6 -11  -1  279.67   12.80
  -6 -11  -1  278.47   11.20
  -6 -11  -1  281.47    8.70
  -7 -11  -1   -1.20    4.20
  -7 -11  -1   -0.60    3.00
  -7 -11  -1   -0.60    2.50
  -7 -11  -1   -0.30    1.20
  -8 -11  -1    6.90    3.50
  -8 -11  -1    0.50    3.40
  -8 -11  -1   -0.80    4.80
  -8 -11  -1    1.50    1.50
  -9 -11  -1    6.60    5.80
  -9 -11  -1   23.50    5.30
  -9 -11  -1   13.30    3.80
 -10 -11  -1   -0.60    5.50
 -10 -11  -1    2.20    4.40
 -10 -11  -1    6.50    3.60
   8 -12  -1   -0.10    2.10
   8 -12  -1    3.20    3.50
   8 -12  -1    3.20    4.00
   7 -12  -1   47.60    4.50
   7 -12  -1   55.49    6.10
   7 -12  -1   46.80    6.30
   6 -12  -1  183.48   10.20
   6 -12  -1  172.48    6.90
   6 -12  -1  183.28    7.40
   6 -12  -1  179.48    8.30
   5 -12  -1    2.60    1.60
   5 -12  -1   -1.50    1.70
   5 -12  -1    1.60    3.00
   5 -12  -1   -0.60    2.30
   5 -12  -1   -3.40    3.00
   4 -12  -1   -0.20    1.70
   4 -12  -1    4.80    3.10
   4 -12  -1    3.10    1.30
   4 -12  -1    1.30    1.20
   4 -12  -1    1.60    2.60
   4 -12  -1    0.80    1.40
   3 -12  -1   20.00    3.90
   3 -12  -1   22.30    2.60
   3 -12  -1   23.80    2.40
   3 -12  -1   27.40    3.80
   3 -12  -1   24.00    4.30
   3 -12  -1   31.40    4.70
   3 -12  -1   25.50    2.70
   2 -12  -1   -0.60    2.90
   2 -12  -1   -2.00    2.10
   2 -12  -1   -0.20    1.90
   2 -12  -1    2.50    2.90
   2 -12  -1    1.10    1.70
   2 -12  -1   -0.50    1.30
   2 -12  -1    1.70    2.80
   1 -12  -1  223.08    8.10
   1 -12  -1  223.78   10.00
   1 -12  -1  211.68    8.70
   1 -12  -1  225.78   11.10
   1 -12  -1  216.68    8.80
   1 -12  -1  221.08   10.50
   1 -12  -1  224.38    9.10
   0 -12  -1    0.70    2.50
   0 -12  -1    5.60    3.10
   0 -12  -1    2.50    1.90
   0 -12  -1   -2.70    2.90
   0 -12  -1    2.50    1.80
   0 -12  -1    1.40    1.70
   0 -12  -1   -0.50    2.20
  -1 -12  -1    2.40    3.60
  -1 -12  -1   -1.60    2.70
  -1 -12  -1    0.20    1.70
  -1 -12  -1    0.80    1.80
  -1 -12  -1    2.30    2.50
  -1 -12  -1   -1.90    2.60
  -2 -12  -1  183.68   11.00
  -2 -12  -1  206.08   10.40
  -2 -12  -1  199.38    8.00
  -2 -12  -1  185.08    6.90
  -2 -12  -1  181.38    9.30
  -2 -12  -1  197.78    8.60
  -3 -12  -1    1.40    2.10
  -3 -12  -1    2.30    1.40
  -3 -12  -1   -2.80    3.30
  -3 -12  -1    4.50    3.10
  -3 -12  -1    6.30    3.90
  -4 -12  -1   -3.80    3.80
  -4 -12  -1    2.20    2.40
  -4 -12  -1    2.80    3.30
  -4 -12  -1    1.80    1.20
  -5 -12  -1  121.59    8.40
  -5 -12  -1  125.99    6.80
  -5 -12  -1  126.89   10.40
  -5 -12  -1  120.39    4.40
  -6 -12  -1   11.50    4.30
  -6 -12  -1   19.60    3.60
  -6 -12  -1   12.40    5.00
  -7 -12  -1   49.50    7.80
  -7 -12  -1   58.09    5.80
  -7 -12  -1   59.39    7.10
  -8 -12  -1    3.30    4.10
  -8 -12  -1    1.70    3.10
  -8 -12  -1    6.90    5.00
  -9 -12  -1   -2.30    3.70
  -9 -12  -1    6.50    3.50
  -9 -12  -1    0.90    5.30
   6 -13  -1    4.60    3.40
   6 -13  -1   -2.40    2.80
   6 -13  -1    4.10    2.60
   6 -13  -1    1.50    3.50
   5 -13  -1   58.89    5.50
   5 -13  -1   52.29    5.90
   5 -13  -1   65.09    4.20
   5 -13  -1   58.59    6.50
   4 -13  -1   28.50    2.30
   4 -13  -1   31.50    4.40
   4 -13  -1   29.40    3.00
   4 -13  -1   30.60    5.10
   4 -13  -1   33.90    4.70
   3 -13  -1    8.90    3.50
   3 -13  -1    8.00    1.80
   3 -13  -1    7.00    2.10
   3 -13  -1    3.70    3.00
   3 -13  -1    9.00    2.10
   3 -13  -1    4.70    3.50
   3 -13  -1    7.20    2.80
   2 -13  -1  218.88    9.10
   2 -13  -1  221.38   10.90
   2 -13  -1  222.28   10.60
   2 -13  -1  211.28    7.90
   2 -13  -1  206.48    9.10
   2 -13  -1  200.38    7.50
   2 -13  -1  206.78   10.10
   1 -13  -1   48.90    4.60
   1 -13  -1   48.20    6.30
   1 -13  -1   48.00    5.30
   1 -13  -1   38.10    5.60
   1 -13  -1   45.00    4.20
   1 -13  -1   38.90    3.60
   1 -13  -1   38.20    5.40
   0 -13  -1   10.60    3.10
   0 -13  -1   14.80    2.50
   0 -13  -1    9.30    2.80
   0 -13  -1   13.80    3.90
   0 -13  -1   12.40    4.20
   0 -13  -1    6.60    3.10
  -1 -13  -1   67.09    5.60
  -1 -13  -1   63.59    4.40
  -1 -13  -1   82.69    8.00
  -1 -13  -1   71.49    4.20
  -1 -13  -1   75.49    4.30
  -1 -13  -1   64.29    5.80
  -1 -13  -1   68.59    6.80
  -2 -13  -1    5.70    1.60
  -2 -13  -1    4.40    3.50
  -2 -13  -1    2.60    2.20
  -2 -13  -1    2.70    1.60
  -2 -13  -1    3.20    3.00
  -2 -13  -1    7.20    2.80
  -3 -13  -1  105.49    7.50
  -3 -13  -1  113.29    6.20
  -3 -13  -1  104.69    4.50
  -3 -13  -1  114.29    9.70
  -3 -13  -1  105.79    5.40
  -3 -13  -1  117.59    6.60
  -4 -13  -1   13.30    4.50
  -4 -13  -1   15.20    4.50
  -4 -13  -1   14.50    3.10
  -4 -13  -1   21.30    2.00
  -4 -13  -1   24.50    6.20
  -5 -13  -1    3.90    4.50
  -5 -13  -1    7.70    4.00
  -5 -13  -1    3.00    2.70
  -6 -13  -1   98.29   10.90
  -6 -13  -1   82.49    6.30
  -6 -13  -1   91.99    8.20
  -7 -13  -1   77.99    6.30
  -7 -13  -1   60.79    7.20
  -7 -13  -1   63.69    9.50
   4 -14  -1  101.09    6.90
   4 -14  -1   95.79    7.60
   4 -14  -1   92.49    6.80
   4 -14  -1   94.59    4.90
   4 -14  -1   93.79    7.60
   3 -14  -1   14.90    4.20
   3 -14  -1    7.00    2.20
   3 -14  -1   15.60    3.50
   3 -14  -1   14.50    2.40
   3 -14  -1   14.80    3.90
   3 -14  -1    8.90    3.90
   2 -14  -1   57.39    6.20
   2 -14  -1   71.99    6.90
   2 -14  -1   59.89    4.70
   2 -14  -1   58.09    5.20
   2 -14  -1   69.19    4.20
   2 -14  -1   51.09    6.30
   1 -14  -1   36.20    5.80
   1 -14  -1   24.30    3.80
   1 -14  -1   32.10    3.70
   1 -14  -1   33.60    4.80
   1 -14  -1   23.00    4.60
   0 -14  -1   21.80    3.10
   0 -14  -1   22.20    3.70
   0 -14  -1   22.10    4.90
   0 -14  -1   18.80    5.90
   0 -14  -1   19.80    4.10
   0 -14  -1   23.70    3.00
  -1 -14  -1    6.70    2.10
  -1 -14  -1    2.10    3.50
  -1 -14  -1    3.20    4.90
  -1 -14  -1    6.90    2.30
  -1 -14  -1    5.90    3.20
  -1 -14  -1    7.30    3.10
  -2 -14  -1   37.10    6.60
  -2 -14  -1   32.40    3.00
  -2 -14  -1   44.40    6.10
  -2 -14  -1   33.20    3.60
  -2 -14  -1   27.80    4.20
  -3 -14  -1   53.19    4.60
  -3 -14  -1   50.39    3.00
  -3 -14  -1   54.79    8.00
  -3 -14  -1   49.10    6.20
  -3 -14  -1   45.40    6.20
  -4 -14  -1   -0.10    3.70
  -4 -14  -1    1.10    2.40
  -4 -14  -1    4.70    2.50
  -4 -14  -1   -1.50    4.40
  -4 -14  -1    0.40    3.40
  -5 -14  -1   -4.00    3.90
  -5 -14  -1   -3.40    3.40
  -5 -14  -1   -0.30    5.10
  -5 -14  -1   -0.70    2.30
  -5 -14  -1    2.80    2.50
  -4 -13   2    4.10    4.40
  -4 -13   2   -0.50    3.70
  -4 -13   2    3.30    3.40
  -4 -13   2    2.10    3.10
  -4 -13   2    3.90    2.30
  -3 -13   2   97.59    8.00
  -3 -13   2  107.89    8.00
  -3 -13   2  110.99    9.90
  -3 -13   2  101.09    5.60
  -3 -13   2   88.29    5.60
  -2 -13   2   26.70    3.90
  -2 -13   2   20.80    3.20
  -2 -13   2   30.70    5.10
  -2 -13   2   22.40    4.30
  -2 -13   2   16.00    5.00
  -2 -13   2   26.20    3.50
  -1 -13   2   43.20    7.80
  -1 -13   2   48.20    4.50
  -1 -13   2   40.20    7.40
  -1 -13   2   51.59    4.90
  -1 -13   2   49.40    5.50
  -1 -13   2   48.90    4.60
   0 -13   2    7.60    3.30
   0 -13   2    6.00    2.90
   0 -13   2    8.30    2.80
   0 -13   2    3.60    2.90
   0 -13   2    8.10    4.00
   0 -13   2    4.90    2.80
   1 -13   2   15.00    4.00
   1 -13   2   14.20    3.60
   1 -13   2   17.40    3.50
   1 -13   2   15.50    3.40
   1 -13   2   13.60    3.00
   1 -13   2   13.80    3.10
   2 -13   2  176.28    8.60
   2 -13   2  166.28    8.70
   2 -13   2  153.68    8.30
   2 -13   2  177.78    8.00
   2 -13   2  177.68    8.70
   2 -13   2  148.79    9.00
   3 -13   2    0.80    2.40
   3 -13   2   -1.80    2.60
   3 -13   2   -3.40    2.70
   3 -13   2    0.20    2.70
   3 -13   2    0.80    2.60
   3 -13   2   -0.80    2.30
   4 -13   2   22.10    3.60
   4 -13   2   17.40    3.50
   4 -13   2   15.20    4.70
   4 -13   2   19.80    3.60
   4 -13   2   26.20    4.50
   5 -13   2   75.29    5.60
   5 -13   2   84.29    4.40
   5 -13   2   80.29    6.70
   5 -13   2   73.99    6.10
   5 -13   2   91.89    7.40
   5 -13   2   71.89    5.20
  -7 -12   2   47.80    5.80
  -7 -12   2   47.20    3.60
  -7 -12   2   50.89    7.20
  -7 -12   2   52.49    4.60
  -7 -12   2   44.90    8.50
  -6 -12   2   -4.10    3.80
  -6 -12   2    5.20    2.00
  -6 -12   2   -1.70    2.00
  -6 -12   2    5.60    5.50
  -6 -12   2   -0.60    2.90
  -5 -12   2  232.08    8.90
  -5 -12   2  256.17    9.60
  -5 -12   2  236.68   14.50
  -5 -12   2  259.77   12.80
  -5 -12   2  264.67   11.50
  -4 -12   2    8.80    2.30
  -4 -12   2   -1.10    4.60
  -4 -12   2    5.30    2.40
  -4 -12   2    1.70    2.80
  -4 -12   2    9.90    4.20
  -3 -12   2    1.20    2.00
  -3 -12   2   -3.40    2.80
  -3 -12   2   -0.20    2.20
  -3 -12   2   -0.40    3.20
  -3 -12   2    4.50    1.90
  -3 -12   2   -1.10    2.40
  -3 -12   2   -2.80    3.80
  -2 -12   2  180.18    7.90
  -2 -12   2  194.28    8.10
  -2 -12   2  186.78    8.00
  -2 -12   2  192.68    8.80
  -2 -12   2  188.18   11.40
  -2 -12   2  187.28    9.60
  -2 -12   2  203.68   10.20
  -1 -12   2   19.00    3.90
  -1 -12   2   18.10    3.30
  -1 -12   2   18.60    3.10
  -1 -12   2   18.50    3.10
  -1 -12   2   18.20    3.90
  -1 -12   2   18.20    4.60
   0 -12   2   -0.80    2.20
   0 -12   2    2.50    2.60
   0 -12   2    0.80    3.20
   0 -12   2    0.20    2.10
   0 -12   2    0.50    2.10
   0 -12   2    3.20    2.80
   1 -12   2   13.30    3.20
   1 -12   2   14.20    3.00
   1 -12   2   16.20    3.50
   1 -12   2   16.40    4.10
   1 -12   2    9.80    3.00
   1 -12   2   11.30    3.30
   2 -12   2    8.90    2.90
   2 -12   2    6.20    3.30
   2 -12   2   14.50    3.30
   2 -12   2    8.50    3.00
   2 -12   2   11.60    3.10
   2 -12   2    7.70    2.60
   3 -12   2   47.30    5.20
   3 -12   2   54.89    5.20
   3 -12   2   49.50    5.20
   3 -12   2   50.89    4.50
   3 -12   2   42.00    5.00
   3 -12   2   50.99    4.70
   3 -12   2   50.09    3.80
   4 -12   2   58.29    5.90
   4 -12   2   62.79    5.20
   4 -12   2   46.90    4.50
   4 -12   2   61.09    5.90
   4 -12   2   56.69    4.30
   5 -12   2   30.00    4.80
   5 -12   2   27.60    2.90
   5 -12   2   30.60    4.10
   5 -12   2   27.60    3.70
   5 -12   2   22.50    3.30
   6 -12   2  193.38    7.20
   6 -12   2  184.28    9.00
   6 -12   2  180.58   10.10
   6 -12   2  177.88   10.10
   6 -12   2  189.68    8.70
   7 -12   2   46.60    5.10
   7 -12   2   46.90    6.20
   7 -12   2   45.80    6.00
  -8 -11   2    3.20    5.00
  -8 -11   2    8.00    4.20
  -8 -11   2    9.20    3.80
  -8 -11   2    6.80    2.60
  -7 -11   2    4.10    2.40
  -7 -11   2   -4.00    3.80
  -7 -11   2    2.60    4.50
  -7 -11   2   -3.60    2.90
  -6 -11   2   30.90    5.60
  -6 -11   2   31.90    2.80
  -6 -11   2   35.50    7.10
  -6 -11   2   35.60    3.70
  -6 -11   2   28.50    4.60
  -5 -11   2  104.39    4.70
  -5 -11   2  103.49    5.60
  -5 -11   2   92.69    7.90
  -5 -11   2  101.99    4.80
  -5 -11   2   73.29    8.80
  -5 -11   2  107.09    6.90
  -4 -11   2   19.40    3.60
  -4 -11   2   21.20    2.70
  -4 -11   2   25.80    3.20
  -4 -11   2   27.40    9.70
  -4 -11   2   18.80    2.50
  -4 -11   2   19.30    4.50
  -3 -11   2   29.50    3.20
  -3 -11   2   31.80    4.10
  -3 -11   2   46.80    6.70
  -3 -11   2   34.60    3.60
  -3 -11   2   31.90    3.20
  -3 -11   2   37.00    5.10
  -2 -11   2   47.00    5.50
  -2 -11   2   38.90    3.60
  -2 -11   2   54.79    7.00
  -2 -11   2   44.00    4.10
  -2 -11   2   35.30    4.00
  -2 -11   2   41.70    4.40
  -2 -11   2   40.80    4.90
  -1 -11   2  174.08    7.60
  -1 -11   2  177.58    7.70
  -1 -11   2  158.08    9.70
  -1 -11   2  186.88    8.90
  -1 -11   2  166.18    8.00
  -1 -11   2  187.98    8.00
  -1 -11   2  170.58    8.80
   0 -11   2   66.79    4.70
   0 -11   2   71.69    5.60
   0 -11   2   67.99    5.00
   0 -11   2   71.89    5.70
   0 -11   2   70.19    5.00
   0 -11   2   68.69    6.60
   1 -11   2   19.60    3.30
   1 -11   2   27.90    3.50
   1 -11   2   23.20    3.70
   1 -11   2   20.40    3.40
   1 -11   2   20.00    3.30
   1 -11   2   24.80    4.30
   2 -11   2  320.27   11.40
   2 -11   2  310.77   11.90
   2 -11   2  301.67   11.60
   2 -11   2  284.87   12.30
   2 -11   2  290.47   11.50
   2 -11   2  299.97   11.30
   3 -11   2  320.17   12.40
   3 -11   2  324.97   14.70
   3 -11   2  327.17   12.20
   3 -11   2  303.27   11.70
   3 -11   2  335.07   12.80
   4 -11   2  111.59    5.50
   4 -11   2  105.09    7.10
   4 -11   2  100.99    6.10
   4 -11   2  107.89    5.00
   4 -11   2  102.49    6.30
   4 -11   2  102.19    6.00
   4 -11   2  101.69    6.80
   5 -11   2    7.60    3.30
   5 -11   2    8.40    3.30
   5 -11   2   11.00    2.90
   5 -11   2   10.60    3.10
   5 -11   2   10.30    2.00
   5 -11   2    7.20    2.20
   5 -11   2    8.30    1.60
   6 -11   2   57.49    3.60
   6 -11   2   58.59    2.70
   6 -11   2   50.79    5.10
   6 -11   2   61.89    6.60
   7 -11   2  151.78    9.00
   7 -11   2  140.79    7.80
   8 -11   2  121.19    7.50
   8 -11   2  120.59    8.40
   9 -11   2   -8.50    2.70
  -9 -10   2   64.79    5.30
  -9 -10   2   97.39    9.20
  -9 -10   2   66.69    7.00
  -8 -10   2   19.20    3.40
  -8 -10   2   24.40    4.50
  -8 -10   2   24.50    5.40
  -7 -10   2    3.40    3.40
  -7 -10   2    2.40    2.20
  -7 -10   2    2.20    3.00
  -7 -10   2    3.40    1.50
   6  10  -2    1.10    1.90
  -6 -10   2   -3.70    3.50
  -6 -10   2    2.20    2.00
  -6 -10   2    2.90    1.40
  -6 -10   2    2.00    3.00
   5  10  -2  112.89    5.70
  -5 -10   2  108.79    4.80
  -5 -10   2  113.89    6.90
  -5 -10   2  134.59   14.00
  -5 -10   2   83.59   10.10
  -4 -10   2  321.77   13.40
  -4 -10   2  316.27   10.40
  -4 -10   2  305.47   11.00
  -4 -10   2  311.67   14.90
  -4 -10   2  297.77   10.30
  -4 -10   2  339.47   12.40
  -3 -10   2   19.10    4.00
  -3 -10   2   16.10    2.40
  -3 -10   2   25.20    3.00
  -3 -10   2   20.60    2.50
  -3 -10   2   21.70    5.20
  -3 -10   2   23.80    3.60
  -2 -10   2    8.70    3.10
  -2 -10   2    5.90    2.00
  -2 -10   2    3.70    2.00
  -2 -10   2   10.10    2.70
  -2 -10   2    9.80    3.70
  -1 -10   2  439.36   14.20
  -1 -10   2  446.36   15.60
  -1 -10   2  423.56   15.50
  -1 -10   2  441.56   15.80
  -1 -10   2  457.15   15.00
  -1 -10   2  427.86   17.10
   0 -10   2  245.28    9.40
   0 -10   2  232.18    9.50
   0 -10   2  254.97    9.60
   0 -10   2  236.78   10.00
   0 -10   2  250.57   11.40
   0 -10   2  246.18   10.20
   1 -10   2   70.69    5.90
   1 -10   2   66.99    4.80
   1 -10   2   68.49    4.70
   1 -10   2   65.49    4.60
   1 -10   2   61.99    5.00
   1 -10   2   63.09    4.90
   2 -10   2   21.40    3.30
   2 -10   2   20.40    3.20
   2 -10   2   14.50    2.80
   2 -10   2   18.50    3.30
   2 -10   2   21.70    3.80
   3 -10   2   60.99    4.30
   3 -10   2   57.59    4.70
   3 -10   2   58.99    4.90
   3 -10   2   58.89    5.20
   3 -10   2   62.69    4.60
   3 -10   2   52.79    4.70
   4 -10   2   98.59    5.60
   4 -10   2  105.69    5.10
   4 -10   2  104.69    4.80
   4 -10   2  109.49    6.90
   4 -10   2  106.29    5.90
   4 -10   2  108.19    6.50
   4 -10   2  107.49    6.10
   5 -10   2    2.60    1.60
   5 -10   2    3.30    2.40
   5 -10   2    3.40    1.90
   5 -10   2    6.40    2.90
   5 -10   2    4.20    1.40
   5 -10   2    4.20    2.70
   6 -10   2    0.60    2.70
   6 -10   2   -0.60    0.90
   6 -10   2    0.90    2.40
   6 -10   2    1.00    1.00
   6 -10   2    1.10    1.40
   7 -10   2  159.48    8.00
   7 -10   2  154.08    9.00
   8 -10   2   11.40    4.00
   8 -10   2    6.80    3.10
   9 -10   2   27.30    5.30
   9 -10   2   17.30    3.80
  10 -10   2   27.40    5.30
  10 -10   2   31.00    4.90
 -10  -9   2    2.20    3.90
 -10  -9   2   -1.50    2.70
 -10  -9   2    2.60    3.60
  -9  -9   2   78.19    8.10
  -9  -9   2   71.99    5.50
  -9  -9   2   67.09    6.60
  -8  -9   2  147.79    9.80
  -8  -9   2  146.19    6.10
  -8  -9   2  146.49    7.30
  -8  -9   2  174.98    9.10
   7   9  -2    3.30    2.00
  -7  -9   2    2.20    3.70
  -7  -9   2    1.50    2.80
  -7  -9   2    4.40    2.40
  -7  -9   2   -0.30    1.40
   6   9  -2   23.60    3.10
  -6  -9   2   28.80    3.40
  -6  -9   2   30.70    7.60
  -6  -9   2   27.00    2.40
  -6  -9   2   32.50    4.40
   5   9  -2  151.68    6.80
  -5  -9   2  164.78    8.80
  -5  -9   2  162.08    6.10
  -5  -9   2  161.48    8.00
  -5  -9   2  163.78    7.00
   4   9  -2   36.10    5.20
  -4  -9   2   32.70    4.70
  -4  -9   2   38.40    4.20
  -4  -9   2   29.60    2.70
  -4  -9   2   37.90    3.50
  -3  -9   2   60.19    3.50
  -3  -9   2   61.39    3.50
  -3  -9   2   67.39    5.60
  -3  -9   2   48.70    3.90
  -3  -9   2   58.39    4.60
  -3  -9   2   51.29    6.50
  -2  -9   2  161.68    8.00
  -2  -9   2  145.99    7.00
  -2  -9   2  144.19    6.20
  -2  -9   2  159.98    6.70
  -2  -9   2  168.18    7.40
  -2  -9   2  151.18    6.20
  -2  -9   2  165.58    9.40
  -1  -9   2   43.00    3.40
  -1  -9   2   52.29    4.60
  -1  -9   2   45.90    3.70
  -1  -9   2   56.19    6.10
  -1  -9   2   46.20    3.90
   0  -9   2  638.74   19.30
   0  -9   2  604.24   19.10
   0  -9   2  618.04   21.00
   0  -9   2  614.64   19.60
   0  -9   2  631.64   18.90
   0  -9   2  615.34   19.80
   1  -9   2   38.90    3.80
   1  -9   2   37.60    3.70
   1  -9   2   46.70    4.30
   1  -9   2   38.70    4.50
   1  -9   2   38.30    3.60
   2  -9   2   55.49    4.20
   2  -9   2   61.29    4.50
   2  -9   2   57.69    4.70
   2  -9   2   53.69    4.30
   2  -9   2   68.19    5.00
   2  -9   2   57.39    4.20
   3  -9   2  652.53   20.00
   3  -9   2  646.74   20.20
   3  -9   2  638.84   20.00
   3  -9   2  644.74   20.50
   3  -9   2  631.04   19.50
   3  -9   2  673.33   20.80
   4  -9   2   36.70    4.30
   4  -9   2   34.20    4.10
   4  -9   2   29.00    4.00
   4  -9   2   38.80    3.50
   4  -9   2   40.80    3.40
   4  -9   2   32.40    2.60
   4  -9   2   38.20    3.20
   5  -9   2   81.19    5.20
   5  -9   2   78.39    5.20
   5  -9   2   76.29    5.60
   5  -9   2   75.49    3.80
   5  -9   2   76.79    4.20
   6  -9   2    1.30    2.20
   6  -9   2    3.00    1.30
   6  -9   2    1.10    0.90
   6  -9   2    3.20    2.60
   6  -9   2    3.10    1.10
   7  -9   2    3.30    2.50
   7  -9   2    5.70    3.20
   8  -9   2  235.68   11.00
   8  -9   2  225.38    9.90
   9  -9   2   60.09    6.70
   9  -9   2   67.99    5.90
  10  -9   2   -1.40    3.50
  10  -9   2   -2.90    2.80
  11  -9   2   67.79    6.60
  11  -9   2   76.39    8.00
 -11  -8   2   36.30    5.60
 -11  -8   2   30.70    6.20
 -11  -8   2   37.10    4.60
 -10  -8   2   12.20    3.90
 -10  -8   2   17.40    3.50
 -10  -8   2   19.80    4.80
  -9  -8   2   92.69    5.50
  -9  -8   2   92.09    6.20
  -9  -8   2   78.99    7.20
  -9  -8   2  107.59    7.50
  -8  -8   2    8.70    2.70
  -8  -8   2    6.10    3.70
  -8  -8   2   10.80    2.10
  -8  -8   2   12.80    3.80
   7   8  -2   85.39    5.10
  -7  -8   2   93.59    4.40
  -7  -8   2   98.29    5.60
  -7  -8   2   95.49    6.60
  -7  -8   2   82.69    7.20
   6   8  -2    8.00    2.00
  -6  -8   2    3.10    1.40
  -6  -8   2    6.60    2.20
  -6  -8   2    5.90    3.10
  -6  -8   2    6.50    2.80
   5   8  -2   22.70    3.20
  -5  -8   2   23.80    4.10
  -5  -8   2   23.00    2.20
  -5  -8   2   19.40    3.10
  -5  -8   2   29.40    3.20
   4   8  -2   42.60    3.50
  -4  -8   2   45.70    2.90
  -4  -8   2   41.20    4.10
  -4  -8   2   53.19    3.70
  -4  -8   2   39.50    4.60
   3   8  -2  105.89    5.30
  -3  -8   2  115.49    6.00
  -3  -8   2  102.99    5.10
  -3  -8   2  109.89    5.70
  -3  -8   2  115.79    4.70
  -3  -8   2  114.59    6.70
  -2  -8   2   18.90    2.50
  -2  -8   2   19.30    2.70
  -2  -8   2   20.90    2.30
  -2  -8   2   17.90    2.10
  -2  -8   2   19.90    2.80
  -2  -8   2   17.10    3.40
  -1  -8   2  171.88    7.80
  -1  -8   2  168.98    8.10
  -1  -8   2  166.08    6.80
  -1  -8   2  165.68    6.40
  -1  -8   2  175.28    8.80
   0  -8   2  502.45   15.40
   0  -8   2  487.85   15.80
   0  -8   2  502.25   15.70
   0  -8   2  478.35   16.30
   0  -8   2  510.95   17.40
   0  -8   2  513.35   16.20
   1  -8   2    2.10    2.20
   1  -8   2    2.70    1.80
   1  -8   2    4.10    1.80
   1  -8   2    1.70    1.80
   1  -8   2    1.90    1.70
   1  -8   2   -1.30    1.60
   2  -8   2   10.50    2.20
   2  -8   2   12.20    2.40
   2  -8   2   13.60    2.70
   2  -8   2   13.30    2.40
   2  -8   2   11.50    2.30
   3  -8   2   37.80    4.00
   3  -8   2   35.80    3.40
   3  -8   2   43.20    3.60
   3  -8   2   35.30    3.00
   3  -8   2   42.80    3.80
   4  -8   2  162.98    6.90
   4  -8   2  156.18    5.80
   4  -8   2  163.68    6.10
   4  -8   2  151.28    6.50
   4  -8   2  162.38    6.50
   4  -8   2  172.28    7.60
  -5   8  -2  108.39    6.00
   5  -8   2  118.49    6.60
   5  -8   2  116.49    4.40
   5  -8   2  125.39    4.70
   5  -8   2  115.89    6.00
   5  -8   2  113.19    4.70
   5  -8   2  113.69    5.50
  -6   8  -2    4.90    2.30
   6  -8   2    4.40    2.70
   6  -8   2    3.30    1.90
   6  -8   2    5.10    1.10
   6  -8   2    2.20    2.20
   6  -8   2    4.70    1.00
   6  -8   2    5.50    1.50
   7  -8   2  175.58    8.90
   7  -8   2  164.58    7.80
   8  -8   2  542.85   17.70
   8  -8   2  495.05   18.50
   9  -8   2  102.69    6.80
   9  -8   2  108.29    7.60
  10  -8   2    8.00    3.70
  10  -8   2    5.90    3.30
  11  -8   2  156.98   10.40
  11  -8   2  167.98    9.90
  12  -8   2    7.30    3.70
  12  -8   2   10.60    4.30
 -12  -7   2   44.60    8.10
 -12  -7   2   49.70    7.10
 -12  -7   2   38.50    6.00
  11   7  -2    3.80    2.70
 -11  -7   2   -0.40    3.50
 -11  -7   2   -2.40    2.70
 -11  -7   2    0.80    3.60
  10   7  -2    2.50    2.50
 -10  -7   2    2.30    1.80
 -10  -7   2    3.60    2.90
 -10  -7   2    0.90    2.70
 -10  -7   2    2.70    3.40
   9   7  -2  109.69    6.00
  -9  -7   2  128.39    7.60
  -9  -7   2  118.39    6.90
  -9  -7   2  120.69    8.20
  -8  -7   2   93.29    7.50
  -8  -7   2   96.79    6.80
  -8  -7   2   87.29    4.50
  -8  -7   2   91.89    5.80
   7   7  -2  294.27   11.00
  -7  -7   2  314.37   12.30
  -7  -7   2  303.97   10.10
  -7  -7   2  310.17   11.20
  -7  -7   2  335.07   13.40
   6   7  -2    7.80    2.00
  -6  -7   2   12.20    2.50
  -6  -7   2    6.50    2.80
  -6  -7   2    6.00    1.50
  -6  -7   2    2.70    2.40
   5   7  -2   35.20    3.30
  -5  -7   2   31.00    2.60
  -5  -7   2   31.00    3.20
  -5  -7   2   29.40    4.00
  -5  -7   2   33.80    3.90
   4   7  -2  326.57   10.70
  -4  -7   2  299.47   11.20
  -4  -7   2  321.67   11.40
  -4  -7   2  311.87   10.60
  -4  -7   2  316.37   12.30
  -4  -7   2  311.67    9.70
   3   7  -2   28.90    3.30
   3   7  -2   29.50    2.80
  -3  -7   2   31.10    2.90
  -3  -7   2   25.10    3.40
  -3  -7   2   30.00    3.40
  -3  -7   2   27.50    3.80
  -3  -7   2   28.30    2.10
   2   7  -2    1.00    1.40
   2   7  -2    0.80    1.40
  -2  -7   2    2.00    1.20
  -2  -7   2    2.30    1.30
  -2  -7   2    0.30    1.30
  -2  -7   2    1.90    1.70
  -2  -7   2    0.50    1.50
  -2  -7   2    2.70    2.20
  -1  -7   2   53.29    3.70
  -1  -7   2   52.39    3.00
  -1  -7   2   50.59    4.00
  -1  -7   2   50.49    3.40
   0  -7   2    8.90    2.00
   0  -7   2   11.00    2.30
   0  -7   2   15.10    2.00
   0  -7   2   13.00    2.80
   0  -7   2    8.80    1.90
   0  -7   2    9.20    2.10
   1  -7   2  251.07    9.40
   1  -7   2  269.07    9.10
   1  -7   2  266.57    9.40
   1  -7   2  268.07    9.40
   1  -7   2  265.87   10.20
   1  -7   2  266.67    9.30
   2  -7   2    0.30    1.70
   2  -7   2   -0.80    1.40
   2  -7   2    1.20    1.50
   2  -7   2    2.60    1.80
   2  -7   2    0.50    1.40
   2  -7   2    2.40    1.60
   3  -7   2  290.57    9.70
   3  -7   2  264.77   13.00
   3  -7   2  285.87    9.60
   3  -7   2  268.27   10.10
   3  -7   2  284.17    9.30
  -4   7  -2  515.25   15.90
   4  -7   2  490.45   14.80
   4  -7   2  494.25   15.40
   4  -7   2  496.25   14.70
   4  -7   2  472.35   16.00
   4  -7   2  497.45   15.20
   4  -7   2  482.85   14.60
  -5   7  -2    9.10    2.30
   5  -7   2   11.10    2.30
   5  -7   2   12.10    1.50
   5  -7   2   11.60    1.50
   5  -7   2   14.70    1.70
   5  -7   2   10.20    2.50
   5  -7   2   11.00    2.00
  -6   7  -2  152.58    7.00
   6  -7   2  147.69    4.80
   6  -7   2  143.59    4.70
   6  -7   2  149.59    7.50
   6  -7   2  137.79    6.20
   6  -7   2  140.99    7.30
   6  -7   2  144.29    4.70
  -7   7  -2   57.89    4.70
   7  -7   2   66.89    4.90
   7  -7   2   59.79    5.30
   8  -7   2    7.60    2.80
   8  -7   2   12.40    3.30
   9  -7   2  596.44   19.80
   9  -7   2  604.74   21.10
  10  -7   2  144.19    8.20
  10  -7   2  153.78    9.10
  11  -7   2   21.50    4.60
  11  -7   2   31.10    4.70
  12  -7   2   22.90    4.60
  12  -7   2   15.90    4.50
  12   6  -2   25.50    4.20
 -12  -6   2   16.30    5.00
 -12  -6   2    8.50    4.30
  11   6  -2  202.08    9.00
 -11  -6   2  170.68    9.60
 -11  -6   2  172.68   10.70
 -11  -6   2  187.08    9.50
  10   6  -2    8.60    2.80
 -10  -6   2    6.90    3.00
 -10  -6   2    6.50    3.60
 -10  -6   2    8.30    3.70
 -10  -6   2    4.30    2.00
   9   6  -2   37.10    3.80
  -9  -6   2   27.70    4.40
  -9  -6   2   36.20    5.10
  -9  -6   2   37.40    5.70
  -9  -6   2   37.70    4.30
   8   6  -2  360.26   12.00
  -8  -6   2  339.37   11.60
  -8  -6   2  356.66   12.70
  -8  -6   2  373.36   13.60
  -8  -6   2  349.57   14.40
   7   6  -2   64.09    4.30
   7   6  -2   71.19    4.10
  -7  -6   2   65.69    5.00
  -7  -6   2   71.49    4.70
  -7  -6   2   59.29    3.50
  -7  -6   2   70.39    5.70
  -6  -6   2   78.59    5.70
  -6  -6   2   76.59    3.70
  -6  -6   2   89.99    5.30
  -6  -6   2   78.69    4.70
   5   6  -2  238.98    8.50
  -5  -6   2  233.98    9.30
  -5  -6   2  242.08   10.10
  -5  -6   2  230.88    9.10
  -5  -6   2  227.98    7.50
  -5  -6   2  225.58    8.50
   4   6  -2   26.80    3.20
   4   6  -2   21.50    2.50
  -4  -6   2   26.40    2.70
  -4  -6   2   23.20    1.90
  -4  -6   2   17.30    2.70
  -4  -6   2   26.00    3.00
  -4  -6   2   27.80    3.60
   3   6  -2  463.55   14.20
   3   6  -2  461.25   14.80
  -3  -6   2  442.06   13.80
  -3  -6   2  442.16   14.50
  -3  -6   2  460.15   15.40
  -3  -6   2  481.45   14.90
  -3  -6   2  467.25   14.20
   2   6  -2  475.65   14.80
   2   6  -2  456.25   14.10
  -2  -6   2  455.95   13.50
  -2  -6   2  463.95   14.60
  -2  -6   2  440.56   14.00
  -2  -6   2  483.75   15.20
  -2  -6   2  457.15   14.40
   1   6  -2   54.29    3.20
  -1  -6   2   50.39    3.20
  -1  -6   2   50.39    2.70
  -1  -6   2   56.89    3.50
  -1  -6   2   54.59    3.90
   0  -6   2  510.15   15.90
   0  -6   2  523.05   15.80
   0  -6   2  514.45   15.20
   0  -6   2  518.75   15.60
   0  -6   2  500.85   15.70
   1  -6   2   46.80    3.10
   1  -6   2   46.30    3.60
   1  -6   2   41.20    2.80
   1  -6   2   43.70    3.10
   1  -6   2   44.60    3.20
   1  -6   2   47.30    3.20
   2  -6   2  416.66   13.00
   2  -6   2  431.56   13.50
   2  -6   2  417.16   13.30
   2  -6   2  424.26   13.60
  -3   6  -2    5.50    1.60
  -3   6  -2    5.50    1.70
   3  -6   2    9.80    1.80
   3  -6   2    6.50    1.50
  -4   6  -2   67.89    4.10
  -4   6  -2   65.79    3.90
   4  -6   2   68.09    3.80
   4  -6   2   66.89    3.10
   4  -6   2   67.59    3.60
   4  -6   2   66.69    3.00
   4  -6   2   59.19    4.20
  -5   6  -2  454.95   15.00
  -5   6  -2  437.66   14.30
   5  -6   2  447.06   12.70
   5  -6   2  443.36   15.00
   5  -6   2  443.26   12.80
   5  -6   2  452.95   14.00
   5  -6   2  460.45   14.20
  -6   6  -2    7.90    2.40
   6  -6   2    3.40    0.90
   6  -6   2    1.80    1.50
   6  -6   2    2.40    2.00
   6  -6   2    3.40    1.90
  -7   6  -2   23.10    3.10
   7  -6   2   25.80    2.90
   7  -6   2   31.00    3.50
   7  -6   2   18.30    3.20
   7  -6   2   22.20    1.40
   8  -6   2 1042.30   32.30
   8  -6   2 1064.69   31.20
   9  -6   2  154.58    8.50
   9  -6   2  178.48    8.30
  10  -6   2   66.39    5.70
  10  -6   2   71.19    6.60
  11  -6   2    6.70    3.50
  11  -6   2    4.40    3.60
  12  -6   2   48.40    5.90
  12  -6   2   55.59    6.70
  13  -6   2   41.90    6.50
  13  -6   2   36.20    5.60
  13   5  -2    4.20    4.60
  13   5  -2    3.20    3.40
 -13  -5   2    2.50    4.10
 -13  -5   2    0.60    4.10
 -13  -5   2   -2.20    3.10
  12   5  -2   86.29    6.30
  12   5  -2   81.09    8.80
 -12  -5   2   90.39    8.50
 -12  -5   2   90.09    7.70
  11   5  -2   10.90    4.50
  11   5  -2   10.40    3.10
 -11  -5   2    5.70    3.50
 -11  -5   2    6.60    3.20
 -11  -5   2    7.50    3.60
  10   5  -2   16.40    3.10
 -10  -5   2   15.40    3.80
 -10  -5   2   16.80    3.60
 -10  -5   2   12.80    2.60
 -10  -5   2   16.90    6.20
   9   5  -2   18.90    4.40
   9   5  -2   12.40    2.80
  -9  -5   2   21.00    4.20
  -9  -5   2   17.00    3.50
  -9  -5   2   17.10    2.60
  -9  -5   2   12.70    3.50
   8   5  -2   25.20    3.00
   8   5  -2   19.80    4.00
  -8  -5   2   25.10    3.60
  -8  -5   2   23.80    2.70
  -8  -5   2   26.30    3.60
  -8  -5   2   17.10    3.60
   7   5  -2  317.87   12.50
   7   5  -2  328.07   10.70
   7   5  -2  299.97   11.00
  -7  -5   2  314.07   12.50
  -7  -5   2  322.17   10.30
  -7  -5   2  302.77   11.30
  -7  -5   2  313.47   11.80
   6   5  -2  258.77    9.60
   6   5  -2  283.87    9.20
  -6  -5   2  270.77    9.90
  -6  -5   2  284.57   11.10
  -6  -5   2  278.87    8.90
  -6  -5   2  276.97   10.50
   5   5  -2    1.10    1.30
   5   5  -2    2.30    1.60
   5   5  -2    0.40    1.20
  -5  -5   2   -1.50    1.60
  -5  -5   2    2.70    2.00
  -5  -5   2    2.10    1.60
  -5  -5   2    1.80    1.00
  -5  -5   2   -0.30    1.40
   4   5  -2  507.05   15.10
   4   5  -2  478.95   15.60
  -4  -5   2  507.85   15.10
  -4  -5   2  488.95   16.20
  -4  -5   2  496.75   15.80
  -4  -5   2  494.65   15.50
  -4  -5   2  473.65   14.50
   3   5  -2  177.28    6.40
   3   5  -2  175.58    7.00
  -3  -5   2  170.58    6.70
  -3  -5   2  171.78    7.30
  -3  -5   2  172.88    6.40
  -3  -5   2  170.28    6.90
  -3  -5   2  173.98    5.60
   2   5  -2    3.80    1.60
   2   5  -2    5.40    1.40
  -2  -5   2    7.00    1.10
  -2  -5   2    5.80    1.80
  -2  -5   2    5.40    1.60
  -2  -5   2    6.80    1.60
  -2  -5   2    6.20    1.50
   1   5  -2   55.89    3.30
  -1  -5   2   66.69    3.90
  -1  -5   2   56.59    3.20
  -1  -5   2   64.79    2.70
  -1  -5   2   59.59    3.50
   0  -5   2   66.89    3.10
   0  -5   2   68.19    3.60
   0  -5   2   70.49    3.60
   0  -5   2   67.59    3.70
   1  -5   2  862.01   24.40
   1  -5   2  832.32   23.90
   1  -5   2  831.92   23.60
   1  -5   2  846.92   24.00
   1  -5   2  810.02   23.50
  -2   5  -2  489.85   14.90
   2  -5   2  501.85   14.70
   2  -5   2  508.65   15.40
   2  -5   2  505.35   15.00
   2  -5   2  493.55   15.10
  -3   5  -2   91.39    4.50
  -3   5  -2   96.39    4.80
   3  -5   2   99.09    4.70
   3  -5   2  101.29    4.30
   3  -5   2   99.39    3.90
   3  -5   2   99.29    3.80
  -4   5  -2  492.35   15.80
  -4   5  -2  493.95   15.30
   4  -5   2  495.55   15.10
   4  -5   2  525.05   15.20
   4  -5   2  514.35   14.20
   4  -5   2  514.45   15.30
   4  -5   2  502.35   15.90
  -5   5  -2 1472.35   40.80
  -5   5  -2 1435.36   41.50
   5  -5   2 1475.55   41.60
   5  -5   2 1439.16   39.40
   5  -5   2 1492.25   40.70
   5  -5   2 1482.35   40.60
  -6   5  -2   22.80    2.80
  -6   5  -2   22.90    3.10
   6  -5   2   15.90    2.80
   6  -5   2   21.60    1.60
   6  -5   2   18.80    2.60
   6  -5   2   21.30    2.60
  -7   5  -2   30.60    3.40
   7  -5   2   24.90    1.70
   7  -5   2   24.50    3.50
   7  -5   2   26.70    3.20
   7  -5   2   23.80    2.80
  -8   5  -2    2.10    0.90
   8  -5   2    0.80    2.40
   8  -5   2   -3.10    1.80
   8  -5   2    1.70    1.00
  -9   5  -2  107.39    6.10
  -9   5  -2  104.49    4.10
   9  -5   2  105.39    3.90
   9  -5   2  115.69    7.00
   9  -5   2  111.79    6.50
 -10   5  -2  394.06   14.40
 -10   5  -2  397.86   11.50
  10  -5   2  401.86   15.30
  10  -5   2  382.96   14.50
 -11   5  -2   99.89    3.90
 -11   5  -2   95.19    4.40
 -11   5  -2   97.89    6.60
  11  -5   2   88.39    6.80
  11  -5   2   87.89    6.80
 -12   5  -2   40.50    5.20
 -12   5  -2   41.20    2.60
  12  -5   2   43.90    6.50
  12  -5   2   56.39    6.50
 -13   5  -2   86.49    3.70
 -13   5  -2   92.59    7.10
  13  -5   2   98.99    8.20
  13  -5   2   87.79    7.60
 -14   5  -2    9.40    3.00
  13   4  -2    7.20    4.30
  13   4  -2   -0.90    2.90
 -13  -4   2    0.30    3.50
 -13  -4   2   -1.60    3.40
 -13  -4   2   -4.50    3.10
  12   4  -2   32.30    5.80
  12   4  -2   23.10    4.10
 -12  -4   2   25.80    4.80
 -12  -4   2   22.40    4.90
 -12  -4   2   21.10    5.80
  11   4  -2   49.10    6.50
  11   4  -2   46.90    4.90
 -11  -4   2   42.90    5.20
 -11  -4   2   40.80    5.30
  10   4  -2  366.16   15.20
  10   4  -2  371.56   13.20
 -10  -4   2  367.26   13.90
 -10  -4   2  329.57   14.00
 -10  -4   2  364.86   15.30
   9   4  -2   39.30    5.00
   9   4  -2   43.50    4.00
  -9  -4   2   50.59    4.90
  -9  -4   2   41.20    4.90
  -9  -4   2   46.40    4.90
  -9  -4   2   42.90    3.50
   8   4  -2   24.40    3.00
   8   4  -2   16.90    3.70
  -8  -4   2   22.30    3.30
  -8  -4   2   26.30    2.80
  -8  -4   2   19.80    3.30
  -8  -4   2   18.20    3.50
   7   4  -2  433.26   15.60
   7   4  -2  440.76   13.80
   7   4  -2  416.36   14.20
  -7  -4   2  442.26   13.60
  -7  -4   2  455.65   15.80
  -7  -4   2  441.86   15.60
  -7  -4   2  434.36   14.90
   6   4  -2  248.68    8.30
   6   4  -2  238.48    9.80
   6   4  -2  236.18    8.70
  -6  -4   2  238.48    9.20
  -6  -4   2  227.18    8.80
  -6  -4   2  242.88    9.80
  -6  -4   2  233.78    8.00
  -6  -4   2  244.68    9.30
   5   4  -2   15.20    1.80
   5   4  -2    7.70    2.30
   5   4  -2    7.10    1.90
   5   4  -2    7.80    1.80
  -5  -4   2   11.50    2.30
  -5  -4   2   14.20    1.60
  -5  -4   2   10.10    2.00
  -5  -4   2    8.50    2.30
   4   4  -2  267.27    8.90
   4   4  -2  262.17    8.20
   4   4  -2  262.87    9.60
  -4  -4   2  270.37    9.90
  -4  -4   2  269.87    9.00
  -4  -4   2  259.07    8.00
  -4  -4   2  258.37    9.20
  -4  -4   2  276.97    9.50
   3   4  -2  661.73   19.90
   3   4  -2  685.23   19.40
  -3  -4   2  681.13   19.40
  -3  -4   2  677.93   19.60
  -3  -4   2  664.03   18.40
  -3  -4   2  661.63   19.80
  -3  -4   2  657.53   20.20
   2   4  -2  549.85   16.40
   2   4  -2  568.04   16.80
  -2  -4   2  570.64   15.50
  -2  -4   2  549.85   16.30
  -2  -4   2  574.14   17.20
  -2  -4   2  550.34   16.40
  -2  -4   2  566.94   16.80
   1   4  -2   84.49    4.00
  -1  -4   2   82.89    3.60
  -1  -4   2   88.89    3.70
  -1  -4   2   79.39    3.00
  -1  -4   2   81.79    3.90
   0   4  -2  655.63   19.50
   0  -4   2  660.53   19.00
   0  -4   2  664.03   18.80
   0  -4   2  642.54   18.20
   1  -4   2 1616.04   43.00
   1  -4   2 1564.54   43.00
   1  -4   2 1590.94   43.50
  -2   4  -2   42.80    2.70
  -2   4  -2   43.40    2.50
   2  -4   2   42.40    2.50
   2  -4   2   40.80    2.40
   2  -4   2   44.60    2.70
  -3   4  -2  179.08    6.50
  -3   4  -2  163.58    5.90
   3  -4   2  167.18    5.30
   3  -4   2  172.68    5.50
   3  -4   2  165.38    6.30
   3  -4   2  162.58    6.00
   3  -4   2  168.98    5.80
  -4   4  -2  337.77   11.00
  -4   4  -2  356.36   11.70
   4  -4   2  359.26   11.00
   4  -4   2  363.06   11.70
   4  -4   2  357.26   11.10
   4  -4   2  355.26   10.30
  -5   4  -2   83.09    4.50
  -5   4  -2   83.69    4.10
   5  -4   2   87.29    4.20
   5  -4   2   82.09    4.60
   5  -4   2   70.99    3.80
   5  -4   2   78.29    3.10
  -6   4  -2  758.32   22.40
  -6   4  -2  786.52   21.00
  -6   4  -2  737.93   23.00
   6  -4   2  776.72   23.20
   6  -4   2  773.72   22.30
   6  -4   2  736.03   22.10
   6  -4   2  742.63   20.90
  -7   4  -2   76.89    3.20
  -7   4  -2   80.89    5.40
  -7   4  -2   74.39    4.90
  -7   4  -2   76.89    3.00
   7  -4   2   79.79    4.80
   7  -4   2   73.09    4.20
   7  -4   2   70.89    4.20
   7  -4   2   67.19    4.70
  -8   4  -2    8.40    2.40
  -8   4  -2    8.80    1.50
  -8   4  -2    8.00    2.30
   8  -4   2   10.10    2.60
   8  -4   2    6.10    2.40
   8  -4   2    8.10    1.40
  -9   4  -2  180.38    6.20
  -9   4  -2  172.68    6.40
  -9   4  -2  185.38    8.10
   9  -4   2  176.28    6.30
   9  -4   2  168.18    8.60
   9  -4   2  183.98    8.30
 -10   4  -2    7.30    2.90
 -10   4  -2   14.50    2.00
  10  -4   2   13.20    3.20
  10  -4   2   10.90    3.20
  10  -4   2   11.60    1.90
 -11   4  -2   76.39    4.50
 -11   4  -2   84.59    4.10
 -11   4  -2   90.59    6.30
  11  -4   2   86.89    6.80
  11  -4   2   87.49   11.00
  11  -4   2   73.39    3.90
 -12   4  -2   49.50    4.00
 -12   4  -2   54.89    3.50
  12  -4   2   46.00    6.00
  12  -4   2   50.39    6.70
 -13   4  -2    2.80    3.30
 -13   4  -2    6.90    1.90
 -13   4  -2    2.50    2.20
  13  -4   2    7.60    4.20
  13  -4   2    2.20    3.70
 -14   4  -2  145.89    9.20
 -14   4  -2  139.99    6.00
  14  -4   2  141.59    9.50
  14  -4   2  147.19   10.00
  13   3  -2   45.20    5.40
  13   3  -2   32.50    6.10
 -13  -3   2   35.50    5.30
 -13  -3   2   40.80    5.80
 -13  -3   2   32.40    5.50
  12   3  -2   10.50    3.20
  12   3  -2    7.60    4.10
 -12  -3   2    3.40    3.50
 -12  -3   2    8.50    3.90
 -12  -3   2    5.20    3.50
  11   3  -2   65.89    5.50
  11   3  -2   71.49    7.20
 -11  -3   2   86.29    6.60
 -11  -3   2   67.09    6.10
 -11  -3   2   62.79    6.30
  10   3  -2   -1.50    2.30
  10   3  -2   -2.10    2.70
 -10  -3   2   -3.60    2.20
 -10  -3   2   -3.20    2.60
 -10  -3   2    2.30    2.90
   9   3  -2  209.28   10.20
   9   3  -2  203.28    8.90
  -9  -3   2  205.08    8.30
  -9  -3   2  204.08    9.60
  -9  -3   2  213.88    9.30
  -9  -3   2  214.08    9.50
   8   3  -2   97.19    5.20
   8   3  -2  115.29    7.00
  -8  -3   2  104.89    6.40
  -8  -3   2  101.79    5.00
  -8  -3   2   95.09    5.90
  -8  -3   2  104.19    6.10
   7   3  -2    2.80    1.60
   7   3  -2    4.90    2.60
   7   3  -2    1.40    1.60
  -7  -3   2    4.80    2.10
  -7  -3   2    2.90    3.20
  -7  -3   2    7.50    2.60
  -7  -3   2    6.60    1.60
   6   3  -2 1007.90   31.20
   6   3  -2  964.50   29.00
   6   3  -2 1062.99   28.60
   6   3  -2  986.60   29.50
  -6  -3   2  987.00   29.50
  -6  -3   2 1025.20   29.30
  -6  -3   2  960.20   30.90
  -6  -3   2 1019.40   28.40
  -6  -3   2 1065.79   30.20
  -6  -3   2 1044.70   29.60
   5   3  -2  496.45   15.40
   5   3  -2  497.45   16.20
   5   3  -2  522.65   14.90
   5   3  -2  483.85   15.70
  -5  -3   2  495.45   15.60
  -5  -3   2  492.25   14.70
  -5  -3   2  517.55   17.30
  -5  -3   2  519.75   15.90
  -5  -3   2  509.85   16.30
  -5  -3   2  527.15   16.00
   4   3  -2   45.10    2.80
   4   3  -2   40.00    2.30
   4   3  -2   41.50    3.10
   4   3  -2   38.50    3.40
  -4  -3   2   41.60    3.10
  -4  -3   2   57.39    4.00
  -4  -3   2   45.00    3.50
  -4  -3   2   46.50    3.00
  -4  -3   2   40.50    2.10
  -4  -3   2   44.00    3.00
   3   3  -2   28.70    2.40
   3   3  -2   29.00    1.70
   3   3  -2   29.90    2.20
   3   3  -2   35.10    3.10
  -3  -3   2   31.00    2.50
  -3  -3   2   33.70    2.50
  -3  -3   2   34.90    2.90
  -3  -3   2   28.10    1.60
  -3  -3   2   31.10    2.40
   2   3  -2  538.55   15.20
   2   3  -2  509.05   15.50
  -2  -3   2  514.45   15.70
  -2  -3   2  525.65   15.50
  -2  -3   2  511.15   15.20
  -2  -3   2  529.25   15.20
  -2  -3   2  528.95   14.20
   1   3  -2   37.60    2.60
   1   3  -2   39.90    2.30
  -1  -3   2   39.60    2.50
  -1  -3   2   38.80    1.60
  -1  -3   2   42.80    2.30
  -1  -3   2   44.00    2.40
   0   3  -2    3.60    1.10
   0  -3   2    6.10    1.30
   0  -3   2    2.90    0.70
   0  -3   2    4.00    1.20
  -1   3  -2  935.01   25.80
   1  -3   2  935.71   26.30
   1  -3   2  934.61   25.80
   1  -3   2  969.60   25.60
  -2   3  -2 3190.88   83.09
  -2   3  -2 3071.89   83.49
   2  -3   2 3241.78   82.99
   2  -3   2 3076.09   83.49
   2  -3   2 3079.29   83.09
  -3   3  -2  369.06   10.90
  -3   3  -2  362.26   11.40
   3  -3   2  357.36   11.10
   3  -3   2  367.76   10.80
   3  -3   2  376.06   10.60
   3  -3   2  375.86   11.50
  -4   3  -2   18.30    1.50
  -4   3  -2   16.20    2.00
  -4   3  -2   17.10    1.90
   4  -3   2   17.60    1.90
   4  -3   2   17.70    1.90
   4  -3   2   16.50    1.40
   4  -3   2   19.30    2.30
  -5   3  -2  819.32   23.50
  -5   3  -2  830.62   22.60
  -5   3  -2  808.62   24.10
  -5   3  -2  851.91   23.70
   5  -3   2  846.12   23.50
   5  -3   2  812.72   23.50
   5  -3   2  803.02   24.10
   5  -3   2  807.52   22.60
  -6   3  -2   83.59    4.70
  -6   3  -2   82.89    3.30
  -6   3  -2   80.79    4.40
  -6   3  -2   87.89    3.10
  -6   3  -2   80.69    4.30
   6  -3   2   75.69    4.10
   6  -3   2   77.19    4.70
   6  -3   2   88.29    4.50
  -7   3  -2  518.35   16.20
  -7   3  -2  515.45   14.60
  -7   3  -2  508.45   14.50
  -7   3  -2  503.85   15.90
  -7   3  -2  499.35   16.50
   7  -3   2  510.75   16.10
   7  -3   2  482.05   16.40
   7  -3   2  505.15   14.70
   7  -3   2  499.85   16.60
   7  -3   2  501.65   15.70
  -8   3  -2    1.50    1.70
  -8   3  -2    1.80    1.80
  -8   3  -2    0.80    1.20
  -8   3  -2    0.40    1.10
   8  -3   2    3.00    1.60
   8  -3   2    5.20    2.30
   8  -3   2    1.80    2.10
  -9   3  -2   13.90    2.00
  -9   3  -2   15.70    3.10
  -9   3  -2   12.60    2.80
   9  -3   2   11.60    1.90
   9  -3   2   10.20    2.90
   9  -3   2   15.00    3.00
 -10   3  -2  440.76   14.80
 -10   3  -2  484.15   16.40
 -10   3  -2  457.15   14.40
  10  -3   2  496.75   17.30
  10  -3   2  510.15   16.90
  10  -3   2  475.05   14.60
 -11   3  -2  344.57   11.30
 -11   3  -2  330.17   13.20
 -11   3  -2  333.57   11.80
  11  -3   2  340.87   11.40
  11  -3   2  363.86   13.80
  11  -3   2  349.27   14.00
 -12   3  -2    2.20    3.20
 -12   3  -2    3.30    2.20
 -12   3  -2    4.40    2.00
  12  -3   2    8.00    3.90
  12  -3   2    3.20    3.50
  12  -3   2    0.30    1.70
 -13   3  -2   65.89    4.40
 -13   3  -2   58.89    5.00
 -13   3  -2   58.29    6.00
  13  -3   2   67.79    7.00
  13  -3   2   63.29    6.70
 -14   3  -2   19.40    2.80
 -14   3  -2   24.70    4.80
  14  -3   2   26.30    5.40
  14  -3   2   19.80    5.20
  14   2  -2   -0.20    3.60
  14   2  -2    9.80    3.80
 -14  -2   2   -0.20    3.20
 -14  -2   2    0.70    3.50
  13   2  -2   79.19    6.70
  13   2  -2   56.69    7.30
 -13  -2   2   77.19    7.20
 -13  -2   2   82.79    6.90
 -13  -2   2   79.89    7.60
  12   2  -2    8.20    4.30
  12   2  -2   21.20    4.00
 -12  -2   2   12.90    3.60
 -12  -2   2   11.60    3.70
 -12  -2   2   10.00    3.80
  11   2  -2   -1.10    2.60
  11   2  -2    1.10    3.00
 -11  -2   2   -0.60    2.70
 -11  -2   2   -0.70    2.60
 -11  -2   2   -0.10    2.60
  10   2  -2  295.97   13.00
  10   2  -2  311.47   11.70
 -10  -2   2  312.87   12.30
 -10  -2   2  293.87   12.20
 -10  -2   2  292.27   11.90
   9   2  -2   -0.60    2.10
   9   2  -2    1.90    2.70
  -9  -2   2    2.10    2.50
  -9  -2   2   -0.40    2.00
  -9  -2   2    2.90    1.90
  -9  -2   2    0.50    2.40
   8   2  -2   46.80    3.80
   8   2  -2   55.29    4.80
  -8  -2   2   46.20    4.30
  -8  -2   2   54.89    4.50
  -8  -2   2   57.09    4.60
  -8  -2   2   48.40    4.40
   7   2  -2 1090.59   32.20
   7   2  -2 1128.29   33.10
   7   2  -2 1114.39   31.70
  -7  -2   2 1095.89   34.00
  -7  -2   2 1155.88   32.90
  -7  -2   2 1141.39   33.80
  -7  -2   2 1106.39   31.60
  -7  -2   2 1099.29   32.40
   6   2  -2  239.28    9.30
   6   2  -2  226.78    8.60
   6   2  -2  246.08    8.10
   6   2  -2  226.88    8.50
  -6  -2   2  211.08    8.50
  -6  -2   2  225.38    7.90
  -6  -2   2  230.38    8.70
  -6  -2   2  233.08    9.50
  -6  -2   2  215.28    9.70
  -6  -2   2  259.27    9.20
   5   2  -2  184.78    6.40
   5   2  -2  172.78    6.90
   5   2  -2  189.28    7.50
   5   2  -2  182.08    6.90
  -5  -2   2  180.68    7.30
  -5  -2   2  187.98    7.20
  -5  -2   2  188.68    7.00
  -5  -2   2  176.98    6.30
  -5  -2   2  174.08    7.90
  -5  -2   2  179.08    7.10
   4   2  -2   17.50    1.60
   4   2  -2   14.40    2.00
   4   2  -2   13.00    2.10
   4   2  -2   16.60    2.00
  -4  -2   2   13.90    1.80
  -4  -2   2   15.40    2.10
  -4  -2   2   18.90    1.70
  -4  -2   2   16.20    2.10
  -4  -2   2   17.70    2.70
  -4  -2   2   16.80    2.40
   3   2  -2   98.29    3.40
   3   2  -2   97.49    4.10
   3   2  -2   99.09    4.30
   3   2  -2  103.99    4.40
  -3  -2   2  102.39    4.30
  -3  -2   2   99.89    3.40
  -3  -2   2   95.19    4.30
  -3  -2   2   91.09    4.40
  -3  -2   2   98.09    4.10
  -3  -2   2   92.89    4.90
   2   2  -2 3183.88   82.99
   2   2  -2 3063.29   83.19
  -2  -2   2 3146.19   84.99
  -2  -2   2 3067.89   83.19
   1   2  -2  757.22   20.60
   1   2  -2  768.52   21.00
   1   2  -2  716.63   21.20
  -1  -2   2  745.43   21.00
  -1  -2   2  766.22   21.50
  -1  -2   2  719.63   20.50
  -1  -2   2  765.12   20.90
   0   2  -2  889.71   24.10
   0   2  -2  851.61   23.30
   0  -2   2  876.61   24.10
   0  -2   2  846.92   23.30
   0  -2   2  869.81   23.40
   0  -2   2  883.01   24.30
   0  -2   2  885.51   24.00
  -1   2  -2  100.89    3.40
   1  -2   2   99.29    3.10
   1  -2   2   97.39    3.50
   1  -2   2   90.39    3.70
   1  -2   2  101.19    3.90
  -2   2  -2  528.55   14.70
  -2   2  -2  526.15   15.90
   2  -2   2  521.25   15.20
   2  -2   2  531.55   14.60
   2  -2   2  570.34   14.40
   2  -2   2  526.95   14.90
  -3   2  -2   94.09    3.50
  -3   2  -2   94.09    4.10
  -3   2  -2   99.29    3.60
   3  -2   2  100.09    3.90
   3  -2   2  102.09    3.60
   3  -2   2   99.49    4.10
   3  -2   2   97.99    3.50
  -4   2  -2  863.51   23.70
  -4   2  -2  873.01   24.20
  -4   2  -2  873.71   24.50
  -4   2  -2  860.51   24.70
   4  -2   2  883.11   24.20
   4  -2   2  858.31   23.80
   4  -2   2  898.21   24.40
   4  -2   2  842.52   24.70
  -5   2  -2  137.29    4.40
  -5   2  -2  134.79    5.40
  -5   2  -2  141.49    5.50
  -5   2  -2  143.19    4.80
  -5   2  -2  128.99    5.60
   5  -2   2  135.19    5.40
   5  -2   2  135.89    5.20
   5  -2   2  136.19    5.30
   5  -2   2  141.89    5.90
  -6   2  -2  270.47    8.50
  -6   2  -2  262.17    9.30
  -6   2  -2  271.77    9.70
  -6   2  -2  269.27    9.30
  -6   2  -2  264.77    8.30
   6  -2   2  284.97    9.50
   6  -2   2  271.97    9.80
   6  -2   2  268.47    9.20
   6  -2   2  275.67    9.70
   6  -2   2  273.87    8.50
  -7   2  -2  678.13   19.40
  -7   2  -2  678.33   20.40
  -7   2  -2  673.63   20.80
  -7   2  -2  673.23   19.30
  -7   2  -2  660.73   20.30
   7  -2   2  691.33   20.60
   7  -2   2  703.93   19.80
   7  -2   2  649.74   20.80
   7  -2   2  674.93   20.80
   7  -2   2  660.03   20.20
  -8   2  -2    8.60    2.30
  -8   2  -2   11.60    2.40
  -8   2  -2   13.30    1.90
   8  -2   2   13.30    2.70
   8  -2   2   11.90    2.60
   8  -2   2   12.00    2.40
   8  -2   2   11.60    1.80
  -9   2  -2   40.90    3.10
  -9   2  -2   40.00    3.30
  -9   2  -2   44.20    4.20
   9  -2   2   40.70    4.30
   9  -2   2   40.90    4.40
   9  -2   2   44.00    3.20
 -10   2  -2  202.28    9.00
 -10   2  -2  200.08    7.60
 -10   2  -2  185.78    7.90
  10  -2   2  204.58    9.30
  10  -2   2  207.08    7.70
  10  -2   2  199.18    9.20
 -11   2  -2  123.89    6.40
 -11   2  -2  136.89    7.50
 -11   2  -2  129.49    6.00
  11  -2   2  131.59    7.80
  11  -2   2  124.79    7.50
 -12   2  -2   37.20    4.20
 -12   2  -2   34.90    4.00
 -12   2  -2   35.60    4.80
  12  -2   2   31.00    3.40
  12  -2   2   31.00    4.90
  12  -2   2   44.30    5.50
 -13   2  -2   31.20    4.70
 -13   2  -2   24.90    3.50
  13  -2   2   39.90    5.70
  13  -2   2   38.80    5.80
 -14   2  -2   38.40    4.10
 -14   2  -2   35.00    5.30
  14  -2   2   40.70    6.00
  14  -2   2   31.90    5.60
  14   1  -2  105.89    8.00
  14   1  -2   80.69    8.50
 -14  -1   2  114.49    8.00
 -14  -1   2  112.49    8.50
  13   1  -2   70.49    7.90
  13   1  -2   63.89    8.10
 -13  -1   2   60.99    6.00
 -13  -1   2   63.19    6.50
  12   1  -2    0.50    3.20
  12   1  -2    3.00    2.90
 -12  -1   2    3.50    3.10
 -12  -1   2    6.70    3.70
 -12  -1   2    3.00    3.30
  11   1  -2   47.50    5.00
 -11  -1   2   64.29    5.80
 -11  -1   2   58.29    6.20
 -11  -1   2   60.99    5.40
  10   1  -2  185.88    8.20
  10   1  -2  163.88    8.90
 -10  -1   2  177.78    8.50
 -10  -1   2  164.18    8.50
 -10  -1   2  161.38    8.60
   9   1  -2    3.90    2.30
   9   1  -2    5.20    2.70
  -9  -1   2    0.20    2.20
  -9  -1   2    9.40    2.80
  -9  -1   2    5.70    2.10
  -9  -1   2    5.10    2.50
   8   1  -2    4.90    2.80
   8   1  -2    8.00    2.20
  -8  -1   2    5.30    2.10
  -8  -1   2    1.80    1.90
  -8  -1   2    5.10    2.20
  -8  -1   2    6.30    2.00
   7   1  -2    0.70    1.50
   7   1  -2   -3.10    1.90
   7   1  -2   -0.80    1.40
   7   1  -2   -1.20    1.30
  -7  -1   2   -0.70    1.60
  -7  -1   2    1.00    1.80
  -7  -1   2    2.70    1.90
  -7  -1   2    0.90    1.80
  -7  -1   2   -1.20    1.20
  -7  -1   2   -0.80    1.80
   6   1  -2   62.59    4.30
   6   1  -2   55.19    3.40
   6   1  -2   56.99    3.70
   6   1  -2   59.29    3.60
  -6  -1   2   61.29    3.50
  -6  -1   2   57.79    3.70
  -6  -1   2   53.59    3.80
  -6  -1   2   50.09    4.90
  -6  -1   2   55.69    3.70
  -6  -1   2   63.49    4.00
   5   1  -2 1319.47   36.70
   5   1  -2 1280.37   36.70
   5   1  -2 1343.07   36.30
   5   1  -2 1345.17   37.10
  -5  -1   2 1301.97   36.90
  -5  -1   2 1312.77   37.80
  -5  -1   2 1318.37   36.90
  -5  -1   2 1348.27   36.80
  -5  -1   2 1278.07   36.90
  -5  -1   2 1306.77   36.20
   4   1  -2  377.86   12.10
   4   1  -2  384.56   11.30
   4   1  -2  369.76   11.80
   4   1  -2  373.46   11.80
  -4  -1   2  396.06   12.10
  -4  -1   2  393.76   12.00
  -4  -1   2  380.86   12.80
  -4  -1   2  368.26   11.90
  -4  -1   2  379.66   11.30
   3   1  -2    4.10    0.90
   3   1  -2    2.30    1.00
   3   1  -2    5.60    1.50
  -3  -1   2    2.70    0.80
  -3  -1   2    4.70    1.20
  -3  -1   2    3.60    1.30
  -3  -1   2    3.80    1.30
  -3  -1   2    5.10    1.90
   2   1  -2 1575.04   44.10
   2   1  -2 1665.33   44.00
   2   1  -2 1607.04   43.30
   2   1  -2 1667.03   44.00
  -2  -1   2 1594.44   43.30
  -2  -1   2 1647.24   44.10
  -2  -1   2 1629.94   44.10
  -2  -1   2 1602.84   44.30
  -2  -1   2 1697.13   44.90
   1   1  -2  249.08    7.30
   1   1  -2  242.58    7.60
   1   1  -2  250.57    7.50
   1   1  -2  238.28    8.00
  -1  -1   2  247.08    8.00
  -1  -1   2  246.68    7.50
  -1  -1   2  254.67    7.60
  -1  -1   2  245.88    7.20
   0   1  -2  192.08    5.20
   0   1  -2  196.08    6.10
   0   1  -2  175.08    5.10
   0   1  -2  180.68    5.80
   0  -1   2  193.38    5.90
   0  -1   2  177.18    5.10
   0  -1   2  182.48    5.20
  -1   1  -2  925.71   24.20
  -1   1  -2  876.11   24.20
  -1   1  -2  899.81   24.60
   1  -1   2  910.11   24.60
   1  -1   2  886.81   24.40
   1  -1   2  860.91   24.20
   1  -1   2  931.71   24.20
  -2   1  -2 7039.90  259.07
   2  -1   2 6605.54  192.38
   2  -1   2 7153.28  288.87
  -3   1  -2 3394.56   91.39
   3  -1   2 3439.26   90.89
   3  -1   2 3462.05   91.39
  -4   1  -2  353.16   10.70
  -4   1  -2  350.96   10.50
  -4   1  -2  344.97   10.90
  -4   1  -2  354.46   10.30
   4  -1   2  354.86   10.60
   4  -1   2  349.87   10.60
   4  -1   2  336.47   10.20
   4  -1   2  344.27   11.00
  -5   1  -2  265.37    8.80
  -5   1  -2  264.17    8.30
  -5   1  -2  252.67    9.00
  -5   1  -2  265.27    8.30
  -5   1  -2  272.47    8.90
   5  -1   2  263.17    8.30
   5  -1   2  277.27    8.90
   5  -1   2  277.97    8.80
  -6   1  -2 1004.40   27.20
  -6   1  -2 1002.30   28.00
  -6   1  -2 1022.00   27.90
  -6   1  -2  959.30   28.10
  -6   1  -2  922.81   27.60
   6  -1   2  961.60   28.00
   6  -1   2  953.70   27.80
   6  -1   2  963.40   27.70
   6  -1   2  963.70   28.20
  -7   1  -2  457.85   13.80
  -7   1  -2  466.45   14.50
  -7   1  -2  440.96   14.40
  -7   1  -2  454.95   14.50
  -7   1  -2  439.96   14.70
   7  -1   2  459.85   13.80
   7  -1   2  448.66   14.60
   7  -1   2  456.65   14.40
   7  -1   2  466.95   15.00
   7  -1   2  442.66   14.70
  -8   1  -2  429.26   14.60
  -8   1  -2  447.86   13.80
  -8   1  -2  469.95   14.30
  -8   1  -2  441.16   14.60
   8  -1   2  448.76   14.90
   8  -1   2  432.06   14.40
   8  -1   2  454.75   13.90
   8  -1   2  447.16   14.90
   8  -1   2  428.36   15.00
  -9   1  -2   10.70    2.20
  -9   1  -2   15.00    2.60
  -9   1  -2   15.50    2.90
   9  -1   2   11.90    2.10
   9  -1   2    9.90    2.60
   9  -1   2   14.60    3.00
 -10   1  -2    1.60    1.80
 -10   1  -2    2.00    1.90
 -10   1  -2    1.40    2.20
  10  -1   2    0.30    2.40
  10  -1   2    0.00    2.70
 -11   1  -2  106.29    5.80
 -11   1  -2  105.39    6.20
 -11   1  -2  119.29    7.00
  11  -1   2  117.39    7.50
  11  -1   2  105.89    5.70
  11  -1   2  130.39    7.30
 -12   1  -2    2.70    2.20
 -12   1  -2    5.90    2.80
 -12   1  -2    0.10    2.30
  12  -1   2    3.40    3.40
  12  -1   2    4.70    3.50
 -13   1  -2    9.90    3.40
 -13   1  -2    5.20    2.60
  13  -1   2   10.60    4.00
  13  -1   2    5.10    3.80
 -14   1  -2  100.19    6.30
 -14   1  -2   95.69    7.80
  14  -1   2   94.99    8.40
  14  -1   2  100.29    8.10
 -15   1  -2   -1.60    3.50
 -15   1  -2    4.10    2.90
  15  -1   2    9.70    4.70
  15  -1   2   11.00    4.90
  14   0  -2   40.20    5.50
  14   0  -2   37.90    6.50
 -14   0   2   37.60    5.00
 -14   0   2   40.70    5.90
  13   0  -2    2.70    3.20
  13   0  -2    6.10    4.50
 -13   0   2    5.90    3.60
 -13   0   2   10.20    3.20
  12   0  -2   66.89    7.20
  12   0  -2   63.79    5.90
 -12   0   2   58.09    6.40
 -12   0   2   57.99    6.00
 -12   0   2   50.49    5.30
  11   0  -2    4.30    2.70
 -11   0   2    0.50    2.60
 -11   0   2    5.40    3.10
 -11   0   2    0.70    2.40
  10   0  -2   30.00    3.90
  10   0  -2   32.80    4.70
 -10   0   2   19.60    3.40
 -10   0   2   33.80    3.90
 -10   0   2   37.00    5.00
   9   0  -2  518.75   16.80
   9   0  -2  483.05   17.30
  -9   0   2  511.35   16.90
  -9   0   2  503.25   16.40
  -9   0   2  482.05   17.20
   8   0  -2   53.19    4.10
   8   0  -2   48.30    4.90
  -8   0   2   57.39    4.30
  -8   0   2   50.99    3.90
  -8   0   2   37.00    4.40
  -8   0   2   45.10    4.30
  -8   0   2   49.80    3.90
   7   0  -2    8.00    2.10
   7   0  -2    3.30    1.80
   7   0  -2    5.50    2.20
   7   0  -2    6.50    1.70
  -7   0   2    7.80    2.30
  -7   0   2    4.20    2.10
  -7   0   2    8.70    2.10
  -7   0   2    7.00    2.20
  -7   0   2    7.30    2.00
  -7   0   2    6.40    2.10
   6   0  -2  338.47   11.50
   6   0  -2  352.56   11.90
   6   0  -2  328.67   11.20
   6   0  -2  340.47   11.10
  -6   0   2  326.07   12.00
  -6   0   2  332.17   11.20
  -6   0   2  328.47   11.10
  -6   0   2  325.07   11.00
  -6   0   2  347.97   11.60
  -6   0   2  338.57   11.60
   5   0  -2   42.20    2.80
   5   0  -2   47.10    3.40
   5   0  -2   36.80    2.80
   5   0  -2   43.50    2.90
  -5   0   2   44.10    3.00
  -5   0   2   36.70    3.10
  -5   0   2   41.20    3.10
  -5   0   2   43.60    3.00
  -5   0   2   39.10    3.30
  -5   0   2   41.90    2.80
   4   0  -2  935.61   26.10
   4   0  -2  958.50   27.40
   4   0  -2  927.71   26.50
   4   0  -2  946.11   26.70
   4   0  -2  918.21   26.30
  -4   0   2  947.81   26.30
  -4   0   2  916.71   26.60
  -4   0   2  948.71   26.30
  -4   0   2  941.11   27.20
  -4   0   2  932.71   26.10
  -4   0   2  938.11   26.60
   3   0  -2    2.60    1.40
   3   0  -2    5.60    1.30
   3   0  -2    5.80    1.40
   3   0  -2    8.10    1.20
  -3   0   2    2.10    1.50
  -3   0   2   10.00    1.30
  -3   0   2    7.60    1.30
  -3   0   2    7.00    1.70
  -3   0   2    3.60    1.30
   2   0  -2  963.80   26.50
   2   0  -2  944.01   26.40
   2   0  -2  934.21   26.00
   2   0  -2 1009.00   27.10
  -2   0   2 1024.70   27.10
  -2   0   2  951.80   26.40
  -2   0   2  911.51   26.00
  -2   0   2  982.40   26.50
  -2   0   2  956.70   26.40
   1   0  -2 1268.57   34.10
   1   0  -2 1306.37   34.50
   1   0  -2 1256.77   33.60
   1   0  -2 1251.27   34.00
  -1   0   2 1239.08   34.00
  -1   0   2 1262.47   33.90
  -1   0   2 1260.77   34.10
  -1   0   2 1266.97   34.40
   0   0  -2  275.37    8.10
   0   0  -2  271.97    7.60
   0   0  -2  270.77    8.00
   0   0  -2  276.57    7.70
   0   0   2  267.87    7.90
   0   0   2  272.27    8.00
   0   0   2  290.87    8.00
   0   0   2  278.37    7.60
   0   0   2  274.07    8.10
  -1   0  -2  513.65   14.90
  -1   0  -2  562.84   15.10
  -1   0  -2  545.35   15.00
  -1   0  -2  558.44   15.00
   1   0   2  557.94   15.10
   1   0   2  549.95   15.00
   1   0   2  574.14   15.00
   1   0   2  508.75   14.90
  -2   0  -2  560.34   15.20
  -2   0  -2  533.55   15.20
  -2   0  -2  573.44   15.00
  -2   0  -2  552.54   15.00
  -2   0  -2  529.55   15.30
   2   0   2  538.05   15.30
   2   0   2  549.35   15.00
   2   0   2  529.15   15.20
   2   0   2  543.55   15.10
   2   0   2  561.34   15.20
  -3   0  -2  413.76   11.20
  -3   0  -2  387.66   11.10
  -3   0  -2  365.76   11.40
  -3   0  -2  382.76   11.10
   3   0   2  389.86   11.20
   3   0   2  381.36   11.10
   3   0   2  372.76   11.20
  -4   0  -2 1729.53   46.40
  -4   0  -2 1706.13   46.70
  -4   0  -2 1737.93   46.60
  -4   0  -2 1663.53   46.80
   4   0   2 1761.82   46.70
   4   0   2 1726.53   46.90
   4   0   2 1747.33   46.70
   4   0   2 1707.13   46.40
  -5   0  -2  538.55   15.80
  -5   0  -2  502.25   15.80
  -5   0  -2  520.35   15.70
  -5   0  -2  538.05   15.40
   5   0   2  514.15   15.90
   5   0   2  516.25   15.60
   5   0   2  518.15   15.40
   5   0   2  556.64   15.90
   5   0   2  552.34   15.90
  -6   0  -2  391.36   12.70
  -6   0  -2  391.16   12.70
  -6   0  -2  386.46   12.80
  -6   0  -2  412.36   12.50
   6   0   2  404.96   12.80
   6   0   2  410.36   12.40
   6   0   2  398.76   12.60
   6   0   2  418.26   13.00
   6   0   2  395.76   13.00
  -7   0  -2   32.60    2.90
  -7   0  -2   29.00    2.80
  -7   0  -2   25.60    3.00
  -7   0  -2   29.50    3.00
  -7   0  -2   25.80    2.90
   7   0   2   23.30    2.50
   7   0   2   19.80    2.60
   7   0   2   32.90    3.00
   7   0   2   31.40    3.40
   7   0   2   27.70    2.50
  -8   0  -2   86.39    5.00
  -8   0  -2   97.09    5.30
  -8   0  -2   89.89    5.10
  -8   0  -2   93.49    5.20
  -8   0  -2   84.99    4.70
   8   0   2   95.29    5.30
   8   0   2   90.39    5.10
   8   0   2   92.69    4.90
   8   0   2  103.59    5.70
   8   0   2   88.49    4.60
  -9   0  -2   19.60    3.10
  -9   0  -2   14.70    2.60
  -9   0  -2   19.00    3.10
   9   0   2   22.30    3.50
   9   0   2   15.90    3.50
   9   0   2   21.40    2.90
 -10   0  -2   86.79    5.30
 -10   0  -2   92.19    5.70
 -10   0  -2   94.99    6.00
  10   0   2  101.59    6.40
  10   0   2  102.19    6.10
  10   0   2   88.99    5.20
 -11   0  -2  106.79    6.80
 -11   0  -2  108.19    5.90
 -11   0  -2   99.59    6.20
  11   0   2  110.29    6.80
  11   0   2   98.19    7.10
 -12   0  -2    7.00    3.50
 -12   0  -2    5.00    2.50
  12   0   2    8.60    3.40
  12   0   2   -0.80    3.20
 -13   0  -2    4.10    3.20
 -13   0  -2    0.70    2.60
  13   0   2    3.70    3.40
  13   0   2   -3.00    3.10
 -14   0  -2   -1.20    2.50
 -14   0  -2   -2.90    2.70
  14   0   2   -1.80    3.70
  14   0   2   -3.10    3.20
 -15   0  -2   65.59    6.90
 -15   0  -2   56.99    5.60
  15   0   2   61.49    7.30
  15   0   2   79.89    8.60
  14  -1  -2   31.60    5.40
  14  -1  -2   41.00    6.80
 -14   1   2   32.70    5.40
 -14   1   2   39.80    4.70
  13  -1  -2  291.87   12.90
  13  -1  -2  268.97   13.30
 -13   1   2  271.67   12.40
 -13   1   2  274.47   11.30
  12  -1  -2   90.69    6.70
  12  -1  -2   84.39    7.70
 -12   1   2   76.79    6.50
 -12   1   2   84.89    5.80
  11  -1  -2    1.80    2.70
 -11   1   2   -2.50    2.70
 -11   1   2    1.60    2.40
 -11   1   2   -5.10    2.40
  10  -1  -2  120.69    7.00
  10  -1  -2  130.29    8.00
 -10   1   2  124.99    7.60
 -10   1   2  115.89    6.90
 -10   1   2  129.79    6.40
   9  -1  -2  175.58    7.80
   9  -1  -2  180.08    8.70
  -9   1   2  152.08    8.30
  -9   1   2  159.78    7.10
  -9   1   2  172.48    7.90
   8  -1  -2  331.27   11.90
   8  -1  -2  317.67   12.30
  -8   1   2  324.47   11.90
  -8   1   2  348.27   11.90
  -8   1   2  328.87   11.30
  -8   1   2  334.17   12.50
  -8   1   2  337.07   12.40
   7  -1  -2   44.60    3.90
   7  -1  -2   39.40    3.30
   7  -1  -2   52.39    3.80
   7  -1  -2   37.10    3.50
  -7   1   2   39.10    3.00
  -7   1   2   42.00    4.30
  -7   1   2   41.20    3.60
  -7   1   2   50.09    3.70
  -7   1   2   40.90    4.60
   6  -1  -2  141.39    6.60
   6  -1  -2  145.89    6.20
   6  -1  -2  135.79    6.50
   6  -1  -2  148.39    5.90
  -6   1   2  151.38    6.70
  -6   1   2  143.59    6.10
  -6   1   2  146.29    5.80
  -6   1   2  152.98    6.10
  -6   1   2  144.19    6.50
  -6   1   2  139.79    6.40
   5  -1  -2  449.16   13.90
   5  -1  -2  427.76   13.60
   5  -1  -2  432.26   13.90
   5  -1  -2  444.56   14.50
   5  -1  -2  441.26   13.40
  -5   1   2  437.26   14.00
  -5   1   2  433.36   13.60
  -5   1   2  427.16   13.40
  -5   1   2  450.35   14.20
  -5   1   2  444.76   13.20
  -5   1   2  431.46   13.90
   4  -1  -2  332.17   10.80
   4  -1  -2  347.47   10.60
   4  -1  -2  341.27   11.30
   4  -1  -2  326.37   10.70
   4  -1  -2  330.77   10.40
  -4   1   2  327.77   10.30
  -4   1   2  347.07   10.60
  -4   1   2  351.16   10.30
  -4   1   2  319.57   11.00
  -4   1   2  334.77   10.80
   3  -1  -2  373.56   11.00
   3  -1  -2  371.46   11.80
   3  -1  -2  386.56   11.30
   3  -1  -2  381.16   11.40
  -3   1   2  341.27   11.70
  -3   1   2  382.36   11.80
  -3   1   2  383.36   11.30
  -3   1   2  375.36   11.10
   2  -1  -2   70.69    2.90
   2  -1  -2   67.99    3.00
   2  -1  -2   75.49    3.10
   2  -1  -2   76.39    3.50
   2  -1  -2   61.39    2.70
  -2   1   2   70.69    2.80
  -2   1   2   66.89    2.80
  -2   1   2   72.49    3.20
  -2   1   2   72.99    3.10
   1  -1  -2   84.79    3.20
   1  -1  -2   83.69    2.80
   1  -1  -2   90.89    3.40
  -1   1   2   82.39    2.90
  -1   1   2   83.19    3.10
  -1   1   2   79.29    2.80
  -1   1   2   88.59    3.40
  -1   1   2   79.19    3.10
   0  -1  -2  454.95   12.90
   0  -1  -2  465.55   12.50
   0  -1  -2  452.85   12.50
   0  -1  -2  435.96   12.60
   0   1   2  450.25   12.70
   0   1   2  451.35   12.90
   0   1   2  466.45   12.50
   0   1   2  452.85   12.50
  -1  -1  -2 1759.62   47.20
  -1  -1  -2 1778.12   46.90
  -1  -1  -2 1719.93   47.20
   1   1   2 1780.92   46.90
   1   1   2 1817.02   47.40
   1   1   2 1765.82   47.30
  -2  -1  -2   11.40    1.30
  -2  -1  -2   10.40    1.10
  -2  -1  -2   11.10    1.20
  -2  -1  -2   11.40    1.10
  -2  -1  -2    8.00    1.30
   2   1   2    8.80    1.00
   2   1   2    8.10    1.20
   2   1   2    9.50    1.10
   2   1   2    8.80    1.10
  -3  -1  -2 4758.92  142.49
  -3  -1  -2 4360.66  219.78
  -3  -1  -2 5962.60  329.37
   3   1   2 4323.37  253.77
   3   1   2 4559.04  141.19
   3   1   2 4552.04  228.28
  -4  -1  -2 2190.48   60.79
  -4  -1  -2 2242.78   61.29
  -4  -1  -2 2241.08   60.69
  -4  -1  -2 2235.88   60.69
   4   1   2 2235.98   60.89
   4   1   2 2236.38   60.69
   4   1   2 2202.08   60.59
   4   1   2 2325.37   60.59
   4   1   2 2416.06   61.09
  -5  -1  -2    6.70    1.40
  -5  -1  -2    5.30    1.50
  -5  -1  -2    5.70    1.50
  -5  -1  -2    8.50    1.70
   5   1   2    4.30    1.50
   5   1   2    5.90    1.50
   5   1   2    4.00    1.60
   5   1   2    3.80    1.30
   5   1   2    4.40    1.30
  -6  -1  -2  412.96   13.20
  -6  -1  -2  420.46   13.00
  -6  -1  -2  430.36   13.20
  -6  -1  -2  416.56   13.20
   6   1   2  412.66   13.00
   6   1   2  423.56   13.10
   6   1   2  423.16   13.40
   6   1   2  402.16   13.40
   6   1   2  397.46   12.90
  -7  -1  -2  827.02   24.50
  -7  -1  -2  837.92   24.30
  -7  -1  -2  852.01   26.10
   7   1   2  817.42   24.30
   7   1   2  830.82   24.90
   7   1   2  819.52   24.20
   7   1   2  826.22   24.40
   7   1   2  849.52   24.80
  -8  -1  -2   40.80    3.70
  -8  -1  -2   36.30    3.30
  -8  -1  -2   36.30    3.40
  -8  -1  -2   41.00    3.70
   8   1   2   36.80    3.20
   8   1   2   35.50    3.10
   8   1   2   33.60    3.60
   8   1   2   36.90    3.30
   8   1   2   39.30    4.20
  -9  -1  -2   62.99    5.20
  -9  -1  -2   61.89    4.70
   9   1   2   59.49    4.90
   9   1   2   59.49    4.20
   9   1   2   71.29    5.50
   9   1   2   63.09    4.60
 -10  -1  -2   83.59    5.40
 -10  -1  -2   67.09    5.10
 -10  -1  -2   80.19    5.60
  10   1   2   68.69    5.90
  10   1   2   68.09    5.50
 -11  -1  -2   41.20    4.80
 -11  -1  -2   25.70    3.70
  11   1   2   37.00    4.50
  11   1   2   30.90    4.90
 -12  -1  -2  216.98    9.70
  12   1   2  213.38   10.60
  12   1   2  229.08   11.20
 -13  -1  -2   -0.20    2.70
 -13  -1  -2   -2.50    2.50
  13   1   2    4.10    3.40
  13   1   2   -5.60    3.30
 -14  -1  -2   -0.20    3.40
 -14  -1  -2    7.00    3.00
  14   1   2    1.40    4.20
  14   1   2    1.80    3.80
 -15  -1  -2   62.89    6.20
 -15  -1  -2   80.19    7.80
  15   1   2   53.99    7.60
  15   1   2   63.29    7.30
  14  -2  -2    7.50    4.70
  14  -2  -2    7.10    4.20
 -14   2   2    6.70    3.70
 -14   2   2    7.70    2.90
  13  -2  -2   19.60    4.50
  13  -2  -2   14.30    4.70
 -13   2   2   21.10    3.60
 -13   2   2   20.60    4.50
  12  -2  -2   47.00    5.50
  12  -2  -2   52.79    6.60
 -12   2   2   67.89    4.90
 -12   2   2   63.69    6.10
  11  -2  -2   24.00    3.90
 -11   2   2   23.40    3.90
 -11   2   2   24.30    3.40
  10  -2  -2  130.39    8.00
  10  -2  -2  130.49    7.30
 -10   2   2  119.19    6.00
 -10   2   2  123.49    6.90
 -10   2   2  130.99    7.80
   9  -2  -2   99.29    6.60
   9  -2  -2   92.69    5.70
  -9   2   2   95.29    6.40
  -9   2   2   91.49    5.90
  -9   2   2   99.29    5.00
  -9   2   2   91.69    5.60
   8  -2  -2  133.09    6.70
   8  -2  -2  131.19    6.90
  -8   2   2  121.69    5.50
  -8   2   2  139.29    6.40
  -8   2   2  133.19    7.20
  -8   2   2  134.79    6.90
   7  -2  -2    4.40    2.00
   7  -2  -2    6.90    2.20
   7  -2  -2    8.40    2.50
   7  -2  -2    7.30    2.40
   7  -2  -2    5.00    1.70
  -7   2   2    7.80    2.60
  -7   2   2    4.60    1.80
  -7   2   2    6.70    2.30
  -7   2   2    5.50    1.50
  -7   2   2    6.00    2.00
  -7   2   2    5.80    2.00
   6  -2  -2  252.47    9.60
   6  -2  -2  264.17    9.30
   6  -2  -2  292.07   10.10
   6  -2  -2  302.37   10.50
   6  -2  -2  274.87   10.00
  -6   2   2  245.68    9.60
  -6   2   2  275.87    8.80
  -6   2   2  267.67   10.00
  -6   2   2  301.37   10.20
  -6   2   2  273.67   10.10
  -6   2   2  275.77    9.40
   5  -2  -2   14.90    2.10
   5  -2  -2   16.90    2.30
   5  -2  -2   20.10    2.10
   5  -2  -2   13.90    2.40
   5  -2  -2   16.80    2.50
  -5   2   2   16.50    2.30
  -5   2   2   15.70    2.40
  -5   2   2   17.40    1.70
  -5   2   2   17.40    2.10
  -5   2   2   13.70    2.20
  -5   2   2   18.60    2.60
   4  -2  -2  364.56   11.60
   4  -2  -2  362.66   11.70
   4  -2  -2  369.86   11.50
   4  -2  -2  355.36   10.90
   4  -2  -2  369.56   11.60
  -4   2   2  363.96   11.60
  -4   2   2  362.56   11.70
  -4   2   2  357.76   10.60
  -4   2   2  357.66   10.90
  -4   2   2  353.16   11.40
   3  -2  -2  277.87    9.00
   3  -2  -2  262.27    8.20
   3  -2  -2  261.87    8.70
   3  -2  -2  267.77    8.70
   3  -2  -2  270.87    8.80
  -3   2   2  274.17    8.80
  -3   2   2  276.17    8.20
  -3   2   2  269.57    8.80
  -3   2   2  256.87    8.70
  -3   2   2  277.27    8.90
   2  -2  -2  405.36   12.10
   2  -2  -2  400.06   11.50
   2  -2  -2  411.76   12.00
   2  -2  -2  416.26   12.20
   2  -2  -2  431.26   12.30
  -2   2   2  403.16   11.30
  -2   2   2  402.66   12.20
  -2   2   2  394.96   12.10
  -2   2   2  420.66   12.10
   1  -2  -2 1146.59   30.50
   1  -2  -2 1141.89   30.90
   1  -2  -2 1082.69   29.90
   1  -2  -2 1109.19   30.10
   1  -2  -2 1127.99   30.80
  -1   2   2 1132.09   30.90
  -1   2   2 1117.49   29.90
  -1   2   2 1135.69   30.10
  -1   2   2 1148.69   30.50
   0  -2  -2  423.56   11.70
   0  -2  -2  427.26   12.30
   0  -2  -2  426.16   11.80
   0  -2  -2  423.56   12.50
   0   2   2  429.96   12.40
   0   2   2  429.16   11.80
   0   2   2  421.16   12.50
   0   2   2  423.86   11.70
  -1  -2  -2    6.70    1.10
  -1  -2  -2    8.30    0.60
  -1  -2  -2    8.90    1.00
  -1  -2  -2    9.70    1.50
  -1  -2  -2    9.20    0.80
   1   2   2   10.40    1.50
   1   2   2    7.70    0.60
   1   2   2    9.10    0.80
   1   2   2    9.00    1.10
  -2  -2  -2 1434.36   38.10
  -2  -2  -2 1449.15   38.60
  -2  -2  -2 1349.27   38.00
  -2  -2  -2 1392.86   37.60
   2   2   2 1426.46   38.60
   2   2   2 1364.86   38.10
   2   2   2 1415.16   37.70
   2   2   2 1417.06   38.10
  -3  -2  -2 7853.61  237.48
  -3  -2  -2 7977.60  331.07
   3   2   2 9999.00  436.26
   3   2   2 8339.07  238.08
   3   2   2 8011.50  337.87
  -4  -2  -2  508.55   15.10
  -4  -2  -2  493.75   14.80
  -4  -2  -2  527.35   15.10
  -4  -2  -2  487.55   14.90
   4   2   2  511.05   15.20
   4   2   2  500.45   15.10
   4   2   2  525.15   14.50
   4   2   2  506.95   15.10
   4   2   2  500.35   14.80
  -5  -2  -2  939.81   26.90
  -5  -2  -2  926.81   26.80
  -5  -2  -2  952.00   27.10
  -5  -2  -2  958.10   27.10
   5   2   2  977.80   26.60
   5   2   2  981.70   27.20
   5   2   2  958.80   27.40
   5   2   2  912.21   27.00
   5   2   2  963.00   26.90
  -6  -2  -2   51.99    3.60
  -6  -2  -2   47.90    3.10
  -6  -2  -2   45.50    3.40
  -6  -2  -2   41.70    3.20
   6   2   2   49.70    3.10
   6   2   2   54.19    4.00
   6   2   2   45.40    3.20
   6   2   2   47.90    3.30
   6   2   2   45.90    3.40
  -7  -2  -2  219.38    8.20
  -7  -2  -2  221.18    8.40
  -7  -2  -2  225.48    8.30
  -7  -2  -2  196.98    8.20
   7   2   2  224.98    8.50
   7   2   2  225.08    8.30
   7   2   2  219.88    8.90
   7   2   2  205.98    8.00
   7   2   2  210.08    7.90
  -8  -2  -2  374.26   12.60
  -8  -2  -2  372.36   13.70
  -8  -2  -2  353.86   12.50
  -8  -2  -2  358.76   12.40
   8   2   2  376.66   13.20
   8   2   2  344.57   12.30
   8   2   2  359.16   12.70
   8   2   2  356.66   13.10
  -9  -2  -2    3.00    2.00
  -9  -2  -2    4.70    2.30
   9   2   2   -1.70    2.30
   9   2   2    0.50    1.60
   9   2   2    0.90    2.10
   9   2   2    1.10    1.60
 -10  -2  -2   12.60    2.90
 -10  -2  -2   19.90    3.40
  10   2   2   20.50    3.90
  10   2   2   14.10    3.40
 -11  -2  -2  134.49    7.50
 -11  -2  -2  132.69    7.30
  11   2   2  135.19    7.70
  11   2   2  130.69    8.10
 -12  -2  -2   64.99    6.20
 -12  -2  -2   58.49    5.70
  12   2   2   60.19    6.10
 -13  -2  -2   53.79    6.20
 -13  -2  -2   49.80    5.50
  13   2   2   55.59    5.90
  13   2   2   50.39    6.70
 -14  -2  -2    3.80    3.30
  14   2   2    0.40    3.60
  14   2   2    0.80    3.90
 -15  -2  -2   -0.20    2.90
 -15  -2  -2   -1.10    3.60
  15   2   2   -3.30    4.20
  15   2   2   -0.50    3.80
 -14   3   2    3.70    2.50
  13  -3  -2    6.90    4.00
  13  -3  -2    7.70    3.80
 -13   3   2   18.40    4.10
 -13   3   2   11.50    2.70
  12  -3  -2  134.19    8.40
  12  -3  -2  119.69    8.70
 -12   3   2  134.69    8.00
 -12   3   2  125.79    6.20
  11  -3  -2   29.90    4.60
  11  -3  -2   19.00    4.50
 -11   3   2   20.30    2.80
 -11   3   2   18.90    3.70
  10  -3  -2   39.60    4.90
  10  -3  -2   39.70    5.10
 -10   3   2   43.90    3.50
 -10   3   2   47.40    4.70
   9  -3  -2  575.14   19.60
   9  -3  -2  585.94   19.40
  -9   3   2  597.94   18.70
  -9   3   2  568.24   19.20
  -9   3   2  566.94   17.20
   8  -3  -2   84.49    5.30
   8  -3  -2   77.49    4.50
   8  -3  -2   69.99    5.20
  -8   3   2   68.89    4.60
  -8   3   2   78.49    5.00
  -8   3   2   81.79    3.90
  -8   3   2   78.99    5.60
   7  -3  -2  132.99    5.70
   7  -3  -2  120.09    6.40
   7  -3  -2  136.89    6.60
   7  -3  -2  141.89    6.70
  -7   3   2  126.09    6.40
  -7   3   2  132.39    4.90
  -7   3   2  125.99    5.80
  -7   3   2  129.59    6.60
  -7   3   2  125.39    6.20
   6  -3  -2  118.19    5.70
   6  -3  -2  108.69    5.50
   6  -3  -2  109.89    4.90
   6  -3  -2  126.29    5.90
  -6   3   2  103.59    5.60
  -6   3   2  121.69    5.70
  -6   3   2  105.79    5.40
  -6   3   2  115.49    4.20
  -6   3   2  113.99    6.80
  -6   3   2  110.29    5.00
   5  -3  -2    1.50    1.60
   5  -3  -2    2.80    1.80
   5  -3  -2    3.00    1.20
   5  -3  -2    4.40    1.70
   5  -3  -2   -0.10    1.50
  -5   3   2    2.30    0.90
  -5   3   2    3.00    1.50
  -5   3   2    2.60    1.50
  -5   3   2    3.10    1.70
  -5   3   2    2.50    1.30
  -5   3   2    0.30    1.40
   4  -3  -2 2326.27   62.59
   4  -3  -2 2283.67   62.59
   4  -3  -2 2207.28   61.69
   4  -3  -2 2319.67   62.49
   4  -3  -2 2352.86   62.59
  -4   3   2 2266.97   62.49
  -4   3   2 2320.67   62.69
  -4   3   2 2288.97   62.49
  -4   3   2 2284.87   61.59
  -4   3   2 2319.97   62.59
  -4   3   2 2309.57   60.99
   3  -3  -2  230.98    7.90
   3  -3  -2  224.78    7.00
   3  -3  -2  226.88    7.80
   3  -3  -2  227.58    7.90
   3  -3  -2  224.58    7.70
  -3   3   2  226.68    6.40
  -3   3   2  226.18    7.80
  -3   3   2  235.98    7.80
  -3   3   2  222.28    7.80
  -3   3   2  229.38    7.00
   2  -3  -2  301.27    9.40
   2  -3  -2  296.47    9.60
   2  -3  -2  303.77    9.70
   2  -3  -2  297.07    8.60
   2  -3  -2  318.27    9.80
  -2   3   2  314.37    9.50
  -2   3   2  314.37    8.70
  -2   3   2  310.87    9.80
  -2   3   2  307.07    8.50
  -2   3   2  286.47   10.10
   1  -3  -2 1506.35   42.80
   1  -3  -2 1596.44   42.30
   1  -3  -2 1501.15   41.50
   1  -3  -2 1577.14   41.90
   1  -3  -2 1696.03   43.10
  -1   3   2 1556.64   42.90
  -1   3   2 1571.44   41.90
  -1   3   2 1563.14   41.50
  -1   3   2 1607.34   42.40
   0  -3  -2  420.76   12.90
   0  -3  -2  446.36   12.60
   0  -3  -2  440.66   13.10
   0  -3  -2  423.46   12.00
   0   3   2  437.36   12.00
   0   3   2  430.76   12.20
   0   3   2  430.86   13.00
  -1  -3  -2 2651.63   70.89
   1   3   2 2598.94   70.79
   1   3   2 2633.44   69.99
  -2  -3  -2  312.67    9.50
  -2  -3  -2  330.77   10.40
  -2  -3  -2  276.27    9.40
  -2  -3  -2  301.27    8.90
   2   3   2  318.27    9.60
   2   3   2  300.17    8.90
   2   3   2  333.57   10.40
  -3  -3  -2    0.20    0.90
  -3  -3  -2    0.70    1.10
  -3  -3  -2    0.30    0.90
  -3  -3  -2    1.40    1.60
   3   3   2    0.30    0.50
   3   3   2   -0.70    1.10
   3   3   2    0.40    0.80
   3   3   2   -0.90    1.00
  -4  -3  -2 2535.95   67.19
  -4  -3  -2 2440.86   67.09
  -4  -3  -2 2466.35   66.69
  -4  -3  -2 2564.44   68.19
  -4  -3  -2 2463.65   66.79
   4   3   2 2499.65   66.99
   4   3   2 2427.66   67.09
   4   3   2 2437.96   66.59
   4   3   2 2494.35   65.99
  -5  -3  -2  370.96   12.30
  -5  -3  -2  367.66   11.80
  -5  -3  -2  393.96   12.30
  -5  -3  -2  372.36   11.80
   5   3   2  374.56   12.20
   5   3   2  374.36   12.10
   5   3   2  388.56   11.30
   5   3   2  378.16   11.80
  -6  -3  -2   72.49    4.00
  -6  -3  -2   69.49    4.30
  -6  -3  -2   69.49    4.20
  -6  -3  -2   66.29    3.80
   6   3   2   65.39    3.40
   6   3   2   72.49    4.20
   6   3   2   63.49    4.50
   6   3   2   68.59    4.20
   6   3   2   71.89    3.90
  -7  -3  -2  122.99    5.60
  -7  -3  -2  112.69    5.90
  -7  -3  -2  119.09    5.90
   7   3   2  126.69    5.30
   7   3   2  115.19    5.80
   7   3   2  125.49    5.90
   7   3   2  120.79    6.30
   7   3   2  127.39    5.60
  -8  -3  -2   18.30    2.80
  -8  -3  -2   16.00    2.90
  -8  -3  -2   18.80    2.70
   8   3   2   16.10    3.30
   8   3   2   17.10    2.90
   8   3   2   17.50    2.90
   8   3   2   17.10    2.40
  -9  -3  -2  309.37   11.60
  -9  -3  -2  305.07   11.60
   9   3   2  306.57   10.90
   9   3   2  310.67   11.80
   9   3   2  306.27   12.30
 -10  -3  -2   16.10    3.20
 -10  -3  -2   16.40    3.10
  10   3   2   22.10    4.20
  10   3   2   19.50    3.60
 -11  -3  -2    0.50    2.80
 -11  -3  -2   -1.10    2.50
  11   3   2    0.60    3.10
  11   3   2    2.40    2.80
 -12  -3  -2   74.69    6.00
 -12  -3  -2   76.99    6.30
  12   3   2   54.59    6.40
  12   3   2   85.79    6.60
 -13  -3  -2   62.39    6.40
 -13  -3  -2   57.79    6.20
  13   3   2   65.99    7.60
  13   3   2   58.09    6.70
 -14  -3  -2   12.10    4.20
 -14  -3  -2   20.00    4.60
  14   3   2    8.70    4.00
  14   3   2   14.10    5.10
  13  -4  -2   78.99    7.80
  13  -4  -2   80.79    8.10
 -13   4   2   73.79    6.50
 -13   4   2   70.29    4.40
  12  -4  -2   -2.70    3.20
  12  -4  -2    4.60    3.20
 -12   4   2    2.20    1.80
  11  -4  -2  144.79    8.90
  11  -4  -2  138.69    9.60
 -11   4   2  139.29    7.70
 -11   4   2  137.39    5.70
  10  -4  -2   -2.30    2.50
  10  -4  -2   -1.70    2.80
 -10   4   2   -2.00    2.10
 -10   4   2   -0.30    1.40
   9  -4  -2   12.80    3.40
   9  -4  -2   12.70    3.20
  -9   4   2   19.10    3.30
  -9   4   2   20.80    3.40
  -9   4   2   20.70    3.20
   8  -4  -2  339.67   12.90
   8  -4  -2  323.47   11.60
   8  -4  -2  325.57   12.60
   8  -4  -2  346.87   12.90
  -8   4   2  348.17   13.60
  -8   4   2  346.37   10.30
  -8   4   2  366.26   12.00
   7  -4  -2  371.86   13.20
   7  -4  -2  375.26   13.30
   7  -4  -2  406.06   13.70
  -7   4   2  383.06   11.00
  -7   4   2  356.96   12.90
  -7   4   2  386.26   12.50
   6  -4  -2    2.10    1.90
   6  -4  -2    3.30    1.60
   6  -4  -2    3.50    1.80
   6  -4  -2    2.90    2.00
   6  -4  -2    2.50    1.30
  -6   4   2    1.40    1.40
  -6   4   2    1.60    0.70
  -6   4   2    1.40    1.70
  -6   4   2    3.20    1.70
  -6   4   2    2.70    1.50
   5  -4  -2  550.24   16.60
   5  -4  -2  583.74   17.80
   5  -4  -2  539.95   17.80
   5  -4  -2  587.04   17.50
  -5   4   2  565.54   15.40
  -5   4   2  574.54   15.40
  -5   4   2  596.44   17.60
  -5   4   2  595.54   18.00
  -5   4   2  543.15   17.70
  -5   4   2  577.74   16.70
   4  -4  -2    3.90    1.60
   4  -4  -2    5.30    1.20
   4  -4  -2    8.40    1.80
   4  -4  -2    7.80    2.10
   4  -4  -2    3.70    1.50
  -4   4   2    3.60    1.10
  -4   4   2    3.40    1.50
  -4   4   2    7.50    2.00
  -4   4   2    4.40    1.70
  -4   4   2    3.30    1.50
   3  -4  -2  783.02   23.40
   3  -4  -2  793.62   22.10
   3  -4  -2  795.42   23.20
   3  -4  -2  816.82   23.10
   3  -4  -2  807.22   23.20
  -3   4   2  798.32   23.40
  -3   4   2  807.52   22.10
  -3   4   2  842.52   24.20
  -3   4   2  799.52   23.20
   2  -4  -2  150.88    4.30
   2  -4  -2  141.09    5.70
   2  -4  -2  155.08    5.80
   2  -4  -2  145.09    4.40
   2  -4  -2  143.89    5.70
   2  -4  -2  145.19    5.90
  -2   4   2  144.19    5.40
  -2   4   2  139.89    4.30
  -2   4   2  138.99    5.80
  -2   4   2  149.99    5.80
  -2   4   2  145.59    4.50
   1  -4  -2  159.48    6.10
   1  -4  -2  161.88    5.00
   1  -4  -2  171.28    6.20
   1  -4  -2  157.78    4.50
   1  -4  -2  169.88    5.90
  -1   4   2  153.38    6.10
  -1   4   2  157.68    6.20
  -1   4   2  151.18    5.00
   0  -4  -2 1411.56   39.00
   0  -4  -2 1397.56   37.80
   0  -4  -2 1418.66   38.10
   0  -4  -2 1410.06   39.20
   0  -4  -2 1402.16   37.30
   0   4   2 1398.36   38.10
   0   4   2 1460.15   39.40
  -1  -4  -2 1379.56   36.60
  -1  -4  -2 1349.36   37.40
  -1  -4  -2 1400.56   38.50
  -1  -4  -2 1398.26   36.30
   1   4   2 1358.16   36.60
   1   4   2 1348.97   37.40
  -2  -4  -2  367.16   11.30
  -2  -4  -2  360.66   10.50
  -2  -4  -2  362.96   11.20
  -2  -4  -2  356.26   12.10
   2   4   2  364.66   11.30
   2   4   2  362.56   10.40
   2   4   2  361.06   12.10
  -3  -4  -2  690.73   19.80
  -3  -4  -2  683.83   20.90
  -3  -4  -2  669.33   19.10
  -3  -4  -2  670.23   19.50
   3   4   2  653.53   18.10
   3   4   2  683.03   19.00
   3   4   2  711.43   19.80
   3   4   2  654.73   19.70
  -4  -4  -2   68.79    3.40
  -4  -4  -2   61.19    3.30
  -4  -4  -2   71.09    4.00
  -4  -4  -2   69.49    4.00
  -4  -4  -2   63.09    4.60
   4   4   2   59.89    3.60
   4   4   2   68.49    3.70
   4   4   2   73.09    3.40
   4   4   2   66.89    2.60
  -5  -4  -2  221.48    7.80
  -5  -4  -2  212.68    8.20
  -5  -4  -2  210.08    7.70
  -5  -4  -2  235.78    8.50
   5   4   2  210.48    8.20
   5   4   2  215.48    7.70
   5   4   2  232.38    8.20
  -6  -4  -2  219.78    8.60
  -6  -4  -2  236.38    9.00
  -6  -4  -2  220.18    8.10
  -6  -4  -2  240.38    8.40
   6   4   2  220.68    8.60
   6   4   2  233.48    8.60
   6   4   2  220.38    8.20
   6   4   2  220.98    8.00
  -7  -4  -2    8.20    2.30
  -7  -4  -2    5.10    1.80
  -7  -4  -2    9.20    2.30
  -7  -4  -2    4.80    2.20
   7   4   2    5.40    1.90
   7   4   2    7.40    1.60
   7   4   2    3.80    1.90
   7   4   2    4.90    1.90
  -8  -4  -2   47.50    4.20
  -8  -4  -2   51.89    3.80
  -8  -4  -2   56.99    4.50
   8   4   2   54.09    4.80
   8   4   2   44.80    4.10
   8   4   2   51.09    3.40
  -9  -4  -2  140.99    7.40
  -9  -4  -2  153.68    7.50
   9   4   2  145.69    6.50
   9   4   2  138.19    7.90
   9   4   2  159.68    7.60
 -10  -4  -2    0.30    2.40
 -10  -4  -2   -3.10    2.00
  10   4   2    1.90    2.50
  10   4   2   -2.30    2.80
  10   4   2    2.50    2.20
 -11  -4  -2   59.19    5.80
 -11  -4  -2   57.79    6.00
  11   4   2   62.79    5.70
  11   4   2   57.09    6.70
 -12  -4  -2   81.89    6.70
 -12  -4  -2   78.09    6.70
  12   4   2   75.59    7.50
  12   4   2   81.79    6.60
 -13  -4  -2   42.90    5.60
 -13  -4  -2   54.89    6.10
  13   4   2   36.50    6.00
 -14  -4  -2   49.60    6.30
 -14  -4  -2   37.80    5.50
  14   4   2   38.80    6.40
  14   4   2   30.50    5.30
  13  -5  -2    6.10    4.10
  13  -5  -2   13.00    4.30
 -13   5   2    7.60    3.50
 -13   5   2    7.80    1.50
  12  -5  -2   70.39    7.40
  12  -5  -2   60.59    6.90
 -12   5   2   57.79    2.90
  11  -5  -2  274.57   12.10
  11  -5  -2  241.28   12.00
 -11   5   2  237.78   10.60
 -11   5   2  259.97    7.80
  10  -5  -2   19.70    4.30
  10  -5  -2   22.40    4.10
 -10   5   2   18.80    3.40
 -10   5   2   13.50    3.00
 -10   5   2   17.20    1.50
   9  -5  -2   22.10    4.10
   9  -5  -2   20.40    3.90
  -9   5   2   23.20    3.60
  -9   5   2   27.60    3.50
   8  -5  -2  300.27   11.90
   8  -5  -2  309.17   12.20
   8  -5  -2  292.57   10.60
   8  -5  -2  319.57   11.80
  -8   5   2  324.97   11.10
  -8   5   2  302.67   11.50
   7  -5  -2  161.78    7.10
   7  -5  -2  157.18    7.70
   7  -5  -2  152.48    7.10
   7  -5  -2  146.79    7.50
  -7   5   2  158.38    7.10
  -7   5   2  156.78    6.60
   6  -5  -2   55.99    4.50
   6  -5  -2   47.60    3.10
   6  -5  -2   52.09    3.90
   6  -5  -2   63.59    4.40
  -6   5   2   49.80    3.30
  -6   5   2   46.40    3.70
  -6   5   2   53.79    4.70
   5  -5  -2   14.70    2.50
   5  -5  -2   15.10    2.40
   5  -5  -2   14.40    2.50
   5  -5  -2   16.30    2.90
   5  -5  -2   15.80    1.80
  -5   5   2   13.20    2.30
  -5   5   2   17.50    2.00
  -5   5   2   17.50    2.70
  -5   5   2   20.10    2.60
   4  -5  -2 1060.19   29.30
   4  -5  -2 1016.80   29.30
   4  -5  -2  986.40   27.80
   4  -5  -2 1011.20   29.00
  -4   5   2  976.30   29.30
  -4   5   2 1023.80   27.90
  -4   5   2 1013.80   29.10
   3  -5  -2 1830.72   50.09
   3  -5  -2 1875.11   49.99
   3  -5  -2 1799.42   50.39
   3  -5  -2 1803.02   48.70
   3  -5  -2 1823.02   50.19
  -3   5   2 1815.32   50.39
  -3   5   2 1797.52   50.19
   2  -5  -2    0.60    1.30
   2  -5  -2    0.70    0.60
   2  -5  -2   -0.60    1.10
   2  -5  -2    0.50    0.50
   2  -5  -2   -0.70    0.90
   2  -5  -2   -1.10    1.20
  -2   5   2    0.90    1.30
  -2   5   2    0.70    0.60
  -2   5   2   -0.30    1.20
   1  -5  -2  304.67    8.40
   1  -5  -2  312.27   10.40
   1  -5  -2  309.37    9.30
   1  -5  -2  303.77    9.00
   1  -5  -2  297.17   10.20
   1  -5  -2  293.07    8.40
  -1   5   2  289.17   10.20
  -1   5   2  303.47    9.00
  -1   5   2  319.57   10.50
   0  -5  -2  425.96   13.70
   0  -5  -2  445.86   11.90
   0  -5  -2  434.16   12.70
   0  -5  -2  432.06   12.40
   0  -5  -2  423.06   13.90
   0   5   2  435.76   12.80
   0   5   2  442.96   14.10
  -1  -5  -2  937.61   27.90
  -1  -5  -2  954.80   25.60
  -1  -5  -2  958.10   25.80
  -1  -5  -2  971.20   26.70
   1   5   2  934.21   27.90
   1   5   2  962.10   25.80
  -2  -5  -2 1021.40   30.10
  -2  -5  -2 1033.30   28.00
  -2  -5  -2 1046.40   29.00
  -2  -5  -2 1012.10   28.90
   2   5   2 1000.10   28.40
   2   5   2 1036.70   28.90
  -3  -5  -2  220.58    8.00
  -3  -5  -2  214.08    9.00
  -3  -5  -2  219.58    7.70
  -3  -5  -2  221.58    7.20
   3   5   2  218.98    7.60
   3   5   2  207.68    7.80
  -4  -5  -2  355.16   10.80
  -4  -5  -2  334.97   11.50
  -4  -5  -2  345.97    9.70
  -4  -5  -2  338.77   12.70
  -4  -5  -2  345.87   11.60
  -4  -5  -2  336.37   11.00
   4   5   2  344.77    9.60
   4   5   2  326.77   10.60
   4   5   2  353.56   11.40
   4   5   2  330.37   11.40
  -5  -5  -2  971.30   27.70
  -5  -5  -2 1018.50   30.10
  -5  -5  -2  993.50   28.60
  -5  -5  -2  975.30   27.70
  -5  -5  -2  954.20   26.60
   5   5   2  968.10   28.00
   5   5   2  941.51   27.60
   5   5   2  960.50   26.50
   5   5   2  962.40   28.50
  -6  -5  -2   20.20    3.20
  -6  -5  -2   24.00    2.60
  -6  -5  -2   28.80    3.40
  -6  -5  -2   17.50    2.50
  -6  -5  -2   22.70    2.10
   6   5   2   19.30    2.30
   6   5   2   18.60    2.90
   6   5   2   17.30    2.60
   6   5   2   21.00    1.90
  -7  -5  -2   56.49    4.80
  -7  -5  -2   66.09    4.40
  -7  -5  -2   64.49    4.50
   7   5   2   66.09    4.10
   7   5   2   70.69    4.60
   7   5   2   66.19    3.50
  -8  -5  -2  303.57   11.90
  -8  -5  -2  301.87   10.90
  -8  -5  -2  295.97   11.30
   8   5   2  310.07   11.50
   8   5   2  314.07   10.30
  -9  -5  -2    2.60    2.50
  -9  -5  -2    8.20    2.60
   9   5   2    6.50    2.70
 -10  -5  -2  190.78    9.40
 -10  -5  -2  182.58    8.80
  10   5   2  180.08    8.90
  10   5   2  164.98    7.40
 -11  -5  -2   11.30    3.70
 -11  -5  -2    7.00    3.50
  11   5   2    5.70    3.00
 -12  -5  -2   43.70    5.70
 -12  -5  -2   48.50    5.80
  12   5   2   38.60    5.30
 -13  -5  -2  175.68    9.50
 -13  -5  -2  158.58    9.70
  13   5   2  151.28   14.30
 -14  -5  -2    1.00    3.60
 -14  -5  -2   14.40    4.50
 -14  -5  -2   -0.40    4.20
  14   5   2    8.00    4.00
  13  -6  -2    6.40    4.30
  13  -6  -2    7.20    4.20
 -13   6   2    6.70    3.30
  12  -6  -2  148.19    9.60
  12  -6  -2  140.99    9.10
  11  -6  -2   36.50    5.60
  11  -6  -2   27.00    4.90
 -11   6   2   24.50    4.10
  10  -6  -2  304.87   13.10
 -10   6   2  271.17   11.70
 -10   6   2  307.67   11.50
   9  -6  -2   14.40    3.50
   9  -6  -2   14.10    3.50
   9  -6  -2   15.70    3.50
  -9   6   2   19.90    3.30
  -9   6   2   14.90    2.90
   8  -6  -2  180.38    8.70
   8  -6  -2  187.18    7.50
   8  -6  -2  185.38    8.20
   8  -6  -2  178.08    9.00
  -8   6   2  176.58    7.60
  -8   6   2  189.88    8.20
   7  -6  -2  493.75   15.70
   7  -6  -2  503.35   16.50
   7  -6  -2  515.55   17.50
   7  -6  -2  487.45   17.00
  -7   6   2  536.35   16.80
  -7   6   2  499.55   15.70
   6  -6  -2   49.10    3.90
   6  -6  -2   53.69    4.40
   6  -6  -2   48.90    4.40
   6  -6  -2   51.79    3.20
  -6   6   2   48.60    3.20
  -6   6   2   46.90    3.80
   5  -6  -2   36.40    3.70
   5  -6  -2   30.00    3.60
   5  -6  -2   33.30    3.30
   5  -6  -2   34.50    3.70
   5  -6  -2   30.50    2.30
  -5   6   2   37.20    3.30
  -5   6   2   40.80    4.10
  -5   6   2   39.70    2.70
   4  -6  -2    6.50    1.20
   4  -6  -2    4.70    2.00
   4  -6  -2    4.60    1.70
   4  -6  -2    4.20    1.70
   4  -6  -2    4.00    2.00
  -4   6   2    7.20    1.90
  -4   6   2    4.10    2.00
   3  -6  -2   73.89    4.50
   3  -6  -2   74.09    4.00
   3  -6  -2   71.89    2.90
   3  -6  -2   71.79    4.20
   3  -6  -2   63.89    4.20
  -3   6   2   78.79    4.40
  -3   6   2   71.19    4.50
   2  -6  -2  123.89    5.80
   2  -6  -2  140.19    6.10
   2  -6  -2  140.19    4.40
   2  -6  -2  132.59    5.40
   2  -6  -2  128.99    4.20
   2  -6  -2  135.19    5.90
  -2   6   2  132.19    4.40
  -2   6   2  133.89    6.10
  -2   6   2  136.59    6.20
   1  -6  -2   -0.70    1.50
   1  -6  -2    0.60    0.60
   1  -6  -2   -0.70    0.90
   1  -6  -2    0.30    1.00
   1  -6  -2    0.10    0.50
   1  -6  -2    0.70    1.50
  -1   6   2    0.00    0.90
  -1   6   2    2.00    1.50
   0  -6  -2  619.44   18.20
   0  -6  -2  632.74   19.30
   0  -6  -2  630.24   19.60
   0  -6  -2  632.44   17.80
   0   6   2  625.24   19.70
   0   6   2  650.63   19.00
  -1  -6  -2 1851.91   50.09
  -1  -6  -2 1864.51   48.80
  -1  -6  -2 1875.01   49.00
  -1  -6  -2 1847.22   51.49
  -1  -6  -2 1808.82   49.10
  -1  -6  -2 1811.12   50.99
   1   6   2 1751.32   51.29
   1   6   2 1837.02   49.99
   1   6   2 1834.52   49.10
  -2  -6  -2  206.88    6.70
  -2  -6  -2  217.68    7.80
  -2  -6  -2  185.88    7.50
  -2  -6  -2  218.58    9.00
  -2  -6  -2  206.28    5.90
   2   6   2  210.98    7.70
   2   6   2  204.38    6.70
  -3  -6  -2   23.20    2.90
  -3  -6  -2   24.20    2.60
  -3  -6  -2   23.60    2.10
  -3  -6  -2   26.00    3.60
   3   6   2   24.20    2.10
   3   6   2   25.00    2.90
  -4  -6  -2  337.57   10.80
  -4  -6  -2  308.07   11.20
  -4  -6  -2  307.17   12.50
  -4  -6  -2  327.37   10.40
  -4  -6  -2  311.57    9.00
   4   6   2  328.97   12.40
   4   6   2  325.57   10.40
   4   6   2  320.27    9.00
  -5  -6  -2  110.99    4.00
  -5  -6  -2  119.19    6.00
  -5  -6  -2  110.19    5.10
  -5  -6  -2  112.69    7.00
  -5  -6  -2  111.39    5.10
  -5  -6  -2  111.39    5.70
   5   6   2  116.59    4.00
   5   6   2  111.09    5.80
   5   6   2  111.49    5.10
   5   6   2  119.39    5.70
  -6  -6  -2  230.58    9.60
  -6  -6  -2  237.48    7.70
  -6  -6  -2  235.88   11.20
  -6  -6  -2  251.67    8.80
   6   6   2  232.78    9.10
   6   6   2  234.38    7.50
   6   6   2  247.08    8.90
  -7  -6  -2  123.49    5.90
  -7  -6  -2  132.99    6.30
  -7  -6  -2  132.59    5.20
  -7  -6  -2  128.29    6.90
  -7  -6  -2  127.99    8.40
   7   6   2  132.69    6.50
   7   6   2  118.29    4.90
  -8  -6  -2    3.40    2.70
  -8  -6  -2    2.30    2.20
  -8  -6  -2    0.90    1.60
   8   6   2   -1.20    2.00
   8   6   2   -1.20    1.30
  -9  -6  -2  489.15   17.50
  -9  -6  -2  465.75   16.30
   9   6   2  463.55   15.00
   9   6   2  488.15   16.60
 -10  -6  -2   29.80    4.90
 -10  -6  -2   24.30    4.10
  10   6   2   29.00    3.20
  10   6   2   27.30    4.20
 -11  -6  -2   24.90    4.10
 -11  -6  -2   28.90    5.50
  11   6   2   25.90    4.40
 -12  -6  -2   24.30    6.20
 -12  -6  -2   27.80    4.90
 -12  -6  -2   24.50    5.00
  12   6   2   27.50    4.70
 -13  -6  -2    0.10    2.90
 -13  -6  -2    2.10    3.90
 -13  -6  -2   -2.00    4.30
  13   6   2   -3.30    3.80
 -14  -6  -2   45.20    6.30
 -14  -6  -2   36.80    7.20
 -14  -6  -2   46.50    6.50
  14   6   2   40.80    6.00
  12  -7  -2    1.40    3.80
  12  -7  -2    7.20    4.00
  11  -7  -2  327.77   14.40
  11  -7  -2  301.57   13.80
 -11   7   2  308.47   12.30
  10  -7  -2   -0.20    3.20
  10  -7  -2    1.30    2.70
  10  -7  -2    1.50    3.30
 -10   7   2    0.50    2.40
 -10   7   2    0.40    2.40
   9  -7  -2   -0.20    2.50
   9  -7  -2    0.70    2.90
  -9   7   2    1.30    2.00
  -9   7   2    0.60    2.10
   8  -7  -2   96.69    5.00
   8  -7  -2   93.29    6.60
   8  -7  -2  100.69    6.00
   8  -7  -2   83.69    6.30
  -8   7   2  100.59    5.30
  -8   7   2   93.99    5.80
   7  -7  -2   50.19    5.10
   7  -7  -2   46.40    3.30
   7  -7  -2   38.80    4.60
   7  -7  -2   46.30    4.00
  -7   7   2   45.80    3.50
  -7   7   2   38.90    4.10
   6  -7  -2  247.38   10.50
   6  -7  -2  255.57    9.60
   6  -7  -2  258.47   10.30
   6  -7  -2  246.88    8.50
  -6   7   2  250.07    9.70
   5  -7  -2   94.49    5.30
   5  -7  -2  104.19    5.90
   5  -7  -2  108.19    6.20
   5  -7  -2   95.69    5.50
   5  -7  -2   96.49    4.20
  -5   7   2  103.59    5.50
   4  -7  -2   39.70    4.20
   4  -7  -2   44.20    3.50
   4  -7  -2   50.79    3.80
   4  -7  -2   42.30    2.40
   4  -7  -2   45.80    4.20
  -4   7   2   38.60    3.60
  -4   7   2   45.60    4.40
   3  -7  -2  968.90   27.80
   3  -7  -2  925.01   25.30
   3  -7  -2  947.61   27.40
   3  -7  -2  919.31   27.90
   3  -7  -2  963.20   28.20
  -3   7   2  949.11   28.10
  -3   7   2  944.21   28.30
   2  -7  -2  669.83   19.30
   2  -7  -2  638.44   18.20
   2  -7  -2  645.14   20.10
   2  -7  -2  631.94   17.90
   2  -7  -2  670.63   20.20
   2  -7  -2  673.73   20.20
  -2   7   2  631.44   20.30
   1  -7  -2  111.69    4.50
   1  -7  -2  117.29    5.90
   1  -7  -2  109.99    4.60
   1  -7  -2  111.19    3.90
   1  -7  -2  105.29    5.10
   1  -7  -2  109.99    5.80
  -1   7   2  108.79    5.80
  -1   7   2  115.89    4.50
   0  -7  -2   15.80    1.40
   0  -7  -2   14.70    2.00
   0  -7  -2   15.80    3.00
   0  -7  -2   19.00    1.80
   0  -7  -2   19.90    3.00
   0   7   2   17.40    2.10
   0   7   2   19.80    3.10
  -1  -7  -2   10.60    2.60
  -1  -7  -2    9.80    1.20
  -1  -7  -2   11.00    1.30
  -1  -7  -2   11.70    2.10
  -1  -7  -2    6.90    2.60
  -1  -7  -2   12.60    1.40
   1   7   2    9.30    1.80
  -2  -7  -2 1047.70   31.90
  -2  -7  -2 1064.09   30.40
  -2  -7  -2 1075.39   28.30
  -2  -7  -2 1067.39   29.10
  -2  -7  -2 1039.70   30.30
   2   7   2 1059.09   30.30
   2   7   2 1027.00   29.80
  -3  -7  -2  299.27   10.40
  -3  -7  -2  289.57   10.70
  -3  -7  -2  309.07    8.40
  -3  -7  -2  303.07    9.70
  -3  -7  -2  305.77   13.60
   3   7   2  297.27    9.70
  -4  -7  -2   30.40    4.70
  -4  -7  -2   21.50    1.30
  -4  -7  -2   30.00    2.60
  -4  -7  -2   24.90    2.80
  -4  -7  -2   34.20    3.70
   4   7   2   22.00    2.90
   4   7   2   21.70    2.50
  -5  -7  -2  165.88    6.80
  -5  -7  -2  165.68    7.80
  -5  -7  -2  175.58    9.30
  -5  -7  -2  166.38    5.50
  -5  -7  -2  179.08    7.00
   5   7   2  165.98    5.30
  -6  -7  -2  201.78    9.00
  -6  -7  -2  187.38    7.60
  -6  -7  -2  197.78    7.90
  -6  -7  -2  206.48   10.70
  -6  -7  -2  186.78    6.40
   6   7   2  190.98    7.00
   6   7   2  189.38    7.70
   6   7   2  192.48    8.20
  -7  -7  -2   11.00    1.80
  -7  -7  -2    7.20    3.00
  -7  -7  -2   13.20    4.10
  -7  -7  -2   11.10    2.60
  -7  -7  -2    6.70    2.10
   7   7   2   12.20    2.10
   7   7   2   13.20    2.80
  -8  -7  -2   88.59    8.00
  -8  -7  -2  107.49    6.10
  -8  -7  -2   95.79    6.30
  -8  -7  -2   98.09    6.60
   8   7   2   97.99    6.20
   8   7   2   90.19    4.40
  -9  -7  -2    5.10    2.70
  -9  -7  -2   -0.90    3.10
  -9  -7  -2    1.20    3.60
   9   7   2    1.10    2.60
   9   7   2    2.90    1.60
 -10  -7  -2  166.78   11.10
 -10  -7  -2  169.98    8.70
 -10  -7  -2  187.68   14.10
  10   7   2  173.88    8.90
  10   7   2  159.58    6.90
 -11  -7  -2   15.40    4.10
 -11  -7  -2   16.30    5.20
 -11  -7  -2   27.70    4.60
  11   7   2   14.20    3.80
 -12  -7  -2   -8.00    3.10
 -12  -7  -2   -0.60    4.00
 -12  -7  -2   -2.90    2.70
  12   7   2    0.70    3.20
 -13  -7  -2   -3.40    3.40
 -13  -7  -2    2.10    4.00
 -13  -7  -2    2.10    4.90
  13   7   2    2.60    3.50
  12  -8  -2    6.10    4.20
  12  -8  -2   14.60    4.80
  11  -8  -2   38.40    6.00
  11  -8  -2   31.40    5.40
 -11   8   2   28.00    4.20
  10  -8  -2   55.59    6.60
  10  -8  -2   54.39    6.30
 -10   8   2   50.09    5.00
   9  -8  -2   69.49    7.40
   9  -8  -2   80.19    5.80
   9  -8  -2   84.79    7.10
  -9   8   2   81.69    5.50
   8  -8  -2    4.00    1.80
   8  -8  -2   -0.90    2.50
   8  -8  -2    4.20    3.00
   8  -8  -2   -0.60    2.40
   7  -8  -2   85.79    5.40
   7  -8  -2  100.49    6.60
   7  -8  -2   76.99    6.30
   7  -8  -2   92.89    4.70
  -7   8   2   79.39    5.30
   6  -8  -2  206.68    7.50
   6  -8  -2  216.98    9.80
   6  -8  -2  229.88    8.80
   6  -8  -2  205.48    9.40
  -6   8   2  204.08    8.90
   5  -8  -2   93.89    5.40
   5  -8  -2   82.89    5.70
   5  -8  -2   95.09    4.00
   5  -8  -2   88.99    6.00
  -5   8   2   82.99    5.30
   4  -8  -2  107.89    5.70
   4  -8  -2  105.89    6.30
   4  -8  -2   98.09    6.00
   4  -8  -2  105.59    5.60
  -4   8   2   95.89    5.70
   3  -8  -2  158.78    7.40
   3  -8  -2  168.78    7.80
   3  -8  -2  172.68    5.30
   3  -8  -2  162.58    5.50
   3  -8  -2  174.48    7.80
   3  -8  -2  163.58    7.00
  -3   8   2  168.38    7.90
  -3   8   2  171.18    7.70
   2  -8  -2  477.75   15.10
   2  -8  -2  492.15   15.30
   2  -8  -2  516.65   16.40
   2  -8  -2  496.65   14.40
   2  -8  -2  494.45   14.10
   2  -8  -2  474.05   16.30
   2  -8  -2  492.75   16.40
  -2   8   2  510.95   16.80
   1  -8  -2  559.24   16.50
   1  -8  -2  576.24   18.30
   1  -8  -2  544.85   16.30
   1  -8  -2  545.75   15.50
   1  -8  -2  539.05   17.90
  -1   8   2  543.05   18.30
   0  -8  -2    2.50    1.00
   0  -8  -2    1.90    1.50
   0  -8  -2    2.60    2.30
   0   8   2    0.30    1.20
  -1  -8  -2  244.38    7.90
  -1  -8  -2  252.97    9.10
  -1  -8  -2  253.87    7.80
  -1  -8  -2  257.27   10.70
   1   8   2  247.08    9.00
  -2  -8  -2 1343.17   36.70
  -2  -8  -2 1332.17   35.90
  -2  -8  -2 1351.86   38.10
  -2  -8  -2 1315.27   38.10
  -2  -8  -2 1371.06   40.10
   2   8   2 1311.57   36.80
  -3  -8  -2    9.70    2.60
  -3  -8  -2    6.20    0.80
  -3  -8  -2    9.00    1.70
  -3  -8  -2    8.60    3.20
  -3  -8  -2    5.40    1.90
   3   8   2    9.30    1.70
   3   8   2   10.90    2.50
  -4  -8  -2  164.98    7.60
  -4  -8  -2  151.78    6.30
  -4  -8  -2  157.08    8.70
  -4  -8  -2  143.59    7.70
   4   8   2  152.18    6.30
  -5  -8  -2  452.05   17.80
  -5  -8  -2  437.06   14.50
  -5  -8  -2  472.25   15.80
  -5  -8  -2  446.06   14.60
   5   8   2  436.46   14.40
  -6  -8  -2   78.09    5.60
  -6  -8  -2   65.89    4.60
  -6  -8  -2   71.09    6.70
  -6  -8  -2   70.39    4.50
  -6  -8  -2   73.89    3.20
   6   8   2   76.69    3.10
  -7  -8  -2  238.28    9.50
  -7  -8  -2  228.58    7.70
  -7  -8  -2  223.18   12.10
  -7  -8  -2  262.87   11.10
  -7  -8  -2  224.98    9.10
   7   8   2  237.08    7.60
  -8  -8  -2   -2.60    3.10
  -8  -8  -2    3.20    2.50
  -8  -8  -2    6.60    3.00
   8   8   2    7.60    1.70
   8   8   2    6.20    2.80
  -9  -8  -2    1.10    4.00
  -9  -8  -2   -0.80    3.20
  -9  -8  -2    4.30    2.80
   9   8   2    1.10    1.50
   9   8   2    0.40    2.60
 -10  -8  -2   93.99   10.70
 -10  -8  -2   90.69    7.70
 -10  -8  -2   76.09    8.80
  10   8   2   97.69    6.80
 -11  -8  -2   10.80    3.90
 -11  -8  -2    3.30    5.10
 -11  -8  -2    5.50    4.20
  11   8   2    5.50    3.50
  11   8   2    3.10    2.20
 -12  -8  -2   28.80    6.90
 -12  -8  -2   26.30    5.20
 -12  -8  -2   28.50    5.10
  12   8   2   37.20    5.40
 -13  -8  -2   34.70    5.70
 -13  -8  -2   42.40    7.80
 -13  -8  -2   49.80    7.00
  13   8   2   35.40    5.40
  11  -9  -2   18.20    5.10
  11  -9  -2   29.50    5.30
  10  -9  -2  156.08    9.90
  10  -9  -2  157.08    9.50
  10  -9  -2  154.98    8.50
 -10   9   2  142.99    8.10
   9  -9  -2    5.80    3.50
   9  -9  -2    2.70    3.70
   9  -9  -2    4.70    4.10
  -9   9   2    2.30    2.50
   8  -9  -2  127.29    7.90
   8  -9  -2  109.79    5.40
   8  -9  -2  110.19    6.40
   8  -9  -2  109.89    7.80
  -8   9   2  122.49    7.20
   7  -9  -2   40.20    4.30
   7  -9  -2   43.00    4.20
   7  -9  -2   46.80    5.30
   7  -9  -2   39.10    5.10
   6  -9  -2   17.80    3.00
   6  -9  -2   27.60    4.30
   6  -9  -2   26.90    4.20
   6  -9  -2   22.40    2.40
  -6   9   2   22.70    3.40
   5  -9  -2  112.99    6.10
   5  -9  -2  107.69    6.90
   5  -9  -2  102.49    4.50
   5  -9  -2  118.69    6.90
  -5   9   2  117.79    6.50
   4  -9  -2   14.00    3.30
   4  -9  -2   10.40    3.00
   4  -9  -2   10.10    1.60
   4  -9  -2   10.70    2.70
  -4   9   2   12.60    2.80
   3  -9  -2  207.58    6.70
   3  -9  -2  207.88    9.30
   3  -9  -2  202.78    6.90
   3  -9  -2  224.58    8.50
   3  -9  -2  233.28    9.50
   3  -9  -2  203.88    6.80
   3  -9  -2  214.18    9.20
   2  -9  -2 1011.50   29.70
   2  -9  -2  968.10   26.70
   2  -9  -2  971.80   29.40
   2  -9  -2  960.90   29.30
   2  -9  -2  960.10   26.80
   2  -9  -2  986.60   27.30
   2  -9  -2  972.70   28.20
  -2   9   2  963.30   29.80
   1  -9  -2   19.30    2.40
   1  -9  -2   21.30    1.90
   1  -9  -2   19.90    3.20
   1  -9  -2   18.90    3.90
   1  -9  -2   19.60    2.40
   1  -9  -2   21.10    3.50
  -1   9   2   18.40    3.50
   0  -9  -2   44.10    2.90
   0  -9  -2   38.10    2.80
   0  -9  -2   38.70    2.50
   0  -9  -2   45.20    5.00
   0  -9  -2   39.70    4.40
   0  -9  -2   34.50    3.10
  -1  -9  -2   71.59    5.90
  -1  -9  -2   71.29    3.40
  -1  -9  -2   69.49    3.40
  -1  -9  -2   80.19    3.60
  -1  -9  -2   80.29    4.80
  -1  -9  -2   81.69    5.80
  -2  -9  -2   62.49    5.40
  -2  -9  -2   56.49    4.20
  -2  -9  -2   65.49    5.60
  -2  -9  -2   59.39    4.50
  -2  -9  -2   51.29    3.20
  -2  -9  -2   60.99    2.70
   2   9   2   62.49    4.30
  -3  -9  -2  298.17   13.20
  -3  -9  -2  297.07    9.90
  -3  -9  -2  295.47   11.30
  -3  -9  -2  275.67   10.70
   3   9   2  303.27   10.00
  -4  -9  -2    6.80    2.10
  -4  -9  -2    4.00    3.40
  -4  -9  -2    7.20    2.80
  -4  -9  -2    4.80    1.80
  -5  -9  -2   52.39    4.00
  -5  -9  -2   48.70    6.30
  -5  -9  -2   66.89    5.30
  -5  -9  -2   56.89    4.20
   5   9   2   54.69    4.00
  -6  -9  -2   73.19    3.10
  -6  -9  -2   72.79    7.30
  -6  -9  -2   75.79    4.90
  -6  -9  -2   75.39    5.90
  -6  -9  -2   77.89    5.10
  -7  -9  -2   66.09    5.10
  -7  -9  -2   81.19    7.70
  -7  -9  -2   71.39    6.80
  -8  -9  -2    8.60    4.10
  -8  -9  -2    6.10    2.70
  -8  -9  -2    8.30    5.30
   8   9   2    7.70    2.10
  -9  -9  -2   13.10    3.40
  -9  -9  -2    6.80    3.70
  -9  -9  -2   14.70    5.30
   9   9   2   12.20    2.00
 -10  -9  -2    3.90    3.30
 -10  -9  -2    3.90    4.90
 -10  -9  -2    8.00    3.90
  10   9   2   -0.90    1.70
  10   9   2    3.20    3.20
 -11  -9  -2  103.19    8.60
 -11  -9  -2   81.49    7.00
 -11  -9  -2   68.39    9.70
  11   9   2   80.49    5.40
  11   9   2   91.39    7.10
 -12  -9  -2    5.10    3.50
 -12  -9  -2    1.00    4.50
 -12  -9  -2    7.80    4.00
  12   9   2    7.30    3.60
  10 -10  -2    4.40    4.20
  10 -10  -2   -3.20    3.50
  10 -10  -2   -0.60    4.30
   9 -10  -2  264.77   12.00
   9 -10  -2  228.28   11.90
  -9  10   2  229.18   10.30
   8 -10  -2    4.60    3.50
   8 -10  -2    7.60    3.50
   8 -10  -2    8.30    2.20
   8 -10  -2    3.40    3.40
  -8  10   2    5.70    2.60
   7 -10  -2   -2.60    2.50
   7 -10  -2    2.30    2.50
   7 -10  -2   -1.50    2.80
  -7  10   2    2.90    2.30
   6 -10  -2  289.07    9.70
   6 -10  -2  321.67   12.60
   6 -10  -2  289.57   11.40
   6 -10  -2  302.57   13.00
  -6  10   2  294.37   11.80
   5 -10  -2   44.40    4.90
   5 -10  -2   45.30    2.90
   5 -10  -2   38.20    4.30
   5 -10  -2   51.29    5.60
  -5  10   2   40.60    4.50
   4 -10  -2    5.40    1.50
   4 -10  -2    9.20    1.60
   4 -10  -2   13.70    3.30
   4 -10  -2   10.10    3.10
  -4  10   2    6.80    2.60
   3 -10  -2  112.89    4.40
   3 -10  -2  112.29    6.90
   3 -10  -2  114.89    5.90
   3 -10  -2  111.99    6.70
   3 -10  -2  119.39    7.00
   3 -10  -2  123.09    4.70
  -3  10   2  107.99    6.70
   2 -10  -2  146.29    7.40
   2 -10  -2  163.78    5.70
   2 -10  -2  174.38    8.20
   2 -10  -2  163.78    8.20
   2 -10  -2  155.08    6.20
   2 -10  -2  158.88    8.30
   2 -10  -2  167.18    5.70
   1 -10  -2  167.88    8.70
   1 -10  -2  148.69    7.70
   1 -10  -2  158.48    6.60
   1 -10  -2  168.18    8.30
   1 -10  -2  167.38    5.80
   1 -10  -2  168.78    6.80
   1 -10  -2  164.58    6.80
   0 -10  -2  254.07    8.80
   0 -10  -2  263.17    8.50
   0 -10  -2  260.07   11.50
   0 -10  -2  259.47   11.10
   0 -10  -2  259.27    8.90
   0 -10  -2  270.97    9.70
   0 -10  -2  262.47   10.30
  -1 -10  -2    9.60    3.10
  -1 -10  -2   17.70    3.00
  -1 -10  -2   14.80    1.90
  -1 -10  -2   15.70    2.50
  -1 -10  -2   12.60    1.90
  -1 -10  -2   18.40    4.10
  -2 -10  -2  217.18   10.00
  -2 -10  -2  194.88   10.50
  -2 -10  -2  210.68    7.50
  -2 -10  -2  198.68    6.60
  -2 -10  -2  204.88    8.90
  -2 -10  -2  205.58    8.00
  -3 -10  -2  191.48    7.40
  -3 -10  -2  180.28    6.30
  -3 -10  -2  194.78   10.50
  -3 -10  -2  198.58    9.70
  -3 -10  -2  195.88    9.00
   3  10   2  193.18    7.40
  -4 -10  -2  111.69    7.00
  -4 -10  -2  108.09    8.40
   4  10   2  110.09    5.50
  -5 -10  -2    0.10    2.00
  -5 -10  -2    0.30    2.60
  -5 -10  -2    3.20    3.40
  -6 -10  -2  357.66   14.40
  -6 -10  -2  360.76   16.40
  -6 -10  -2  348.67   12.60
  -7 -10  -2   21.90    4.30
  -7 -10  -2   25.70    3.80
  -8 -10  -2   67.79    5.60
  -8 -10  -2   80.69    9.40
  -8 -10  -2   79.29    6.90
   8  10   2   67.69    4.50
  -9 -10  -2    7.10    5.10
  -9 -10  -2   10.70    4.00
  -9 -10  -2   16.40    5.60
   9  10   2   11.40    1.90
 -10 -10  -2   32.30    5.90
 -10 -10  -2   23.20    4.50
 -10 -10  -2   15.70    5.90
  10  10   2   24.70    2.60
 -11 -10  -2   55.69    8.80
 -11 -10  -2   66.19    7.80
 -11 -10  -2   75.19    6.90
   9 -11  -2   71.39    7.10
   9 -11  -2   56.49    6.90
   9 -11  -2   60.69    6.70
   8 -11  -2   72.09    7.10
   8 -11  -2   81.69    5.70
   8 -11  -2   79.89    7.90
  -8  11   2   79.99    7.70
   7 -11  -2    6.30    3.90
   7 -11  -2    8.10    2.90
   7 -11  -2   12.70    3.80
  -7  11   2    6.70    3.00
   6 -11  -2   79.69    5.70
   6 -11  -2   73.79    6.80
   6 -11  -2   68.39    6.50
   6 -11  -2   65.29    3.70
  -6  11   2   73.29    5.90
   5 -11  -2  282.57    9.40
   5 -11  -2  310.97   16.80
   5 -11  -2  275.27    9.20
   5 -11  -2  297.87   11.50
   5 -11  -2  264.47   11.80
  -5  11   2  284.47   11.90
   4 -11  -2  291.57    9.40
   4 -11  -2  301.77   11.90
   4 -11  -2  286.57   12.10
   4 -11  -2  284.27    9.10
   4 -11  -2  287.37   12.40
  -4  11   2  291.97   12.30
   3 -11  -2   33.80    2.40
   3 -11  -2   32.00    2.60
   3 -11  -2   29.90    2.50
   3 -11  -2   34.70    4.80
   3 -11  -2   33.70    4.60
   3 -11  -2   29.50    4.30
   2 -11  -2    4.10    2.90
   2 -11  -2    8.10    1.60
   2 -11  -2    4.20    1.80
   2 -11  -2    1.60    2.60
   2 -11  -2    6.10    2.10
   2 -11  -2    7.10    1.40
   2 -11  -2   11.40    3.40
   1 -11  -2  303.37   12.40
   1 -11  -2  301.27   13.00
   1 -11  -2  287.47   10.40
   1 -11  -2  302.37   12.00
   1 -11  -2  314.57   10.80
   1 -11  -2  304.37    9.60
   1 -11  -2  312.27   10.70
   0 -11  -2    4.20    1.70
   0 -11  -2    7.30    2.40
   0 -11  -2    6.80    3.00
   0 -11  -2    6.50    1.90
   0 -11  -2    4.10    2.50
   0 -11  -2    6.00    1.60
   0 -11  -2    8.00    3.40
  -1 -11  -2    5.30    1.70
  -1 -11  -2    7.10    2.60
  -1 -11  -2    7.40    3.40
  -1 -11  -2    4.00    1.60
  -1 -11  -2    6.10    1.60
  -1 -11  -2    0.30    2.80
  -2 -11  -2   19.50    4.60
  -2 -11  -2   23.30    2.10
  -2 -11  -2   30.60    2.90
  -2 -11  -2   24.70    2.20
  -2 -11  -2   20.30    4.00
  -2 -11  -2   22.10    3.70
  -3 -11  -2    1.80    3.50
  -3 -11  -2    3.40    1.00
  -3 -11  -2   -0.40    2.90
  -3 -11  -2    3.70    1.00
  -3 -11  -2    2.10    1.80
  -3 -11  -2   -0.20    2.40
  -4 -11  -2   66.09    7.50
  -4 -11  -2   69.49    4.70
  -4 -11  -2   83.39    6.40
   4  11   2   77.59    4.70
  -5 -11  -2   13.40    4.60
  -5 -11  -2   20.00    3.10
  -5 -11  -2   13.90    3.80
  -6 -11  -2  130.89   10.40
  -6 -11  -2  129.39    9.90
  -6 -11  -2  144.39    7.20
  -7 -11  -2  114.99    6.70
  -7 -11  -2  117.99   10.30
  -7 -11  -2  115.19    8.10
  -8 -11  -2    4.60    4.70
  -8 -11  -2   -1.80    3.70
  -8 -11  -2    0.10    2.60
  -9 -11  -2    3.40    5.20
  -9 -11  -2    1.90    3.10
  -9 -11  -2   -3.60    3.80
 -10 -11  -2    1.80    5.10
 -10 -11  -2    0.20    3.80
 -10 -11  -2   -1.00    3.10
   8 -12  -2   95.39    6.90
   8 -12  -2  105.39    8.00
   8 -12  -2  128.59    9.10
   7 -12  -2   -0.10    3.40
   7 -12  -2   -0.10    2.50
   7 -12  -2    0.70    3.30
   6 -12  -2   43.30    5.70
   6 -12  -2   38.70    2.90
   6 -12  -2   37.10    4.40
   6 -12  -2   39.40    5.50
   6 -12  -2   32.90    3.10
   5 -12  -2  170.88    9.70
   5 -12  -2  172.78    8.60
   5 -12  -2  165.68    6.10
   5 -12  -2  171.68    6.40
   5 -12  -2  153.48    9.90
   4 -12  -2   17.00    2.10
   4 -12  -2   24.00    4.30
   4 -12  -2   17.70    4.00
   4 -12  -2   25.00    4.10
   4 -12  -2   19.60    2.10
   3 -12  -2    3.60    1.30
   3 -12  -2   -2.00    2.90
   3 -12  -2    6.10    3.30
   3 -12  -2    1.60    1.80
   3 -12  -2    4.50    1.70
   3 -12  -2    3.90    3.10
   2 -12  -2  182.08    9.40
   2 -12  -2  192.38    7.40
   2 -12  -2  186.68    6.40
   2 -12  -2  187.18    9.70
   2 -12  -2  193.48    8.20
   2 -12  -2  186.88    9.50
   2 -12  -2  181.88    6.50
   2 -12  -2  173.18    7.80
   1 -12  -2    6.40    2.30
   1 -12  -2    3.60    2.90
   1 -12  -2   10.30    1.90
   1 -12  -2    9.20    3.60
   1 -12  -2    8.50    3.50
   1 -12  -2    7.90    1.60
   1 -12  -2    7.50    2.10
   0 -12  -2  329.27   12.90
   0 -12  -2  336.97   12.20
   0 -12  -2  317.17   11.00
   0 -12  -2  332.07   14.40
   0 -12  -2  336.67   13.80
   0 -12  -2  337.27   11.20
   0 -12  -2  342.27   10.70
  -1 -12  -2   -1.10    3.20
  -1 -12  -2    4.50    1.70
  -1 -12  -2    1.80    1.30
  -1 -12  -2    1.20    1.70
  -1 -12  -2    3.40    3.30
  -1 -12  -2   -0.90    2.20
  -1 -12  -2    4.10    2.70
  -2 -12  -2    7.70    2.90
  -2 -12  -2    5.10    1.50
  -2 -12  -2    3.80    3.30
  -2 -12  -2    5.20    3.90
  -2 -12  -2    5.50    2.00
  -2 -12  -2    6.00    1.60
  -3 -12  -2  387.96   17.20
  -3 -12  -2  365.76   11.10
  -3 -12  -2  393.76   13.00
  -3 -12  -2  398.26   16.10
  -3 -12  -2  390.16   11.20
  -3 -12  -2  420.46   15.20
  -4 -12  -2   77.79    4.90
  -4 -12  -2   51.19    6.50
  -4 -12  -2   56.59    6.10
  -5 -12  -2   10.20    5.10
  -5 -12  -2   11.90    3.00
  -6 -12  -2   77.19    7.50
  -6 -12  -2   68.49    5.30
  -6 -12  -2   66.19    9.00
  -7 -12  -2   -0.90    4.60
  -7 -12  -2    6.00    2.80
  -7 -12  -2    3.20    3.80
  -8 -12  -2   83.99    8.50
  -8 -12  -2  113.09   10.60
  -8 -12  -2  114.29    7.20
  -9 -12  -2   29.30    7.60
  -9 -12  -2   31.30    6.00
  -9 -12  -2   25.10    4.50
   7 -13  -2   73.79    4.40
   7 -13  -2   88.79    8.00
   7 -13  -2   77.39    6.00
   7 -13  -2   82.29    7.50
   6 -13  -2   -4.50    3.20
   6 -13  -2    4.60    2.70
   6 -13  -2    3.90    3.50
   6 -13  -2    3.90    1.80
   5 -13  -2    4.70    3.20
   5 -13  -2    0.50    1.40
   5 -13  -2    0.40    3.60
   5 -13  -2    0.20    3.30
   4 -13  -2  267.67    8.90
   4 -13  -2  294.37   12.90
   4 -13  -2  271.77    9.00
   4 -13  -2  301.37   12.70
   4 -13  -2  267.57   12.10
   3 -13  -2  134.99    5.30
   3 -13  -2  160.08    8.90
   3 -13  -2  138.79    8.60
   3 -13  -2  154.78    5.90
   3 -13  -2  141.19    5.50
   3 -13  -2  148.39    7.70
   2 -13  -2    0.60    3.20
   2 -13  -2    4.20    2.40
   2 -13  -2    4.00    1.60
   2 -13  -2    5.50    3.30
   2 -13  -2    6.50    2.20
   2 -13  -2    2.70    1.30
   1 -13  -2  160.78    5.80
   1 -13  -2  148.69    9.40
   1 -13  -2  158.48    7.30
   1 -13  -2  158.28    7.10
   1 -13  -2  137.89    6.70
   1 -13  -2  147.19    8.40
   1 -13  -2  161.98    9.40
   1 -13  -2  151.38    5.90
   0 -13  -2   25.00    2.90
   0 -13  -2   28.60    4.30
   0 -13  -2   26.20    3.80
   0 -13  -2   26.90    4.70
   0 -13  -2   29.20    2.80
   0 -13  -2   31.80    5.60
   0 -13  -2   28.00    2.90
  -1 -13  -2   69.89    7.80
  -1 -13  -2   64.19    4.00
  -1 -13  -2   68.49    3.80
  -1 -13  -2   63.29    5.30
  -1 -13  -2   68.09    5.50
  -1 -13  -2   59.09    3.60
  -1 -13  -2   59.79    6.60
  -2 -13  -2   -0.80    4.30
  -2 -13  -2    2.90    1.30
  -2 -13  -2    1.20    2.70
  -2 -13  -2   -4.60    3.20
  -2 -13  -2    0.30    2.90
  -3 -13  -2   -0.30    1.90
  -3 -13  -2    3.90    4.40
  -3 -13  -2    2.80    3.80
  -3 -13  -2   -0.60    3.00
  -4 -13  -2  105.19    9.00
  -4 -13  -2  116.29    6.20
  -4 -13  -2  100.49    9.60
  -4 -13  -2  105.79    7.90
  -5 -13  -2   89.59   10.20
  -5 -13  -2   66.29    5.20
  -5 -13  -2   92.49    7.60
  -6 -13  -2    1.20    4.90
  -6 -13  -2    1.20    2.60
  -6 -13  -2    2.30    3.70
  -7 -13  -2   11.50    6.20
  -7 -13  -2   15.00    3.40
  -7 -13  -2    4.60    4.10
  -8 -13  -2   82.49    6.50
  -8 -13  -2   54.79    7.40
  -8 -13  -2   49.99    8.70
   5 -14  -2   57.19    7.10
   5 -14  -2   64.79    6.00
   4 -14  -2   83.59    7.70
   4 -14  -2   93.69    7.40
   4 -14  -2   96.39    7.80
   4 -14  -2  104.09    6.70
   4 -14  -2   88.89    4.00
   3 -14  -2   10.00    1.80
   3 -14  -2    5.90    3.70
   3 -14  -2   14.20    3.20
   3 -14  -2    9.90    3.50
   3 -14  -2   13.60    3.90
   2 -14  -2    6.20    1.70
   2 -14  -2    0.30    2.10
   2 -14  -2    1.80    3.70
   2 -14  -2    4.30    3.70
   2 -14  -2    7.90    2.90
   2 -14  -2    2.90    3.50
   1 -14  -2   24.00    2.50
   1 -14  -2   23.90    5.00
   1 -14  -2   29.80    4.80
   1 -14  -2   22.80    4.90
   1 -14  -2   20.80    3.40
   1 -14  -2   21.00    3.20
   0 -14  -2   32.80    5.20
   0 -14  -2   37.60    3.50
   0 -14  -2   38.20    4.40
   0 -14  -2   33.90    5.60
   0 -14  -2   44.40    3.50
  -1 -14  -2   45.50    3.40
  -1 -14  -2   51.09    7.10
  -1 -14  -2   40.70    5.00
  -1 -14  -2   33.80    5.50
  -1 -14  -2   35.10    4.70
  -1 -14  -2   40.10    3.60
  -2 -14  -2    8.30    1.60
  -2 -14  -2    8.10    3.10
  -2 -14  -2    3.20    4.10
  -2 -14  -2    9.70    2.40
  -2 -14  -2    6.50    3.40
  -3 -14  -2   40.20    3.90
  -3 -14  -2   36.90    5.80
  -3 -14  -2   29.60    4.70
  -3 -14  -2   38.60    4.80
  -3 -14  -2   38.90    7.20
  -4 -14  -2   17.70    6.10
  -4 -14  -2   24.80    5.00
  -4 -14  -2   25.60    3.60
  -4 -14  -2   21.10    5.10
  -5 -14  -2    0.90    2.40
  -5 -14  -2    8.40    4.00
  -5 -14  -2   -4.40    3.70
  -5 -14  -2   -0.20    4.60
  -6 -14  -2    7.60    4.50
  -6 -14  -2   10.50    3.00
  -6 -14  -2    5.90    5.60
   0 -15  -2  144.89    7.90
   0 -15  -2  144.49    7.60
   0 -15  -2  161.78   10.00
   0 -15  -2  150.48    9.00
   0 -15  -2  134.49    5.90
   0 -15  -2  152.38   10.40
  -1 -15  -2   22.30    3.90
  -1 -15  -2   23.70    5.90
  -1 -15  -2   16.60    4.60
  -1 -15  -2   20.90    4.40
  -1 -15  -2   20.90    2.70
  -2 -15  -2   27.50    5.70
  -3 -13   3    0.40    2.90
  -3 -13   3    1.20    3.10
  -3 -13   3    6.50    4.70
  -3 -13   3    4.80    2.60
  -3 -13   3    0.30    1.90
  -3 -13   3    1.00    3.50
  -2 -13   3    7.40    2.80
  -2 -13   3   15.10    4.40
  -2 -13   3    7.70    4.50
  -2 -13   3    4.40    3.10
  -2 -13   3   10.30    2.80
  -2 -13   3    6.00    3.20
  -1 -13   3   61.89    5.90
  -1 -13   3   73.19    5.50
  -1 -13   3   53.79    6.30
  -1 -13   3   65.79    4.80
  -1 -13   3   80.19    8.10
   0 -13   3  149.59    9.90
   0 -13   3  167.48   11.40
   0 -13   3  130.09    7.50
   0 -13   3  148.49    8.00
   0 -13   3  142.99    8.00
   0 -13   3  143.09    7.10
   1 -13   3   11.00    3.00
   1 -13   3    8.10    3.00
   1 -13   3    9.40    3.10
   1 -13   3   11.40    3.30
   1 -13   3   11.40    3.30
   1 -13   3    4.90    3.50
   2 -13   3    6.00    2.70
   2 -13   3    6.10    3.00
   2 -13   3    4.20    2.90
   2 -13   3    7.40    3.20
   2 -13   3    5.00    3.00
   2 -13   3    7.00    3.30
   3 -13   3  116.89    7.20
   3 -13   3  107.59    6.80
   3 -13   3  108.49    7.40
   3 -13   3  129.19    7.00
   3 -13   3  112.49    6.70
   4 -13   3   24.80    3.80
   4 -13   3   22.50    4.30
   4 -13   3   23.50    3.80
   4 -13   3   27.70    3.70
   4 -13   3   29.20    4.00
   4 -13   3   21.20    4.50
  -6 -12   3    2.20    2.30
  -6 -12   3   -2.80    3.10
  -6 -12   3   -2.90    4.90
  -6 -12   3    0.40    4.10
  -5 -12   3   16.40    6.30
  -5 -12   3   18.70    2.10
  -5 -12   3   24.20    5.50
  -5 -12   3   12.20    3.90
  -5 -12   3   23.50    3.50
  -4 -12   3   86.99    5.60
  -4 -12   3   87.59    9.80
  -4 -12   3   86.59    6.70
  -4 -12   3   86.99    7.40
  -4 -12   3   89.19    4.40
  -3 -12   3   13.40    3.80
  -3 -12   3    4.70    3.30
  -3 -12   3    5.50    2.10
  -3 -12   3    5.70    2.70
  -3 -12   3    6.70    4.70
  -3 -12   3    9.70    4.00
  -2 -12   3    5.30    2.50
  -2 -12   3   -0.80    1.90
  -2 -12   3    1.40    2.60
  -2 -12   3    1.20    2.80
  -2 -12   3    5.50    3.50
  -1 -12   3   42.20    5.40
  -1 -12   3   47.40    4.50
  -1 -12   3   44.50    4.00
  -1 -12   3   40.60    6.10
  -1 -12   3   35.90    4.40
  -1 -12   3   44.50    3.90
  -1 -12   3   43.90    5.00
   0 -12   3   -1.90    3.20
   0 -12   3   -0.50    2.50
   0 -12   3    3.50    2.60
   0 -12   3    7.30    2.50
   0 -12   3    2.90    3.00
   0 -12   3    4.70    2.50
   1 -12   3   27.00    3.60
   1 -12   3   19.10    3.50
   1 -12   3   27.60    4.80
   1 -12   3   32.20    4.30
   1 -12   3   24.50    4.00
   1 -12   3   25.70    3.90
   2 -12   3    4.70    2.90
   2 -12   3    6.40    3.30
   2 -12   3    3.30    2.60
   2 -12   3    5.00    2.60
   2 -12   3    9.50    3.10
   2 -12   3    9.50    3.20
   3 -12   3   21.50    3.70
   3 -12   3   19.10    3.50
   3 -12   3   19.30    3.60
   3 -12   3   14.90    3.50
   3 -12   3   22.50    4.00
   3 -12   3   13.50    3.20
   4 -12   3   88.39    5.80
   4 -12   3   84.69    5.50
   4 -12   3   92.19    6.60
   4 -12   3   82.69    5.90
   4 -12   3   82.09    6.70
   4 -12   3   89.39    6.00
   5 -12   3   53.79    4.10
   5 -12   3   55.89    7.00
   5 -12   3   41.70    4.60
   5 -12   3   52.69    5.10
   5 -12   3   54.79    6.10
   5 -12   3   49.10    4.00
   6 -12   3   18.30    4.30
   6 -12   3   22.10    2.40
   6 -12   3   16.40    4.60
   6 -12   3   21.00    2.20
   6 -12   3   18.70    3.50
   6 -12   3   19.90    3.70
   7 -12   3  134.29    9.20
   7 -12   3  144.69    7.90
   7 -12   3  150.68    9.70
   7 -12   3  147.89    7.90
  -7 -11   3   21.00    3.50
  -7 -11   3   26.70    5.50
  -7 -11   3   22.20    6.40
  -7 -11   3   17.90    4.50
  -6 -11   3    3.60    4.10
  -6 -11   3   -0.70    2.40
  -6 -11   3    3.50    5.10
  -6 -11   3   -0.10    1.20
  -6 -11   3    0.00    3.10
  -5 -11   3  222.58   10.30
  -5 -11   3  209.48   11.40
  -5 -11   3  206.68   13.30
  -5 -11   3  209.58    8.90
  -5 -11   3  209.08    7.10
  -4 -11   3   55.09    7.90
  -4 -11   3   57.69    5.70
  -4 -11   3   68.79    5.00
  -4 -11   3   50.49    3.30
  -4 -11   3   66.89    6.90
  -4 -11   3   61.09    3.30
  -3 -11   3    5.70    1.70
  -3 -11   3    6.90    3.60
  -3 -11   3    3.80    2.70
  -3 -11   3    6.30    1.80
  -3 -11   3    7.80    2.60
  -3 -11   3    0.10    4.00
  -2 -11   3    4.10    2.70
  -2 -11   3    0.30    1.70
  -2 -11   3    0.50    3.10
  -2 -11   3    2.00    3.80
  -2 -11   3   -1.20    2.10
  -2 -11   3    1.80    2.40
  -1 -11   3    9.20    3.10
  -1 -11   3   11.10    3.40
  -1 -11   3   11.40    4.00
  -1 -11   3   11.80    2.40
  -1 -11   3   11.90    2.90
  -1 -11   3    9.90    2.80
   0 -11   3   88.39    5.80
   0 -11   3   92.49    5.30
   0 -11   3   89.29    5.80
   0 -11   3   91.19    7.50
   0 -11   3   94.19    6.20
   0 -11   3   94.89    6.60
   1 -11   3  501.65   17.20
   1 -11   3  505.65   17.00
   1 -11   3  450.45   17.90
   1 -11   3  512.05   16.80
   1 -11   3  479.15   16.60
   1 -11   3  513.55   16.40
   2 -11   3   16.60    3.50
   2 -11   3   16.50    3.20
   2 -11   3   16.00    3.20
   2 -11   3   14.30    3.50
   2 -11   3   20.50    3.30
   2 -11   3   12.80    3.10
   3 -11   3   87.29    5.60
   3 -11   3   73.39    6.10
   3 -11   3   80.99    5.70
   3 -11   3   79.99    5.40
   3 -11   3   82.29    5.90
   4 -11   3  357.96   12.10
   4 -11   3  355.26   12.80
   4 -11   3  361.46   13.80
   4 -11   3  361.96   13.40
   4 -11   3  373.16   14.40
   4 -11   3  374.86   13.00
   5 -11   3   14.60    2.20
   5 -11   3   14.70    3.20
   5 -11   3   18.90    3.50
   5 -11   3   18.30    3.80
   5 -11   3   11.90    2.40
   5 -11   3   15.60    2.60
   5 -11   3   11.00    3.80
   6 -11   3   39.50    5.40
   6 -11   3   37.90    2.50
   6 -11   3   38.70    4.30
   6 -11   3   36.80    3.00
   6 -11   3   31.10    2.60
   6 -11   3   30.30    7.10
   7 -11   3   44.60    5.70
   7 -11   3   37.30    5.60
   7 -11   3   43.70    4.60
   8 -11   3   73.29    7.30
   8 -11   3   53.59    6.90
   8 -11   3   62.09    5.70
  -9 -10   3    5.10    4.00
  -9 -10   3    4.50    2.80
  -9 -10   3    0.50    3.30
  -8 -10   3   37.70    6.10
  -8 -10   3   39.50    5.40
  -8 -10   3   38.50    4.40
  -7 -10   3    0.70    3.10
  -7 -10   3    5.50    3.80
  -7 -10   3    0.60    2.50
  -7 -10   3    2.80    1.30
  -6 -10   3   23.80    5.10
  -6 -10   3   21.50    3.50
  -6 -10   3   28.10    2.20
  -6 -10   3   25.60    4.30
  -6 -10   3   27.70    2.20
  -5 -10   3   -1.40    2.10
  -5 -10   3    3.10    2.80
  -5 -10   3    0.20    3.00
  -5 -10   3   -0.10    1.20
  -4 -10   3   33.80    2.70
  -4 -10   3   43.60    8.40
  -4 -10   3   34.80    2.60
  -4 -10   3   38.70    4.60
  -4 -10   3   34.30    3.80
  -3 -10   3   39.90    3.00
  -3 -10   3   38.90    3.90
  -3 -10   3   41.80    5.60
  -3 -10   3   40.50    4.50
  -3 -10   3   40.00    2.80
  -3 -10   3   45.90    6.70
  -2 -10   3    2.20    2.10
  -2 -10   3    8.50    3.30
  -2 -10   3    3.40    2.50
  -2 -10   3    4.50    1.70
  -2 -10   3    2.50    1.60
  -2 -10   3    2.00    3.40
  -2 -10   3   -0.50    2.40
  -1 -10   3    4.00    1.90
  -1 -10   3    2.60    2.50
  -1 -10   3    0.00    2.00
  -1 -10   3    4.10    2.70
  -1 -10   3    1.60    1.60
  -1 -10   3    3.50    3.30
  -1 -10   3    1.80    1.80
  -1 -10   3    2.10    2.40
   0 -10   3  307.87   12.30
   0 -10   3  336.27   13.70
   0 -10   3  320.67   11.80
   0 -10   3  327.47   12.00
   0 -10   3  321.67   11.90
   0 -10   3  307.37   11.00
   1 -10   3    2.60    2.40
   1 -10   3   -2.40    3.40
   1 -10   3    1.90    2.00
   1 -10   3   -0.70    2.10
   1 -10   3    2.40    2.90
   1 -10   3    1.90    2.30
   2 -10   3   36.50    4.40
   2 -10   3   44.40    4.10
   2 -10   3   44.70    4.40
   2 -10   3   38.50    4.20
   3 -10   3   11.70    3.20
   3 -10   3   13.90    3.10
   3 -10   3   14.30    2.90
   3 -10   3   15.90    3.10
   3 -10   3   11.60    3.10
   3 -10   3   15.70    3.10
   3 -10   3   12.30    2.40
   4 -10   3  185.48    7.80
   4 -10   3  190.68    8.00
   4 -10   3  207.18    9.20
   4 -10   3  180.08    8.30
   4 -10   3  191.48    9.40
   4 -10   3  188.88    8.00
   4 -10   3  184.48    7.40
   5 -10   3  122.79    7.70
   5 -10   3  122.49    5.40
   5 -10   3  115.19    7.30
   5 -10   3  117.79    5.60
   5 -10   3  124.49    5.30
   5 -10   3  133.79    6.60
   6 -10   3  120.39    7.50
   6 -10   3  115.29    5.00
   6 -10   3  117.19    6.50
   6 -10   3  119.79    7.90
   6 -10   3  114.39    4.70
   7 -10   3   46.80    3.10
   7 -10   3   42.90    5.70
   7 -10   3   48.70    6.20
   7 -10   3   39.50    2.10
   7 -10   3   49.20    4.70
   8 -10   3  128.09    7.10
   8 -10   3  113.69    8.00
   9 -10   3    2.90    3.50
   9 -10   3    6.30    3.00
  10 -10   3   67.39    7.40
  10 -10   3   48.60    5.40
 -10  -9   3   14.10    4.40
 -10  -9   3   18.40    5.50
 -10  -9   3   12.60    3.50
  -9  -9   3   -1.60    3.30
  -9  -9   3   -5.60    3.20
  -9  -9   3    2.70    2.60
  -8  -9   3   10.60    3.20
  -8  -9   3   10.40    3.40
  -8  -9   3   10.10    1.80
  -8  -9   3   19.80    5.10
  -7  -9   3   88.39    5.80
  -7  -9   3   80.99    6.80
  -7  -9   3   77.19    7.70
  -6  -9   3   27.70    4.50
  -6  -9   3   22.70    4.60
  -6  -9   3   31.00    2.20
  -6  -9   3   29.60    3.80
   5   9  -3    7.90    3.30
  -5  -9   3    6.70    3.40
  -5  -9   3    8.60    1.50
  -5  -9   3    9.40    2.60
  -5  -9   3   13.90    3.30
  -5  -9   3   10.30    1.50
   4   9  -3  220.68    9.00
  -4  -9   3  239.08    9.20
  -4  -9   3  226.88    7.50
  -4  -9   3  220.58    9.80
  -4  -9   3  234.78   10.90
  -4  -9   3  226.28    7.40
   3   9  -3   57.19    4.30
  -3  -9   3   53.49    4.90
  -3  -9   3   63.39    4.50
  -3  -9   3   63.09    6.00
  -3  -9   3   58.29    3.30
  -3  -9   3   62.49    3.80
  -2  -9   3  159.88    7.00
  -2  -9   3  147.49    5.90
  -2  -9   3  164.68    7.60
  -2  -9   3  163.58    8.40
  -2  -9   3  157.78    9.50
  -2  -9   3  152.98    6.00
  -2  -9   3  141.99    6.90
  -1  -9   3   66.29    4.60
  -1  -9   3   53.49    4.10
  -1  -9   3   65.99    3.80
  -1  -9   3   65.59    4.80
  -1  -9   3   57.59    5.20
  -1  -9   3   65.69    4.90
  -1  -9   3   66.99    6.10
   0  -9   3   16.50    2.90
   0  -9   3   17.60    3.10
   0  -9   3   21.20    4.10
   0  -9   3   17.20    2.50
   0  -9   3   15.80    3.10
   0  -9   3   21.10    3.10
   1  -9   3 1339.07   39.00
   1  -9   3 1356.66   38.20
   1  -9   3 1362.96   38.50
   1  -9   3 1367.06   41.80
   1  -9   3 1338.77   38.90
   1  -9   3 1346.37   38.90
   2  -9   3  336.17   12.20
   2  -9   3  340.27   11.60
   2  -9   3  324.87   12.00
   2  -9   3  331.87   12.50
   2  -9   3  332.57   12.40
   2  -9   3  340.27   12.10
   3  -9   3    7.90    2.80
   3  -9   3   10.20    2.60
   3  -9   3    9.30    2.30
   3  -9   3   11.40    2.40
   3  -9   3    9.00    2.50
   3  -9   3    7.00    2.40
   4  -9   3  111.99    5.20
   4  -9   3  119.99    5.80
   4  -9   3  112.69    5.50
   4  -9   3  111.79    6.30
   4  -9   3  119.59    6.90
   4  -9   3  110.59    5.40
   5  -9   3   83.59    4.10
   5  -9   3   90.19    5.90
   5  -9   3   81.29    4.10
   5  -9   3   87.39    6.40
   5  -9   3   86.79    4.50
  -6   9  -3  159.78    7.60
   6  -9   3  158.58    7.20
   6  -9   3  142.89    5.50
   6  -9   3  147.59    8.00
   6  -9   3  164.08    8.70
   6  -9   3  147.19    5.80
   7  -9   3   55.29    2.80
   7  -9   3   71.09    5.20
   7  -9   3   61.69    5.80
   8  -9   3   28.60    4.80
   8  -9   3   24.40    3.80
   9  -9   3  156.18    8.10
   9  -9   3  151.48    9.30
  10  -9   3   38.00    5.50
  10  -9   3   51.39    5.40
  11  -9   3    7.40    4.40
  11  -9   3    6.00    3.40
 -10  -8   3   89.59    8.00
 -10  -8   3   95.99    6.70
 -10  -8   3   68.59    7.10
  -9  -8   3   34.80    2.80
  -9  -8   3   25.80    4.60
  -9  -8   3   32.50    5.60
  -9  -8   3   35.00    4.40
  -8  -8   3   88.69    7.70
  -8  -8   3   76.49    4.00
  -8  -8   3   95.99    6.30
  -8  -8   3   99.89    7.20
  -7  -8   3   57.09    6.40
  -7  -8   3   59.19    6.30
  -7  -8   3   59.69    4.90
  -6  -8   3  231.78    9.30
  -6  -8   3  208.78    7.20
  -6  -8   3  230.88   10.30
  -6  -8   3  243.98   11.10
   5   8  -3   52.59    4.10
  -5  -8   3   49.10    2.70
  -5  -8   3   52.09    5.00
  -5  -8   3   58.89    5.90
  -5  -8   3   53.49    4.40
   4   8  -3   44.60    3.70
  -4  -8   3   50.29    4.80
  -4  -8   3   47.70    4.80
  -4  -8   3   46.30    2.60
  -4  -8   3   51.29    5.50
  -4  -8   3   46.00    2.50
   3   8  -3  326.97   11.70
  -3  -8   3  337.57   11.80
  -3  -8   3  333.07   10.20
  -3  -8   3  335.17   13.10
  -3  -8   3  355.66   12.50
  -3  -8   3  328.47   10.20
  -3  -8   3  340.97   11.70
   2   8  -3  158.18    6.90
  -2  -8   3  153.58    7.40
  -2  -8   3  174.28    7.60
  -2  -8   3  160.98    6.90
  -2  -8   3  152.38    7.30
  -2  -8   3  165.38    5.90
  -2  -8   3  163.88    8.10
  -1  -8   3    3.60    2.30
  -1  -8   3   -0.90    1.30
  -1  -8   3   -0.50    1.70
  -1  -8   3   -2.40    1.60
  -1  -8   3    1.10    1.60
   0  -8   3   79.99    4.20
   0  -8   3   85.69    5.30
   0  -8   3   90.29    5.10
   0  -8   3   97.19    6.30
   0  -8   3   86.49    5.10
   0  -8   3   87.99    5.70
   1  -8   3   44.60    4.00
   1  -8   3   43.00    3.90
   1  -8   3   42.80    3.30
   1  -8   3   45.90    4.60
   1  -8   3   53.89    3.80
   2  -8   3  104.99    5.10
   2  -8   3  108.59    5.80
   2  -8   3  101.59    5.80
   2  -8   3  111.49    5.40
   2  -8   3  110.59    5.60
   2  -8   3  104.99    5.90
   3  -8   3  101.79    5.10
   3  -8   3  112.39    5.70
   3  -8   3   97.39    5.20
   3  -8   3  107.99    5.70
   3  -8   3  105.69    6.10
   3  -8   3  108.29    5.00
   3  -8   3  105.59    5.40
   4  -8   3   21.80    3.30
   4  -8   3   17.20    2.70
   4  -8   3   18.00    2.30
   4  -8   3   24.70    3.70
   4  -8   3   23.60    2.80
   4  -8   3   19.80    2.50
   4  -8   3   22.50    2.70
   5  -8   3  195.48    7.00
   5  -8   3  196.88    6.70
   5  -8   3  197.68    7.30
   5  -8   3  210.58    9.10
   5  -8   3  214.48    8.10
   5  -8   3  194.48    9.10
  -6   8  -3  579.34   18.60
   6  -8   3  580.14   19.40
   6  -8   3  573.04   16.80
  -7   8  -3    0.60    2.20
   7  -8   3    2.20    1.20
   7  -8   3    0.20    2.70
   7  -8   3   -0.50    2.10
   8  -8   3   45.10    4.50
   8  -8   3   40.90    5.20
   9  -8   3  165.28    8.30
   9  -8   3  166.88    9.40
  10  -8   3   44.20    5.90
  10  -8   3   44.90    5.00
  11  -8   3   75.79    6.70
  11  -8   3   81.19    7.20
  12  -8   3   91.79    8.40
  12  -8   3   85.69    7.50
  11   7  -3   37.00    4.10
 -11  -7   3   43.90    6.30
 -11  -7   3   26.50    5.90
 -11  -7   3   45.40    5.50
  10   7  -3    6.90    2.40
 -10  -7   3    7.60    3.80
 -10  -7   3    1.40    3.50
 -10  -7   3    8.70    3.20
  -9  -7   3    4.00    3.40
  -9  -7   3    1.50    2.60
  -9  -7   3    4.00    3.30
  -9  -7   3    4.70    1.70
  -8  -7   3   11.90    4.00
  -8  -7   3   12.90    3.50
  -8  -7   3   15.00    2.10
  -8  -7   3   14.10    3.20
  -7  -7   3  178.68    8.90
  -7  -7   3  185.88    8.10
  -7  -7   3  180.18    9.80
  -7  -7   3  163.18    6.20
   6   7  -3  343.37   12.70
  -6  -7   3  376.06   11.10
  -6  -7   3  367.06   14.60
  -6  -7   3  387.36   13.10
  -6  -7   3  382.46   13.90
   5   7  -3   25.20    3.00
  -5  -7   3   27.90    3.80
  -5  -7   3   38.30    4.90
  -5  -7   3   36.10    4.10
   4   7  -3   -0.30    1.50
  -4  -7   3    2.00    0.90
  -4  -7   3    2.70    1.80
  -4  -7   3    2.70    2.10
  -4  -7   3    0.10    1.70
  -4  -7   3   -2.00    2.40
   3   7  -3   32.80    3.10
  -3  -7   3   34.00    3.70
  -3  -7   3   34.10    2.10
  -3  -7   3   37.30    3.50
  -3  -7   3   29.40    2.00
  -3  -7   3   37.10    4.30
  -3  -7   3   32.40    3.70
   2   7  -3  101.89    5.10
  -2  -7   3  111.49    5.70
  -2  -7   3  108.49    6.20
  -2  -7   3  105.59    5.20
  -2  -7   3  108.29    4.10
  -2  -7   3  100.49    5.00
  -2  -7   3  100.69    4.10
  -1  -7   3  222.78    8.20
  -1  -7   3  232.58    7.60
  -1  -7   3  224.38    8.80
  -1  -7   3  238.58    8.60
  -1  -7   3  235.38    9.40
   0  -7   3    1.10    1.90
   0  -7   3   -2.10    1.10
   0  -7   3    0.10    1.60
   0  -7   3   -0.80    1.70
   0  -7   3    1.40    1.60
   1  -7   3   71.59    3.90
   1  -7   3   84.69    4.30
   1  -7   3   85.29    4.70
   1  -7   3   78.69    4.70
   1  -7   3   82.79    5.20
   1  -7   3   78.49    4.60
   2  -7   3  541.25   17.20
   2  -7   3  552.14   16.40
   2  -7   3  553.64   17.20
   2  -7   3  533.05   16.70
   3  -7   3   64.99    4.20
   3  -7   3   62.09    3.80
   3  -7   3   65.29    3.90
   3  -7   3   67.49    3.70
   3  -7   3   63.09    4.70
  -4   7  -3   -1.20    1.40
   4  -7   3    0.50    1.70
   4  -7   3    0.30    1.40
   4  -7   3    0.60    1.20
   4  -7   3    0.80    1.40
   4  -7   3    0.20    1.90
   4  -7   3    0.80    1.30
  -5   7  -3  213.18    8.50
   5  -7   3  219.18    7.30
   5  -7   3  225.68    8.20
   5  -7   3  226.18    6.70
   5  -7   3  212.08    9.10
   5  -7   3  216.98    8.40
  -6   7  -3   29.40    3.80
   6  -7   3   23.50    2.10
   6  -7   3   31.20    4.10
   6  -7   3   27.10    3.10
  -7   7  -3   12.40    2.70
   7  -7   3   11.50    2.70
   7  -7   3   11.70    3.30
   8  -7   3   86.09    5.60
   8  -7   3   86.09    3.20
   8  -7   3   82.89    6.40
   9  -7   3   23.90    4.50
   9  -7   3   15.80    3.30
  10  -7   3  227.78   10.40
  10  -7   3  242.08   11.40
  11  -7   3    7.30    3.80
  11  -7   3    4.20    3.10
  12  -7   3   77.49    7.90
  12  -7   3   70.49    6.70
 -12  -6   3   15.60    4.70
 -12  -6   3   16.20    4.20
 -12  -6   3    9.60    4.70
  11   6  -3    6.60    2.80
 -11  -6   3    3.70    3.30
 -11  -6   3    5.70    3.70
 -11  -6   3    2.50    3.90
  10   6  -3  143.79    6.90
 -10  -6   3  150.78    9.60
 -10  -6   3  146.49    8.50
 -10  -6   3  114.49    7.70
 -10  -6   3  137.19    6.20
   9   6  -3    3.20    2.00
  -9  -6   3   -1.60    2.90
  -9  -6   3    1.30    1.50
  -9  -6   3    0.60    2.50
  -9  -6   3    5.60    3.40
   8   6  -3   88.39    4.60
  -8  -6   3   91.39    7.20
  -8  -6   3   80.19    6.00
  -8  -6   3   85.49    5.70
  -8  -6   3   84.29    4.20
   7   6  -3  160.88    6.20
  -7  -6   3  152.98    8.70
  -7  -6   3  151.98    5.80
  -7  -6   3  163.88    7.50
  -7  -6   3  164.18    8.30
   6   6  -3    6.50    2.00
  -6  -6   3   10.70    3.00
  -6  -6   3    6.40    2.80
  -6  -6   3    7.00    1.30
  -6  -6   3    5.70    2.30
   5   6  -3  189.68    7.60
  -5  -6   3  188.48    8.40
  -5  -6   3  183.78    8.90
  -5  -6   3  171.88    7.80
  -5  -6   3  190.68    6.30
  -5  -6   3  198.08    7.80
   4   6  -3   -1.00    1.30
  -4  -6   3    1.20    1.90
  -4  -6   3    3.70    1.80
  -4  -6   3    1.40    2.30
  -4  -6   3    1.70    1.70
  -4  -6   3    1.50    0.80
   3   6  -3    1.60    1.80
   3   6  -3    1.40    1.40
  -3  -6   3    2.50    1.60
  -3  -6   3    3.70    1.70
  -3  -6   3    0.40    2.00
  -3  -6   3    3.50    2.00
  -3  -6   3    4.20    0.90
   2   6  -3  758.82   22.30
   2   6  -3  768.52   22.80
  -2  -6   3  735.43   20.70
  -2  -6   3  777.22   22.30
  -2  -6   3  744.43   22.00
  -2  -6   3  730.83   20.80
  -2  -6   3  765.32   23.20
   1   6  -3  159.98    6.50
  -1  -6   3  162.88    6.80
  -1  -6   3  157.28    5.40
  -1  -6   3  160.28    6.10
  -1  -6   3  160.08    6.50
  -1  -6   3  161.48    7.10
   0  -6   3  132.49    5.60
   0  -6   3  136.29    6.10
   0  -6   3  138.79    5.10
   0  -6   3  135.59    6.10
   0  -6   3  138.09    5.90
   1  -6   3  372.56   12.80
   1  -6   3  398.56   12.10
   1  -6   3  396.06   12.90
   1  -6   3  398.86   12.20
   2  -6   3  480.15   15.40
   2  -6   3  472.35   14.70
   2  -6   3  485.05   15.10
   2  -6   3  484.25   14.40
  -3   6  -3  329.17   11.00
   3  -6   3  344.87   11.20
   3  -6   3  318.87   10.50
   3  -6   3  332.27   11.70
   3  -6   3  322.77   10.40
   3  -6   3  332.17   10.50
  -4   6  -3   -0.70    1.40
  -4   6  -3    1.80    1.40
   4  -6   3    1.70    1.20
   4  -6   3    1.50    1.60
   4  -6   3    1.20    1.00
   4  -6   3    0.60    1.30
   4  -6   3    1.70    1.70
  -5   6  -3   49.70    3.60
  -5   6  -3   59.29    4.20
   5  -6   3   58.09    3.70
   5  -6   3   56.19    3.60
   5  -6   3   56.89    4.30
  -6   6  -3  428.96   13.70
   6  -6   3  413.56   14.60
   6  -6   3  391.06   13.50
   6  -6   3  436.16   13.50
   6  -6   3  418.56   12.30
  -7   6  -3  103.79    5.50
   7  -6   3   76.99    5.80
   7  -6   3  101.19    5.30
   7  -6   3   99.49    3.90
  -8   6  -3    3.30    2.00
   8  -6   3    2.00    2.30
   8  -6   3    2.50    2.80
   9  -6   3  360.86   13.10
   9  -6   3  351.76   10.40
   9  -6   3  347.47   13.90
  10  -6   3  273.87   12.40
  10  -6   3  269.87    8.10
  10  -6   3  282.37   11.50
  11  -6   3   64.99    6.90
  11  -6   3   77.09    6.30
  12  -6   3  103.19    7.90
  13  -6   3    0.50    3.40
  13  -6   3    8.10    4.20
  12   5  -3   -1.30    2.70
  12   5  -3   -4.10    3.80
 -12  -5   3    0.20    3.30
 -12  -5   3    1.50    4.10
 -12  -5   3   -5.20    3.30
  11   5  -3   11.60    3.10
  11   5  -3   12.30    4.80
 -11  -5   3    7.40    3.70
 -11  -5   3   16.10    4.00
 -11  -5   3    7.70    4.20
  10   5  -3   23.30    3.40
  10   5  -3   21.30    4.80
 -10  -5   3   17.60    4.20
 -10  -5   3   26.80    3.10
 -10  -5   3   20.60    3.90
 -10  -5   3   19.40    4.80
   9   5  -3    8.60    3.60
   9   5  -3   11.60    2.60
  -9  -5   3   10.00    2.20
  -9  -5   3   11.10    3.90
  -9  -5   3   10.10    3.10
  -9  -5   3    9.80    4.00
   8   5  -3    7.90    2.10
   8   5  -3   12.00    3.70
  -8  -5   3    5.00    1.70
  -8  -5   3    7.50    2.70
  -8  -5   3    7.50    3.10
  -8  -5   3    0.60    2.60
   7   5  -3   -3.40    2.30
   7   5  -3    0.90    1.40
  -7  -5   3   -2.20    2.10
  -7  -5   3   -1.30    1.80
  -7  -5   3   -0.50    1.20
  -7  -5   3    0.70    2.10
   6   5  -3  398.56   14.40
   6   5  -3  384.66   13.30
   6   5  -3  408.06   12.20
  -6  -5   3  395.36   13.50
  -6  -5   3  408.76   14.90
  -6  -5   3  406.16   14.20
  -6  -5   3  397.46   12.00
   5   5  -3  314.47   11.70
  -5  -5   3  328.37   12.20
  -5  -5   3  323.27    9.50
  -5  -5   3  305.67   11.00
  -5  -5   3  312.97   11.20
  -5  -5   3  321.97   11.60
   4   5  -3    7.60    2.10
   4   5  -3    8.60    1.90
  -4  -5   3    9.50    2.10
  -4  -5   3    7.30    1.00
  -4  -5   3    8.60    2.70
  -4  -5   3   14.00    3.00
  -4  -5   3    6.30    2.10
  -4  -5   3    8.90    2.10
   3   5  -3   31.70    3.20
   3   5  -3   28.30    2.60
  -3  -5   3   27.40    3.40
  -3  -5   3   26.80    1.40
  -3  -5   3   24.80    3.40
  -3  -5   3   35.50    3.10
  -3  -5   3   32.30    3.00
   2   5  -3  404.66   12.50
   2   5  -3  408.86   13.90
  -2  -5   3  372.76   10.90
  -2  -5   3  421.56   13.40
  -2  -5   3  380.06   12.20
  -2  -5   3  393.36   12.50
  -2  -5   3  392.96   10.90
  -2  -5   3  370.86   12.70
   1   5  -3   47.20    3.10
  -1  -5   3   47.30    3.20
  -1  -5   3   44.50    2.10
  -1  -5   3   45.20    3.40
  -1  -5   3   46.30    3.10
   0   5  -3   86.59    4.30
   0  -5   3   86.59    4.50
   0  -5   3   85.69    4.30
   0  -5   3   92.99    3.60
   1  -5   3   37.50    2.30
   1  -5   3   36.90    2.50
   1  -5   3   33.80    2.90
   1  -5   3   39.10    3.00
  -2   5  -3  602.14   18.20
   2  -5   3  629.64   18.40
   2  -5   3  630.74   19.10
   2  -5   3  635.34   17.90
   2  -5   3  648.94   18.60
  -3   5  -3  415.36   12.80
  -3   5  -3  401.86   12.30
   3  -5   3  400.16   12.00
   3  -5   3  396.46   12.80
   3  -5   3  388.86   12.00
   3  -5   3  414.26   12.30
   3  -5   3  405.06   13.40
  -4   5  -3    0.90    1.20
  -4   5  -3    2.40    1.40
   4  -5   3    0.10    1.10
   4  -5   3    0.60    1.10
   4  -5   3    0.40    0.70
   4  -5   3    0.80    0.70
   4  -5   3    1.60    1.60
  -5   5  -3  134.29    5.70
  -5   5  -3  148.59    6.40
   5  -5   3  143.09    5.70
   5  -5   3  139.29    5.00
   5  -5   3  143.19    6.50
  -6   5  -3  452.75   14.60
  -6   5  -3  472.55   17.10
   6  -5   3  440.26   14.60
   6  -5   3  463.25   13.50
   6  -5   3  470.95   14.50
   6  -5   3  483.35   15.70
  -7   5  -3   50.79    4.30
   7  -5   3   59.59    4.80
   7  -5   3   55.49    2.80
   7  -5   3   57.29    4.10
  -8   5  -3  103.09    5.60
   8  -5   3  114.29    4.30
   8  -5   3   97.99    6.20
   8  -5   3  113.39    6.00
   9  -5   3   23.10    4.10
   9  -5   3   23.30    2.20
   9  -5   3   26.50    3.70
 -10   5  -3  100.39    4.30
  10  -5   3  100.49    6.80
  10  -5   3   98.79    6.50
 -11   5  -3  344.07   10.70
  11  -5   3  333.07   13.50
  11  -5   3  364.16   14.70
 -12   5  -3   13.40    2.00
  12  -5   3   12.00    3.80
  12  -5   3   13.60    4.00
 -13   5  -3   59.89    3.40
 -13   5  -3   46.00    5.80
  13  -5   3   58.99    6.50
  13  -5   3   35.80    6.20
  13   4  -3   12.00    3.70
  13   4  -3   11.20    5.20
 -13  -4   3    6.10    3.90
 -13  -4   3    3.20    3.60
 -13  -4   3    4.30    4.00
  12   4  -3   12.20    3.20
  12   4  -3   14.10    4.90
 -12  -4   3   14.20    4.50
 -12  -4   3   11.60    4.30
 -12  -4   3    7.00    3.80
  11   4  -3   13.10    3.30
  11   4  -3   11.70    4.70
 -11  -4   3   11.90    3.70
 -11  -4   3   10.30    3.60
 -11  -4   3   11.60    4.10
  10   4  -3   27.70    3.60
 -10  -4   3   29.50    4.80
 -10  -4   3   28.70    4.80
 -10  -4   3   25.80    4.30
 -10  -4   3   25.70    3.20
   9   4  -3  329.17   13.90
   9   4  -3  341.67   11.80
  -9  -4   3  332.47   13.10
  -9  -4   3  342.77   13.00
  -9  -4   3  330.47   13.60
  -9  -4   3  314.67   13.60
   8   4  -3    9.80    2.20
   8   4  -3    5.20    3.20
  -8  -4   3    4.60    2.50
  -8  -4   3    9.70    2.70
  -8  -4   3   11.10    2.00
  -8  -4   3   10.70    3.40
   7   4  -3    4.20    2.50
   7   4  -3    3.80    1.70
  -7  -4   3    2.30    2.10
  -7  -4   3    3.80    2.40
  -7  -4   3    4.00    1.50
  -7  -4   3    8.00    2.70
   6   4  -3  214.88    8.30
   6   4  -3  201.08    9.00
   6   4  -3  208.88    7.20
  -6  -4   3  207.98    9.20
  -6  -4   3  225.28    8.90
  -6  -4   3  202.98    8.50
   5   4  -3   57.39    4.50
   5   4  -3   61.59    3.80
   5   4  -3   63.49    3.00
   5   4  -3   68.19    6.30
  -5  -4   3   56.39    4.60
  -5  -4   3   63.99    4.40
  -5  -4   3   65.89    4.20
  -5  -4   3   64.09    4.20
   4   4  -3   28.90    3.20
   4   4  -3   38.00    3.50
   4   4  -3   30.60    2.90
  -4  -4   3   17.30    3.10
  -4  -4   3   24.20    3.20
  -4  -4   3   27.70    2.80
  -4  -4   3   27.90    1.60
  -4  -4   3   23.70    2.70
   3   4  -3  371.76   12.40
   3   4  -3  367.86   11.80
  -3  -4   3  356.36   10.20
  -3  -4   3  367.96   13.30
  -3  -4   3  380.46   12.30
  -3  -4   3  385.86   11.90
  -3  -4   3  371.16   11.80
  -3  -4   3  368.06   12.60
   2   4  -3  710.43   20.60
   2   4  -3  687.43   20.90
  -2  -4   3  701.53   20.50
  -2  -4   3  705.13   20.20
  -2  -4   3  717.93   21.90
  -2  -4   3  711.33   20.90
   1   4  -3 3114.09   84.59
  -1  -4   3 3141.09   83.19
  -1  -4   3 3182.58   84.89
  -1  -4   3 3148.98   84.59
  -1  -4   3 3171.08   83.99
   0   4  -3    6.60    1.50
   0  -4   3    7.80    1.60
   0  -4   3    8.00    1.70
   0  -4   3    8.00    1.00
   0  -4   3    8.90    1.20
  -1   4  -3  543.55   15.80
   1  -4   3  581.24   16.70
   1  -4   3  555.04   15.70
   1  -4   3  542.05   15.80
   2  -4   3 1274.27   33.40
   2  -4   3 1218.48   34.70
   2  -4   3 1261.77   33.90
   2  -4   3 1210.38   34.00
   2  -4   3 1208.18   34.00
  -3   4  -3  162.38    6.30
  -3   4  -3  173.38    5.80
   3  -4   3  172.88    5.90
   3  -4   3  168.08    5.60
   3  -4   3  164.08    5.40
   3  -4   3  169.38    5.30
   3  -4   3  163.78    6.70
   3  -4   3  169.88    6.40
  -4   4  -3 1815.02   49.50
  -4   4  -3 1794.22   50.29
   4  -4   3 1867.31   49.20
   4  -4   3 1824.22   50.39
   4  -4   3 1817.82   49.99
   4  -4   3 1838.72   49.30
  -5   4  -3   14.40    2.40
  -5   4  -3   12.50    1.90
   5  -4   3   15.00    2.10
   5  -4   3   12.40    2.20
   5  -4   3   13.70    1.90
   5  -4   3   11.90    1.50
  -6   4  -3  101.09    4.10
  -6   4  -3  110.79    5.40
  -6   4  -3  100.69    4.80
   6  -4   3  103.69    4.90
   6  -4   3   97.79    4.00
   6  -4   3   99.89    5.60
   6  -4   3  101.89    4.80
  -7   4  -3  604.24   16.80
  -7   4  -3  567.34   17.80
   7  -4   3  538.45   17.70
   7  -4   3  586.54   16.70
   7  -4   3  584.84   17.90
   7  -4   3  601.54   19.00
  -8   4  -3    8.00    2.20
  -8   4  -3    6.60    1.50
   8  -4   3    8.00    2.40
   8  -4   3   10.20    2.80
   8  -4   3    5.40    2.30
  -9   4  -3    8.80    2.70
  -9   4  -3    9.50    1.80
   9  -4   3   11.30    3.00
   9  -4   3   12.60    1.90
   9  -4   3   14.80    3.10
 -10   4  -3  114.49    4.80
 -10   4  -3  109.29    6.50
 -10   4  -3  100.49    4.00
  10  -4   3  109.89    4.80
  10  -4   3  104.69    6.60
  10  -4   3  110.09    7.20
 -11   4  -3   51.09    3.60
 -11   4  -3   59.49    3.50
 -11   4  -3   51.59    5.20
  11  -4   3   60.49    3.60
  11  -4   3   59.69    5.80
  11  -4   3   61.09    7.40
 -12   4  -3   66.49    4.50
 -12   4  -3   70.39    4.00
 -12   4  -3   66.79    4.10
 -12   4  -3   73.59    6.20
  12  -4   3   66.89    6.30
  12  -4   3   72.29    6.60
  12  -4   3   68.19    4.10
 -13   4  -3    1.10    1.90
 -13   4  -3   -1.00    3.00
 -13   4  -3   -0.10    1.70
 -13   4  -3    1.60    1.90
  13  -4   3    3.70    3.40
  13  -4   3    1.40    3.50
 -14   4  -3    4.60    2.00
 -14   4  -3    2.90    2.10
 -14   4  -3    2.70    3.70
  14  -4   3   -1.20    3.60
  14  -4   3   -2.10    3.60
  13   3  -3   58.49    7.70
  13   3  -3   70.29    6.10
 -13  -3   3   47.50    6.10
 -13  -3   3   60.49    6.80
 -13  -3   3   62.09    6.90
  12   3  -3   -3.20    3.30
  12   3  -3    4.90    2.90
 -12  -3   3    4.30    3.60
 -12  -3   3   -0.30    3.00
 -12  -3   3    3.30    3.50
  11   3  -3    3.30    2.60
  11   3  -3    8.20    4.20
 -11  -3   3    1.70    3.20
 -11  -3   3    1.10    3.20
 -11  -3   3    1.30    2.90
  10   3  -3   89.89    7.60
  10   3  -3  100.19    5.90
 -10  -3   3  105.99    7.30
 -10  -3   3  105.39    7.00
   9   3  -3   11.00    3.40
   9   3  -3   12.70    2.70
  -9  -3   3   14.30    2.50
  -9  -3   3   10.00    3.00
  -9  -3   3   12.20    3.20
  -9  -3   3    9.60    3.30
   8   3  -3  304.07   10.50
   8   3  -3  308.07   12.40
  -8  -3   3  277.27   10.10
  -8  -3   3  295.07   11.70
  -8  -3   3  303.97   12.10
  -8  -3   3  304.07   11.60
   7   3  -3    2.40    2.00
   7   3  -3    1.60    2.40
   7   3  -3    3.10    1.70
  -7  -3   3    3.10    2.30
  -7  -3   3    0.50    1.20
  -7  -3   3    4.20    2.20
  -7  -3   3    0.30    1.90
   6   3  -3  168.28    6.20
   6   3  -3  165.88    7.80
   6   3  -3  162.18    7.00
  -6  -3   3  181.78    7.60
  -6  -3   3  184.88    7.50
  -6  -3   3  170.28    6.20
  -6  -3   3  164.78    7.30
  -6  -3   3  167.88    7.90
   5   3  -3  527.25   16.90
   5   3  -3  552.04   17.40
   5   3  -3  581.94   16.00
   5   3  -3  569.34   17.60
  -5  -3   3  549.05   18.80
  -5  -3   3  550.94   17.20
  -5  -3   3  536.35   17.80
  -5  -3   3  553.04   18.10
  -5  -3   3  562.24   15.90
  -5  -3   3  555.74   17.40
   4   3  -3  392.96   11.00
   4   3  -3  390.76   12.30
   4   3  -3  392.76   12.70
  -4  -3   3  375.06   12.80
  -4  -3   3  386.66   12.50
  -4  -3   3  368.06   12.20
  -4  -3   3  371.76   12.20
  -4  -3   3  375.36   10.90
   3   3  -3   12.40    1.80
   3   3  -3   14.00    2.20
   3   3  -3   11.30    1.90
   3   3  -3   11.90    1.00
  -3  -3   3   14.70    2.70
  -3  -3   3   14.70    2.20
  -3  -3   3   13.80    2.00
  -3  -3   3   10.90    0.90
  -3  -3   3   11.70    1.80
  -3  -3   3   10.10    1.80
   2   3  -3   49.20    3.10
   2   3  -3   56.19    3.10
   2   3  -3   57.19    3.20
  -2  -3   3   48.80    2.90
  -2  -3   3   64.09    4.10
  -2  -3   3   49.40    3.30
  -2  -3   3   58.39    3.20
   1   3  -3    0.10    1.10
   1   3  -3    2.60    1.30
  -1  -3   3   -0.40    0.80
  -1  -3   3   -0.60    0.90
  -1  -3   3   -0.30    1.20
  -1  -3   3   -0.50    1.20
   0   3  -3  672.23   19.40
   0  -3   3  689.73   18.40
   0  -3   3  662.53   19.60
   0  -3   3  674.83   19.50
   0  -3   3  667.63   19.30
   0  -3   3  652.53   18.20
  -1   3  -3 1367.96   37.40
  -1   3  -3 1343.57   36.50
   1  -3   3 1367.16   36.20
   1  -3   3 1348.07   37.40
   1  -3   3 1368.66   36.60
   1  -3   3 1335.07   37.10
  -2   3  -3   17.20    1.70
   2  -3   3   15.50    2.00
   2  -3   3   18.50    1.70
   2  -3   3   17.40    1.50
   2  -3   3   14.50    1.60
   2  -3   3   14.40    1.20
  -3   3  -3  544.15   15.50
  -3   3  -3  553.84   16.30
   3  -3   3  574.34   15.50
   3  -3   3  566.44   15.00
   3  -3   3  528.15   16.20
   3  -3   3  558.74   15.00
   3  -3   3  541.55   15.80
  -4   3  -3  272.07    8.60
  -4   3  -3  278.97    8.60
  -4   3  -3  271.87    9.40
   4  -3   3  276.27    9.50
   4  -3   3  294.97    8.70
   4  -3   3  277.77    9.20
   4  -3   3  274.17    8.50
  -5   3  -3  148.09    6.30
  -5   3  -3  160.18    5.80
  -5   3  -3  162.08    5.50
   5  -3   3  145.19    5.30
   5  -3   3  157.88    6.10
   5  -3   3  162.38    6.50
   5  -3   3  161.78    5.90
  -6   3  -3  314.57   11.00
  -6   3  -3  314.47   10.30
  -6   3  -3  323.87    9.70
   6  -3   3  300.37    9.60
   6  -3   3  305.07   11.10
   6  -3   3  314.97   10.40
  -7   3  -3   93.69    4.00
  -7   3  -3   90.79    4.70
  -7   3  -3   81.49    5.00
  -7   3  -3   79.79    4.80
   7  -3   3   94.19    4.90
   7  -3   3   90.39    4.00
   7  -3   3   85.49    5.10
   7  -3   3   85.29    4.60
  -8   3  -3  296.57   11.10
  -8   3  -3  311.87    9.40
  -8   3  -3  319.37   10.10
  -8   3  -3  334.77   11.60
   8  -3   3  316.87   10.10
   8  -3   3  339.97   12.20
   8  -3   3  310.17   12.30
  -9   3  -3   10.30    2.50
  -9   3  -3   12.10    2.60
  -9   3  -3   10.70    1.90
   9  -3   3    6.30    2.60
   9  -3   3   12.10    2.90
   9  -3   3    9.70    1.90
 -10   3  -3   40.70    3.00
 -10   3  -3   47.20    4.80
 -10   3  -3   48.90    3.50
  10  -3   3   46.80    5.20
  10  -3   3   41.80    3.40
  10  -3   3   52.79    5.10
 -11   3  -3  358.26   11.70
 -11   3  -3  336.07   11.50
 -11   3  -3  367.56   13.80
  11  -3   3  336.07   11.70
  11  -3   3  368.36   14.50
  11  -3   3  368.16   13.90
 -12   3  -3   93.99    5.10
 -12   3  -3   99.89   11.10
 -12   3  -3  103.69    5.20
 -12   3  -3   97.19    5.50
  12  -3   3   85.69    7.20
  12  -3   3   98.89    7.30
 -13   3  -3   25.90    3.50
 -13   3  -3   30.50    4.90
 -13   3  -3   23.00    3.30
  13  -3   3   29.70    5.30
  13  -3   3   30.90    5.50
  13  -3   3   22.10    3.00
 -14   3  -3   28.60    3.40
 -14   3  -3   20.30    3.80
 -14   3  -3   19.00    4.60
  14  -3   3   25.00    5.40
  14  -3   3   30.10    5.60
  13   2  -3    6.00    4.60
  13   2  -3   10.80    3.60
 -13  -2   3    7.60    4.00
 -13  -2   3    7.30    3.90
 -13  -2   3    9.40    3.90
  12   2  -3   39.60    4.90
  12   2  -3   39.10    6.20
 -12  -2   3   52.39    9.90
 -12  -2   3   44.10    5.70
 -12  -2   3   38.10    5.40
  11   2  -3   25.70    5.00
  11   2  -3   24.10    3.90
 -11  -2   3   24.50    4.40
 -11  -2   3   26.30    4.50
 -11  -2   3   16.30    4.00
  10   2  -3    8.90    2.80
 -10  -2   3    7.00    2.80
 -10  -2   3    7.10    3.00
 -10  -2   3    5.70    3.20
   9   2  -3  343.97   13.70
   9   2  -3  342.77   12.10
  -9  -2   3  331.07   11.90
  -9  -2   3  341.47   13.00
  -9  -2   3  330.97   13.00
  -9  -2   3  333.57   12.80
   8   2  -3   18.00    2.70
   8   2  -3   15.30    3.40
  -8  -2   3   16.50    3.00
  -8  -2   3   20.50    3.50
  -8  -2   3   15.70    3.20
  -8  -2   3   19.80    2.60
   7   2  -3   70.99    4.60
   7   2  -3   75.29    5.40
   7   2  -3   78.59    4.20
  -7  -2   3   75.89    4.00
  -7  -2   3   78.99    5.10
  -7  -2   3   68.59    4.80
  -7  -2   3   64.29    4.80
   6   2  -3  493.45   16.20
   6   2  -3  495.25   15.60
   6   2  -3  480.15   15.70
   6   2  -3  499.45   14.70
  -6  -2   3  492.95   17.00
  -6  -2   3  467.55   17.20
  -6  -2   3  503.95   15.80
  -6  -2   3  492.05   15.80
  -6  -2   3  467.35   14.50
  -6  -2   3  465.15   15.70
   5   2  -3  691.33   20.90
   5   2  -3  709.03   20.70
   5   2  -3  682.23   19.70
   5   2  -3  684.43   21.00
  -5  -2   3  693.53   19.70
  -5  -2   3  683.03   21.10
  -5  -2   3  696.53   22.20
  -5  -2   3  712.43   20.90
  -5  -2   3  703.13   20.90
   4   2  -3  292.87    9.80
   4   2  -3  286.47    9.90
   4   2  -3  280.87   10.00
   4   2  -3  289.37    8.80
  -4  -2   3  300.87   10.20
  -4  -2   3  304.87    9.90
  -4  -2   3  287.57   11.00
  -4  -2   3  293.87    9.90
  -4  -2   3  290.97    8.70
  -4  -2   3  297.67    9.90
   3   2  -3  667.03   19.70
   3   2  -3  689.93   18.30
   3   2  -3  663.63   19.50
   3   2  -3  663.03   19.50
  -3  -2   3  648.84   20.70
  -3  -2   3  679.43   19.70
  -3  -2   3  663.03   19.60
  -3  -2   3  661.03   19.40
  -3  -2   3  700.93   18.30
   2   2  -3   34.90    2.50
   2   2  -3   39.70    2.70
   2   2  -3   38.20    2.40
  -2  -2   3   36.60    3.00
  -2  -2   3   35.90    2.50
  -2  -2   3   45.90    2.90
  -2  -2   3   39.00    2.40
   1   2  -3 1083.79   31.00
   1   2  -3 1116.79   30.40
  -1  -2   3 1198.08   32.60
  -1  -2   3 1081.09   31.00
  -1  -2   3 1129.89   30.90
  -1  -2   3 1108.99   30.30
   0   2  -3  728.43   20.00
   0   2  -3  756.32   21.20
   0  -2   3  781.82   21.50
   0  -2   3  748.83   20.20
   0  -2   3  734.53   20.00
   0  -2   3  744.73   21.20
  -1   2  -3  105.99    4.30
  -1   2  -3  104.19    3.60
   1  -2   3  100.39    3.90
   1  -2   3  105.49    4.10
   1  -2   3  100.09    4.20
  -2   2  -3  715.63   19.30
   2  -2   3  695.23   20.10
   2  -2   3  724.63   19.30
   2  -2   3  734.63   19.70
   2  -2   3  725.03   20.70
   2  -2   3  725.93   20.10
  -3   2  -3  934.51   25.30
  -3   2  -3  958.80   25.70
   3  -2   3  899.51   26.00
   3  -2   3  942.11   25.70
   3  -2   3  929.51   26.10
  -4   2  -3  160.08    5.80
  -4   2  -3  164.28    6.20
  -4   2  -3  158.78    5.50
   4  -2   3  154.28    5.40
   4  -2   3  156.98    5.90
   4  -2   3  170.28    6.30
   4  -2   3  156.78    5.50
  -5   2  -3  281.97    9.70
  -5   2  -3  294.67    9.10
  -5   2  -3  299.77    9.40
  -5   2  -3  295.27   10.00
   5  -2   3  287.37   10.00
   5  -2   3  308.87    9.50
   5  -2   3  291.37    9.60
   5  -2   3  290.37    9.10
  -6   2  -3  101.19    5.00
  -6   2  -3  103.69    4.70
  -6   2  -3  110.19    3.60
  -6   2  -3  110.69    6.30
  -6   2  -3  104.79    4.30
  -6   2  -3  105.39    3.70
   6  -2   3   99.29    5.30
   6  -2   3  109.19    4.90
   6  -2   3  103.59    4.70
  -7   2  -3  171.28    5.90
  -7   2  -3  174.18    6.10
  -7   2  -3  181.88    6.40
  -7   2  -3  176.38    7.00
  -7   2  -3  180.08    7.50
   7  -2   3  184.48    7.80
   7  -2   3  176.48    6.40
   7  -2   3  176.68    7.10
   7  -2   3  173.28    7.20
  -8   2  -3  500.45   16.20
  -8   2  -3  512.25   15.00
  -8   2  -3  518.15   15.30
  -8   2  -3  528.65   16.60
   8  -2   3  486.55   15.30
   8  -2   3  495.65   16.40
   8  -2   3  514.75   17.10
  -9   2  -3   52.69    4.80
  -9   2  -3   50.29    3.50
   9  -2   3   50.69    4.70
   9  -2   3   38.00    3.10
   9  -2   3   49.70    5.00
 -10   2  -3   52.09    3.70
 -10   2  -3   49.20    4.50
 -10   2  -3   43.70    3.50
  10  -2   3   56.69    5.10
  10  -2   3   52.29    3.70
  10  -2   3   56.39    4.90
 -11   2  -3  114.29    5.80
 -11   2  -3  116.19    5.70
 -11   2  -3  116.29    7.20
  11  -2   3  124.39    7.70
  11  -2   3  119.49    5.80
  11  -2   3  120.59    7.40
 -12   2  -3   53.39    4.30
 -12   2  -3   65.49    9.10
 -12   2  -3   57.69    4.40
  12  -2   3   53.79    4.10
  12  -2   3   61.99    6.30
  12  -2   3   48.30    5.70
 -13   2  -3  111.79    6.30
 -13   2  -3  116.39    6.20
 -13   2  -3  114.69    7.00
 -13   2  -3  122.39    8.00
  13  -2   3  115.79    8.30
  13  -2   3  106.09    8.10
 -14   2  -3   12.90    4.10
 -14   2  -3   13.20    3.40
 -14   2  -3   17.40    3.30
  14  -2   3   23.20    4.90
  14  -2   3    7.70    4.30
  13   1  -3   52.79    8.40
  13   1  -3   63.49    7.80
 -13  -1   3   55.49    6.50
 -13  -1   3   50.69    6.50
 -13  -1   3   41.50    6.20
  12   1  -3   93.69    7.90
  12   1  -3  112.89    7.10
 -12  -1   3   95.99    7.90
 -12  -1   3  116.29    7.90
 -12  -1   3  107.69    7.30
  11   1  -3   14.30    4.50
  11   1  -3   11.80    3.30
 -11  -1   3   15.90    3.80
 -11  -1   3   13.00    3.70
 -11  -1   3   18.50    3.90
  10   1  -3   27.90    4.80
  10   1  -3   35.50    4.20
 -10  -1   3   34.80    4.30
 -10  -1   3   29.60    4.30
 -10  -1   3   33.90    4.70
   9   1  -3   35.40    3.90
   9   1  -3   32.90    4.70
  -9  -1   3   30.80    4.10
  -9  -1   3   31.20    4.10
  -9  -1   3   37.80    4.40
  -9  -1   3   40.70    3.90
   8   1  -3  167.78    8.40
   8   1  -3  180.68    7.40
  -8  -1   3  171.88    7.90
  -8  -1   3  171.58    7.20
  -8  -1   3  164.68    8.10
  -8  -1   3  164.68    7.80
   7   1  -3   34.80    3.10
   7   1  -3   26.50    3.60
   7   1  -3   29.10    4.00
  -7  -1   3   26.90    3.40
  -7  -1   3   37.00    2.90
  -7  -1   3   40.60    3.90
  -7  -1   3   27.00    4.00
   6   1  -3   45.70    3.40
   6   1  -3   42.70    3.30
   6   1  -3   46.90    3.00
  -6  -1   3   48.70    3.10
  -6  -1   3   37.90    3.60
  -6  -1   3   42.20    4.60
  -6  -1   3   49.70    3.80
  -6  -1   3   45.50    3.70
  -6  -1   3   42.00    3.50
   5   1  -3  484.65   15.40
   5   1  -3  490.25   15.10
   5   1  -3  479.05   15.00
   5   1  -3  457.05   14.20
  -5  -1   3  464.55   14.30
  -5  -1   3  477.95   15.20
  -5  -1   3  491.55   15.10
  -5  -1   3  512.75   16.30
  -5  -1   3  458.05   15.00
  -5  -1   3  502.45   15.30
   4   1  -3 1984.10   53.69
   4   1  -3 1965.10   53.59
   4   1  -3 1924.41   53.69
   4   1  -3 1961.00   52.79
  -4  -1   3 1914.91   53.49
  -4  -1   3 2012.70   53.79
  -4  -1   3 1989.20   53.79
  -4  -1   3 1961.20   52.79
  -4  -1   3 1980.40   53.69
  -4  -1   3 1935.21   54.69
   3   1  -3   -0.90    1.00
   3   1  -3    0.70    1.30
   3   1  -3    1.00    1.10
   3   1  -3    1.00    1.60
   3   1  -3    1.00    0.70
  -3  -1   3    0.00    1.00
  -3  -1   3    0.30    0.70
  -3  -1   3    1.30    1.20
  -3  -1   3    0.90    1.50
  -3  -1   3    3.60    1.30
   2   1  -3  169.98    4.90
   2   1  -3  166.58    5.90
   2   1  -3  155.98    5.80
   2   1  -3  159.08    5.70
   2   1  -3  165.38    6.70
  -2  -1   3  167.88    5.60
  -2  -1   3  153.18    6.50
  -2  -1   3  173.88    6.00
  -2  -1   3  166.28    5.90
   1   1  -3 1995.90   53.19
   1   1  -3 2023.60   54.29
   1   1  -3 1946.81   52.49
   1   1  -3 1954.10   53.69
   1   1  -3 2016.90   53.69
  -1  -1   3 1981.90   53.09
  -1  -1   3 2015.10   54.09
  -1  -1   3 1960.50   53.69
  -1  -1   3 2035.50   53.69
   0   1  -3  729.73   19.40
   0   1  -3  717.73   20.20
   0   1  -3  706.73   20.40
   0   1  -3  721.73   19.30
   0  -1   3  717.33   19.40
   0  -1   3  728.83   20.30
   0  -1   3  718.93   20.30
   0  -1   3  731.03   19.40
  -1   1  -3 4885.61  203.38
  -1   1  -3 4593.04  226.98
  -1   1  -3 4609.84  134.89
   1  -1   3 4723.63  203.08
   1  -1   3 4975.80  228.28
   1  -1   3 4608.34  134.09
  -2   1  -3  264.67    7.50
  -2   1  -3  251.77    7.90
  -2   1  -3  260.17    7.10
  -2   1  -3  259.57    7.90
   2  -1   3  250.87    7.50
   2  -1   3  251.87    8.20
   2  -1   3  254.47    7.90
   2  -1   3  262.37    7.20
  -3   1  -3  279.57    8.70
  -3   1  -3  287.67    8.30
  -3   1  -3  299.07    9.00
  -3   1  -3  278.37    8.00
   3  -1   3  291.77    9.00
   3  -1   3  281.87    8.10
   3  -1   3  289.87    8.70
   3  -1   3  280.67    9.30
  -4   1  -3 2890.91   79.59
  -4   1  -3 3014.00   79.39
  -4   1  -3 2908.51   79.89
  -4   1  -3 3061.49   79.89
  -4   1  -3 3024.50   78.79
   4  -1   3 2943.61   79.39
   4  -1   3 3013.70   79.39
   4  -1   3 2912.61   79.99
   4  -1   3 3026.80   79.79
  -5   1  -3   27.70    1.90
  -5   1  -3   27.80    2.70
  -5   1  -3   23.70    2.00
  -5   1  -3   30.10    2.20
  -5   1  -3   29.10    2.80
   5  -1   3   24.40    2.00
   5  -1   3   29.40    2.50
   5  -1   3   24.20    2.50
   5  -1   3   23.90    2.10
  -6   1  -3   49.80    3.20
  -6   1  -3   47.70    2.90
  -6   1  -3   52.19    3.40
  -6   1  -3   49.99    2.80
  -6   1  -3   43.00    3.40
   6  -1   3   54.09    3.60
   6  -1   3   52.29    2.90
   6  -1   3   45.60    3.60
   6  -1   3   51.79    3.20
  -7   1  -3  650.43   19.80
  -7   1  -3  663.23   19.60
  -7   1  -3  612.14   18.50
  -7   1  -3  630.64   19.20
  -7   1  -3  630.64   18.70
   7  -1   3  637.84   19.40
   7  -1   3  645.14   18.80
   7  -1   3  630.24   19.60
   7  -1   3  645.24   19.30
  -8   1  -3  233.28    8.30
  -8   1  -3  244.58    9.20
  -8   1  -3  242.98    9.00
  -8   1  -3  239.48    8.90
   8  -1   3  218.08    9.20
   8  -1   3  228.58    8.30
   8  -1   3  220.48    9.20
   8  -1   3  231.28   10.00
   8  -1   3  228.28   11.50
  -9   1  -3 1028.60   30.50
  -9   1  -3 1047.20   29.50
  -9   1  -3 1009.00   29.50
   9  -1   3 1031.40   30.70
   9  -1   3 1041.50   31.10
   9  -1   3 1010.20   29.50
 -10   1  -3   69.89    5.10
 -10   1  -3   70.39    4.50
 -10   1  -3   78.99    4.60
  10  -1   3   72.29    4.50
  10  -1   3   73.99    5.50
  10  -1   3   68.09    5.60
 -11   1  -3    5.00    2.20
 -11   1  -3    4.40    2.80
 -11   1  -3    4.70    2.20
  11  -1   3   -0.40    2.50
  11  -1   3    5.80    2.90
  11  -1   3    6.80    2.10
 -12   1  -3  150.28    7.10
 -12   1  -3  134.09    7.10
 -12   1  -3  157.08    9.20
  12  -1   3  160.88    9.00
 -13   1  -3   37.00    5.20
 -13   1  -3   36.00    4.20
  13  -1   3   31.50    5.30
  13  -1   3   33.30    5.50
 -14   1  -3   11.30    3.90
 -14   1  -3   14.20    3.80
 -14   1  -3   19.60    3.60
  14  -1   3   12.40    4.60
  14  -1   3   13.90    4.60
 -15   1  -3    7.00    2.80
 -15   1  -3    2.00    3.30
 -15   1  -3    4.20    3.60
  15  -1   3   -0.90    3.70
  15  -1   3    0.90    4.10
  13   0  -3   83.69    6.80
  13   0  -3   92.89    8.70
 -13   0   3   89.29    6.80
 -13   0   3   83.59    7.80
 -13   0   3   64.79    6.90
  12   0  -3   25.00    5.40
  12   0  -3   34.00    4.70
 -12   0   3   23.50    4.10
 -12   0   3   15.50    4.10
 -12   0   3   19.10    4.30
  11   0  -3  138.19    8.60
  11   0  -3  144.59    7.70
 -11   0   3  136.39    7.60
 -11   0   3  162.48   12.80
 -11   0   3  119.29   10.60
  10   0  -3    3.40    3.20
  10   0  -3    4.50    2.50
 -10   0   3    0.30    2.40
 -10   0   3    4.70    2.50
 -10   0   3   10.10    3.10
   9   0  -3    3.50    3.00
   9   0  -3    4.70    2.40
  -9   0   3    2.50    2.30
  -9   0   3    5.20    2.50
  -9   0   3    0.10    2.50
   8   0  -3  415.06   14.30
   8   0  -3  422.66   15.00
  -8   0   3  401.26   13.80
  -8   0   3  410.36   14.80
  -8   0   3  401.46   15.30
  -8   0   3  428.96   14.30
   7   0  -3  166.38    6.80
   7   0  -3  160.38    7.50
   7   0  -3  151.78    6.90
  -7   0   3  156.58    7.80
  -7   0   3  162.18    6.70
  -7   0   3  170.08    7.10
  -7   0   3  156.88    6.90
  -7   0   3  145.19    7.20
   6   0  -3  122.49    5.60
   6   0  -3  118.49    5.70
   6   0  -3  122.69    5.30
  -6   0   3  113.49    5.40
  -6   0   3  112.09    5.80
  -6   0   3  117.49    5.20
  -6   0   3  130.49    5.70
  -6   0   3  112.79    6.20
  -6   0   3  114.29    5.60
   5   0  -3   76.89    4.10
   5   0  -3   76.19    4.90
   5   0  -3   71.49    4.30
   5   0  -3   62.39    3.60
   5   0  -3   68.69    3.60
  -5   0   3   62.49    3.70
  -5   0   3   83.99    4.90
  -5   0   3   73.29    4.00
  -5   0   3   73.69    4.20
  -5   0   3   75.59    4.20
  -5   0   3   64.59    3.60
   4   0  -3   22.10    2.90
   4   0  -3   25.10    2.60
   4   0  -3   27.10    2.40
   4   0  -3   23.40    1.90
   4   0  -3   20.10    2.20
  -4   0   3   22.60    3.00
  -4   0   3   23.90    1.90
  -4   0   3   24.60    2.50
  -4   0   3   26.60    2.40
  -4   0   3   17.20    2.10
   3   0  -3 1474.35   40.10
   3   0  -3 1460.95   40.20
   3   0  -3 1474.15   40.20
   3   0  -3 1471.15   39.60
   3   0  -3 1489.75   41.20
  -3   0   3 1469.85   39.60
  -3   0   3 1430.26   40.20
  -3   0   3 1483.35   40.10
  -3   0   3 1437.26   40.90
  -3   0   3 1449.06   40.00
   2   0  -3   26.20    2.00
   2   0  -3   24.70    1.90
   2   0  -3   31.60    2.60
   2   0  -3   28.10    2.10
  -2   0   3   27.30    1.90
  -2   0   3   27.00    2.00
  -2   0   3   27.20    2.20
   1   0  -3 2421.86   66.19
   1   0  -3 2456.35   65.79
  -1   0   3 2451.55   65.69
  -1   0   3 2513.95   65.79
   0   0  -3 2254.67   60.29
   0   0  -3 2249.57   59.79
   0   0   3 2269.07   60.29
  -1   0  -3  147.29    4.90
  -1   0  -3  148.89    4.30
  -1   0  -3  140.09    4.60
  -1   0  -3  141.79    4.80
   1   0   3  142.49    5.10
   1   0   3  143.59    4.80
   1   0   3  148.69    4.90
   1   0   3  145.79    4.90
  -2   0  -3  404.66   11.20
  -2   0  -3  383.56   11.60
  -2   0  -3  393.56   11.60
  -2   0  -3  410.46   11.50
   2   0   3  398.36   11.70
   2   0   3  403.06   11.70
   2   0   3  405.76   11.50
   2   0   3  408.96   11.70
  -3   0  -3   71.19    2.90
  -3   0  -3   67.39    3.10
  -3   0  -3   69.99    2.80
  -3   0  -3   61.59    3.00
  -3   0  -3   67.99    3.00
   3   0   3   68.69    3.00
   3   0   3   71.29    3.00
   3   0   3   66.29    2.80
  -4   0  -3    0.90    1.00
  -4   0  -3    1.10    1.00
  -4   0  -3    1.00    1.00
  -4   0  -3    3.30    1.10
  -4   0  -3    1.00    1.10
   4   0   3    0.40    1.00
   4   0   3    1.60    1.30
   4   0   3    0.40    1.10
   4   0   3    1.50    1.10
  -5   0  -3  199.78    7.00
  -5   0  -3  212.28    7.50
  -5   0  -3  208.68    7.00
  -5   0  -3  205.18    7.10
  -5   0  -3  195.78    7.20
   5   0   3  201.28    7.10
   5   0   3  196.98    7.20
   5   0   3  210.68    7.00
   5   0   3  202.18    7.50
  -6   0  -3  255.67    9.00
  -6   0  -3  284.67    9.10
  -6   0  -3  271.87    9.20
  -6   0  -3  271.77    8.90
  -6   0  -3  249.28    9.20
   6   0   3  264.67    9.20
   6   0   3  254.37    8.80
   6   0   3  251.47    8.90
  -7   0  -3    1.50    1.50
  -7   0  -3   -0.70    1.30
  -7   0  -3    0.50    1.40
  -7   0  -3    0.30    1.40
   7   0   3    0.10    1.20
   7   0   3    1.20    1.30
   7   0   3    0.20    1.50
   7   0   3   -0.50    1.60
   7   0   3    0.20    1.20
  -8   0  -3  279.87   10.10
  -8   0  -3  281.37    9.60
  -8   0  -3  277.77   10.20
  -8   0  -3  263.77    9.90
   8   0   3  282.97   10.40
   8   0   3  255.17    9.90
   8   0   3  267.87    9.50
   8   0   3  256.37    9.80
  -9   0  -3  171.78    7.80
  -9   0  -3  167.78    7.40
  -9   0  -3  179.08    7.30
   9   0   3  181.28    8.20
   9   0   3  166.68    8.10
 -10   0  -3   36.50    3.80
 -10   0  -3   39.60    4.10
 -10   0  -3   51.09    4.90
  10   0   3   36.60    4.50
  10   0   3   40.90    4.70
  10   0   3   35.20    3.70
 -11   0  -3    2.30    2.70
 -11   0  -3   -2.20    2.00
 -11   0  -3    0.80    2.10
  11   0   3    3.80    3.20
  11   0   3    2.10    2.60
 -12   0  -3   -1.90    2.20
 -12   0  -3    3.30    3.20
  12   0   3    0.60    3.30
  12   0   3    3.20    3.20
 -13   0  -3   99.29    6.40
 -13   0  -3  109.19    7.70
  13   0   3   79.49    7.50
  13   0   3  104.79    7.80
 -14   0  -3   28.70    5.10
 -14   0  -3   24.90    4.10
 -14   0  -3   28.20    5.10
  14   0   3   34.90    5.90
  14   0   3   35.10    5.80
 -15   0  -3    7.10    3.80
 -15   0  -3    2.80    3.10
 -15   0  -3    2.90    3.30
  15   0   3  -10.40    3.50
  15   0   3    3.30    3.50
  13  -1  -3   -3.30    3.60
  13  -1  -3    1.00    3.20
 -13   1   3   -1.10    3.10
 -13   1   3    1.20    2.70
  12  -1  -3  279.77   12.00
  12  -1  -3  273.87   13.10
 -12   1   3  261.47   11.80
 -12   1   3  257.37   11.00
 -12   1   3  274.97   12.90
  11  -1  -3   61.99    6.60
  11  -1  -3   72.09    5.80
 -11   1   3   62.79    5.80
 -11   1   3   61.19    5.20
 -11   1   3   65.79    7.60
  10  -1  -3  100.79    6.40
  10  -1  -3  123.69    7.90
 -10   1   3  112.39    7.20
 -10   1   3  107.09    6.20
   9  -1  -3    7.50    2.90
   9  -1  -3    6.50    2.60
  -9   1   3   10.60    3.20
  -9   1   3    9.70    3.10
  -9   1   3   11.60    3.00
   8  -1  -3    1.90    2.00
   8  -1  -3    2.10    2.60
  -8   1   3    2.90    2.00
  -8   1   3    4.60    1.90
  -8   1   3    5.80    2.40
  -8   1   3    7.80    2.20
   7  -1  -3  722.23   22.20
   7  -1  -3  781.72   23.20
   7  -1  -3  724.63   22.30
  -7   1   3  756.02   23.20
  -7   1   3  741.53   22.30
  -7   1   3  735.83   23.50
  -7   1   3  745.93   22.10
  -7   1   3  733.83   22.40
   6  -1  -3  656.73   19.60
   6  -1  -3  647.94   20.00
   6  -1  -3  647.14   21.00
   6  -1  -3  667.53   20.60
  -6   1   3  671.83   19.70
  -6   1   3  616.14   20.70
  -6   1   3  646.04   19.40
  -6   1   3  668.53   19.80
  -6   1   3  656.23   20.20
   5  -1  -3   12.70    2.70
   5  -1  -3   13.70    2.10
   5  -1  -3   12.50    1.90
   5  -1  -3   10.50    1.70
   5  -1  -3    9.60    2.00
  -5   1   3   12.90    1.90
  -5   1   3   18.00    2.80
  -5   1   3   14.20    2.00
  -5   1   3   20.10    2.80
  -5   1   3   13.00    1.90
  -5   1   3   12.10    2.20
   4  -1  -3 1338.07   36.90
   4  -1  -3 1291.47   37.20
   4  -1  -3 1342.57   36.90
   4  -1  -3 1340.07   38.00
   4  -1  -3 1339.97   37.30
  -4   1   3 1279.57   37.20
  -4   1   3 1371.06   37.90
  -4   1   3 1339.37   36.90
  -4   1   3 1407.06   37.50
  -4   1   3 1337.37   36.90
   3  -1  -3 1029.60   28.70
   3  -1  -3 1016.00   28.30
   3  -1  -3 1024.60   28.70
   3  -1  -3 1029.70   29.40
  -3   1   3 1003.90   28.70
  -3   1   3 1054.99   28.40
  -3   1   3 1019.50   28.30
  -3   1   3 1052.19   29.30
  -3   1   3  998.50   28.60
   2  -1  -3    9.80    1.80
   2  -1  -3    8.60    1.40
   2  -1  -3    9.00    1.20
   2  -1  -3    8.50    1.20
   2  -1  -3    8.90    1.50
  -2   1   3   12.40    2.00
  -2   1   3    9.10    1.40
  -2   1   3    8.10    1.20
  -2   1   3    9.30    1.50
   1  -1  -3   29.80    2.20
   1  -1  -3   30.50    2.00
   1  -1  -3   25.60    1.70
   1  -1  -3   27.40    1.90
  -1   1   3   33.70    1.90
  -1   1   3   29.00    1.70
  -1   1   3   28.70    1.90
  -1   1   3   27.30    2.10
  -1   1   3   26.60    1.80
   0  -1  -3  127.99    4.40
   0  -1  -3  139.49    4.90
   0  -1  -3  133.09    4.80
   0   1   3  134.99    4.50
   0   1   3  125.79    4.40
   0   1   3  134.39    4.50
   0   1   3  132.49    4.80
  -1  -1  -3   25.80    1.60
  -1  -1  -3   21.90    1.60
  -1  -1  -3   25.00    1.90
  -1  -1  -3   26.50    1.70
  -1  -1  -3   25.90    1.70
   1   1   3   22.60    1.60
   1   1   3   23.00    1.80
   1   1   3   24.60    1.60
   1   1   3   22.50    1.60
  -2  -1  -3  132.19    4.60
  -2  -1  -3  119.39    4.30
  -2  -1  -3  111.19    4.30
   2   1   3  114.69    4.10
   2   1   3  117.39    4.40
   2   1   3  130.99    4.60
   2   1   3  122.39    4.20
  -3  -1  -3  923.91   25.40
  -3  -1  -3  957.60   25.70
  -3  -1  -3  924.81   25.50
  -3  -1  -3  894.11   25.50
  -3  -1  -3  923.51   25.30
   3   1   3  899.31   25.40
   3   1   3  904.71   25.60
   3   1   3  930.31   25.70
   3   1   3  917.11   25.30
  -4  -1  -3 3496.15   91.69
  -4  -1  -3 3344.97   91.79
  -4  -1  -3 3434.46   91.59
  -4  -1  -3 3529.65   91.69
  -4  -1  -3 3384.16   91.89
   4   1   3 3474.25   91.79
   4   1   3 3446.56   91.99
   4   1   3 3375.46   91.59
  -5  -1  -3 2329.37   64.79
  -5  -1  -3 2430.46   64.59
  -5  -1  -3 2376.86   64.59
  -5  -1  -3 2450.05   65.09
  -5  -1  -3 2379.66   64.59
   5   1   3 2339.17   64.49
   5   1   3 2392.06   64.59
   5   1   3 2351.86   64.99
   5   1   3 2477.45   64.89
  -6  -1  -3  618.04   18.70
  -6  -1  -3  643.04   18.90
  -6  -1  -3  624.94   18.80
  -6  -1  -3  617.64   18.90
  -6  -1  -3  624.94   19.20
   6   1   3  643.84   19.20
   6   1   3  629.34   18.70
   6   1   3  640.94   19.10
   6   1   3  634.74   18.70
   6   1   3  632.14   18.70
  -7  -1  -3  237.38    8.90
  -7  -1  -3  245.08    8.70
  -7  -1  -3  249.38    9.00
  -7  -1  -3  226.18    8.80
   7   1   3  257.67    8.90
   7   1   3  255.27    9.40
   7   1   3  221.08    8.50
   7   1   3  244.38    8.70
   7   1   3  233.28    9.10
  -8  -1  -3   29.30    3.40
  -8  -1  -3   34.20    3.60
  -8  -1  -3   26.10    3.20
  -8  -1  -3   38.30    3.40
   8   1   3   43.40    4.20
   8   1   3   35.70    3.20
   8   1   3   26.00    3.40
   8   1   3   27.50    3.10
   8   1   3   37.10    3.80
  -9  -1  -3  300.57   11.30
   9   1   3  299.57   11.70
   9   1   3  313.57   11.80
   9   1   3  299.97   11.10
   9   1   3  297.17   10.80
 -10  -1  -3  288.77   10.70
 -10  -1  -3  295.57   11.20
 -10  -1  -3  270.27   11.10
  10   1   3  282.67   11.50
  10   1   3  285.57   11.60
  10   1   3  236.18   13.00
 -11  -1  -3   76.09    5.60
 -11  -1  -3   74.69    5.50
 -11  -1  -3   78.99    5.90
  11   1   3   78.49    6.60
  11   1   3   82.79    6.30
 -12  -1  -3   -0.90    2.50
  12   1   3    0.30    2.90
  12   1   3    1.60    3.10
 -13  -1  -3  110.19    6.70
 -13  -1  -3   89.09    7.10
  13   1   3  112.79    7.60
  13   1   3   95.19    8.10
 -14  -1  -3   16.60    3.70
 -14  -1  -3   15.90    4.10
 -14  -1  -3   14.50    4.50
  14   1   3   14.60    4.70
  14   1   3   24.80    5.40
 -15  -1  -3    1.60    3.10
 -15  -1  -3   -1.40    3.90
 -15  -1  -3    1.70    3.80
  15   1   3    2.90    4.40
  15   1   3    1.40    4.00
  13  -2  -3   15.80    5.10
  13  -2  -3   25.20    5.10
 -13   2   3   28.00    4.00
 -13   2   3   23.20    4.30
  12  -2  -3   42.00    6.20
  12  -2  -3   35.50    5.10
 -12   2   3   39.50    4.90
 -12   2   3   36.90    4.20
  11  -2  -3  148.89    8.40
  11  -2  -3  158.18    9.10
 -11   2   3  169.28    9.50
 -11   2   3  148.69    8.10
 -11   2   3  154.48    7.30
  10  -2  -3   41.20    5.30
  10  -2  -3   45.50    4.90
 -10   2   3   47.20    4.80
 -10   2   3   33.50    4.90
   9  -2  -3  202.68    9.60
   9  -2  -3  218.48    9.30
  -9   2   3  203.18    9.90
  -9   2   3  204.78    8.20
  -9   2   3  213.38    9.00
   8  -2  -3  191.18    8.80
   8  -2  -3  182.28    8.00
  -8   2   3  188.18    7.30
  -8   2   3  186.48    8.60
  -8   2   3  186.18    8.60
  -8   2   3  174.48    7.70
   7  -2  -3  789.62   23.90
   7  -2  -3  804.92   24.40
   7  -2  -3  754.22   23.30
   7  -2  -3  799.52   25.30
  -7   2   3  802.22   23.00
  -7   2   3  765.32   24.40
  -7   2   3  806.22   24.70
  -7   2   3  797.72   24.50
  -7   2   3  794.52   23.90
   6  -2  -3  191.78    8.30
   6  -2  -3  185.48    7.00
   6  -2  -3  172.78    7.30
   6  -2  -3  177.88    7.50
   6  -2  -3  186.48    7.90
  -6   2   3  185.98    7.10
  -6   2   3  195.58    8.00
  -6   2   3  189.58    6.80
  -6   2   3  179.28    7.60
  -6   2   3  177.58    7.40
   5  -2  -3   11.30    1.70
   5  -2  -3   10.20    2.20
   5  -2  -3   15.50    2.30
   5  -2  -3   10.40    1.90
   5  -2  -3    7.10    1.90
  -5   2   3    9.50    1.90
  -5   2   3   13.40    2.40
  -5   2   3    9.70    1.90
  -5   2   3    9.10    1.60
  -5   2   3   13.10    2.30
  -5   2   3   10.10    1.80
   4  -2  -3  371.36   11.60
   4  -2  -3  382.06   12.70
   4  -2  -3  374.06   12.00
   4  -2  -3  388.46   12.30
   4  -2  -3  366.06   12.20
  -4   2   3  395.26   12.50
  -4   2   3  373.56   11.60
  -4   2   3  402.66   12.70
  -4   2   3  399.36   12.50
  -4   2   3  371.16   12.00
   3  -2  -3  823.72   23.80
   3  -2  -3  854.11   23.40
   3  -2  -3  809.82   22.70
   3  -2  -3  808.02   23.20
   3  -2  -3  832.92   23.40
  -3   2   3  805.72   23.70
  -3   2   3  766.92   23.30
  -3   2   3  821.62   22.70
  -3   2   3  823.52   23.40
   2  -2  -3  685.93   19.30
   2  -2  -3  662.63   19.60
   2  -2  -3  655.53   18.60
   2  -2  -3  674.43   19.10
   2  -2  -3  672.63   19.30
  -2   2   3  667.03   18.60
  -2   2   3  699.13   19.70
  -2   2   3  684.63   19.30
  -2   2   3  663.63   18.60
   1  -2  -3  102.09    3.40
   1  -2  -3  101.19    3.60
   1  -2  -3   98.09    4.10
   1  -2  -3  101.89    4.40
  -1   2   3  102.89    3.60
  -1   2   3  104.99    3.40
  -1   2   3  105.99    4.20
  -1   2   3  105.49    3.90
  -1   2   3  104.39    4.40
   0  -2  -3  271.57    8.40
   0  -2  -3  261.67    8.60
   0  -2  -3  260.17    7.90
   0  -2  -3  275.37    8.00
   0   2   3  280.07    8.00
   0   2   3  258.07    8.30
   0   2   3  274.87    7.60
   0   2   3  260.97    7.90
  -1  -2  -3 1134.09   30.90
  -1  -2  -3 1108.09   29.90
  -1  -2  -3 1123.09   30.60
  -1  -2  -3 1124.89   30.30
  -1  -2  -3 1110.69   30.70
   1   2   3 1114.99   31.00
   1   2   3 1097.89   30.30
   1   2   3 1119.19   29.90
   1   2   3 1096.79   29.80
  -2  -2  -3    0.30    1.00
  -2  -2  -3   -0.30    0.70
  -2  -2  -3    0.50    1.10
  -2  -2  -3    0.00    0.80
   2   2   3    0.60    0.70
   2   2   3   -0.50    0.90
   2   2   3    0.20    0.90
   2   2   3    0.20    0.60
  -3  -2  -3   -0.10    1.10
  -3  -2  -3    1.40    1.50
  -3  -2  -3    0.30    0.90
  -3  -2  -3    0.70    0.90
   3   2   3    1.90    1.10
   3   2   3    2.20    0.90
   3   2   3    1.70    1.30
   3   2   3    1.50    1.10
  -4  -2  -3  699.23   19.80
  -4  -2  -3  698.33   20.70
  -4  -2  -3  684.13   20.00
  -4  -2  -3  702.93   20.10
  -4  -2  -3  707.73   20.10
   4   2   3  681.23   20.00
   4   2   3  706.63   20.30
   4   2   3  692.63   19.80
  -5  -2  -3   67.39    4.20
  -5  -2  -3   73.29    3.80
  -5  -2  -3   80.39    3.80
  -5  -2  -3   70.69    3.70
  -5  -2  -3   68.19    3.90
   5   2   3   75.39    3.40
   5   2   3   75.39    4.00
   5   2   3   70.29    3.80
   5   2   3   78.19    4.10
   5   2   3   69.99    3.60
  -6  -2  -3  765.52   22.90
  -6  -2  -3  772.52   22.90
  -6  -2  -3  750.52   22.70
  -6  -2  -3  774.62   23.60
  -6  -2  -3  762.92   22.90
   6   2   3  793.42   22.90
   6   2   3  830.62   23.30
   6   2   3  817.02   23.30
   6   2   3  776.32   22.40
   6   2   3  768.02   22.70
  -7  -2  -3  217.48    8.40
  -7  -2  -3  223.98    8.60
  -7  -2  -3  220.78    8.50
  -7  -2  -3  229.78    8.50
   7   2   3  215.78    8.20
   7   2   3  219.18    8.30
   7   2   3  225.48    8.10
   7   2   3  226.88    9.00
   7   2   3  232.48    8.80
  -8  -2  -3    6.10    2.10
  -8  -2  -3    4.50    1.90
  -8  -2  -3    5.50    1.90
  -8  -2  -3    7.80    1.90
   8   2   3    7.80    2.50
   8   2   3    7.60    2.00
   8   2   3    4.00    2.20
   8   2   3    5.10    1.80
  -9  -2  -3  486.55   15.70
  -9  -2  -3  454.35   15.60
   9   2   3  450.75   15.50
   9   2   3  496.55   16.30
   9   2   3  464.45   16.40
   9   2   3  449.46   15.30
 -10  -2  -3   18.80    3.40
 -10  -2  -3   12.70    3.10
  10   2   3   14.10    3.60
  10   2   3   21.80    3.50
 -11  -2  -3   45.30    5.00
 -11  -2  -3   45.50    4.80
  11   2   3   54.59    5.50
  11   2   3   40.70    5.30
 -12  -2  -3   91.39   10.10
 -12  -2  -3   83.49    6.00
  12   2   3   78.19    6.70
  12   2   3   77.99    7.30
 -13  -2  -3    3.30    3.20
 -13  -2  -3    3.70    2.90
  13   2   3    5.80    3.30
  13   2   3    1.40    3.10
 -14  -2  -3  100.79    7.80
 -14  -2  -3   90.29    8.10
 -14  -2  -3   98.69    8.20
  14   2   3   70.69    7.70
  14   2   3   94.29    7.80
 -15  -2  -3   -3.40    3.30
 -15  -2  -3    5.50    3.30
 -15  -2  -3   -0.20    4.00
  15   2   3    4.70    3.60
  15   2   3    5.50    4.50
  13  -3  -3    0.90    3.60
  13  -3  -3   -1.30    3.00
 -13   3   3   -3.10    2.10
 -13   3   3    3.60    3.40
  12  -3  -3    3.10    3.50
  12  -3  -3    5.30    3.90
 -12   3   3    3.50    3.00
 -12   3   3    1.20    2.20
  11  -3  -3  268.87   12.00
  11  -3  -3  270.77   12.70
 -11   3   3  274.97   10.10
 -11   3   3  295.47   11.70
  10  -3  -3   17.70    3.80
  10  -3  -3   15.50    3.80
 -10   3   3   14.60    3.20
 -10   3   3   21.40    2.90
 -10   3   3   16.90    3.90
   9  -3  -3  111.69    6.60
   9  -3  -3   97.29    6.50
  -9   3   3   99.59    5.80
  -9   3   3   99.19    6.60
  -9   3   3  104.29    5.00
   8  -3  -3    5.90    2.40
   8  -3  -3    8.50    3.10
   8  -3  -3    5.30    2.80
  -8   3   3   10.60    3.10
  -8   3   3    6.50    2.50
  -8   3   3    9.50    2.30
  -8   3   3    6.50    1.80
   7  -3  -3   30.70    3.90
   7  -3  -3   18.10    3.30
   7  -3  -3   16.00    2.70
   7  -3  -3   17.40    2.50
  -7   3   3   19.50    2.20
  -7   3   3   19.50    3.20
  -7   3   3   20.30    3.60
  -7   3   3   20.20    3.30
  -7   3   3   17.60    2.60
   6  -3  -3  350.66   12.30
   6  -3  -3  332.97   11.90
   6  -3  -3  338.87   12.20
   6  -3  -3  335.27   11.10
   6  -3  -3  348.17   12.10
  -6   3   3  347.77   11.90
  -6   3   3  337.77   10.40
  -6   3   3  339.27   12.10
  -6   3   3  323.37   11.90
  -6   3   3  334.67   12.00
  -6   3   3  337.17   11.10
   5  -3  -3  229.78    8.50
   5  -3  -3  222.88    8.50
   5  -3  -3  219.08    8.70
   5  -3  -3  222.98    7.60
  -5   3   3  222.18    8.20
  -5   3   3  210.28    9.00
  -5   3   3  225.38    8.60
  -5   3   3  206.18    8.40
  -5   3   3  221.38    7.10
  -5   3   3  223.78    7.60
   4  -3  -3  681.43   20.50
   4  -3  -3  703.93   20.40
   4  -3  -3  670.93   20.20
   4  -3  -3  670.73   19.30
   4  -3  -3  690.73   20.30
  -4   3   3  697.83   20.50
  -4   3   3  690.23   18.90
  -4   3   3  681.43   19.30
  -4   3   3  650.53   20.30
  -4   3   3  678.83   20.10
  -4   3   3  685.23   20.50
   3  -3  -3  862.21   25.00
   3  -3  -3  837.32   24.00
   3  -3  -3  884.91   25.10
   3  -3  -3  897.81   25.30
   3  -3  -3  886.51   24.90
  -3   3   3  888.41   23.70
  -3   3   3  855.01   24.90
  -3   3   3  894.91   25.20
  -3   3   3  873.71   25.30
  -3   3   3  851.21   24.00
   2  -3  -3   75.59    3.80
   2  -3  -3   66.59    3.30
   2  -3  -3   63.09    2.50
   2  -3  -3   69.09    3.50
  -2   3   3   57.79    3.50
  -2   3   3   68.19    2.80
  -2   3   3   63.59    3.30
  -2   3   3   68.99    2.60
  -2   3   3   73.39    4.30
   1  -3  -3  719.43   19.40
   1  -3  -3  691.83   19.00
   1  -3  -3  726.63   20.60
   1  -3  -3  705.13   19.80
   1  -3  -3  721.63   20.30
  -1   3   3  702.53   20.60
  -1   3   3  696.53   19.40
  -1   3   3  722.43   19.80
  -1   3   3  685.53   19.00
   0  -3  -3 1838.02   49.20
   0  -3  -3 1844.92   49.40
   0  -3  -3 1825.22   50.09
   0  -3  -3 1822.62   50.29
   0   3   3 1855.21   49.40
   0   3   3 1889.21   50.49
   0   3   3 1844.32   49.20
   0   3   3 1855.31   50.19
   0   3   3 1834.02   48.70
  -1  -3  -3  594.94   16.80
  -1  -3  -3  603.14   17.60
  -1  -3  -3  589.34   17.20
  -1  -3  -3  586.44   16.10
  -1  -3  -3  586.64   16.10
  -1  -3  -3  614.44   17.40
   1   3   3  589.64   17.60
   1   3   3  595.44   16.10
   1   3   3  587.34   16.80
   1   3   3  593.04   16.10
  -2  -3  -3 2619.74   73.59
  -2  -3  -3 2752.22   73.49
  -2  -3  -3 2798.12   72.79
  -2  -3  -3 2713.53   74.29
   2   3   3 2748.63   72.79
   2   3   3 2846.92   73.89
   2   3   3 2747.03   74.29
   2   3   3 2749.62   73.49
  -3  -3  -3    1.90    1.20
  -3  -3  -3    3.30    1.00
  -3  -3  -3    5.80    1.90
  -3  -3  -3    4.60    1.20
   3   3   3    2.10    1.20
   3   3   3    4.30    1.00
   3   3   3    4.20    1.70
   3   3   3    4.10    1.30
  -4  -3  -3    9.70    2.10
  -4  -3  -3   10.70    1.70
  -4  -3  -3   14.40    2.10
  -4  -3  -3   14.10    1.80
  -4  -3  -3   10.10    1.90
   4   3   3   14.30    1.40
   4   3   3   12.20    1.80
   4   3   3   12.20    1.60
   4   3   3    8.60    1.60
  -5  -3  -3  353.26   11.00
  -5  -3  -3  348.57   11.40
  -5  -3  -3  353.66   11.20
  -5  -3  -3  330.37   11.30
  -5  -3  -3  329.07   12.10
   5   3   3  341.07   10.90
   5   3   3  349.07   11.40
   5   3   3  350.06   10.40
   5   3   3  356.46   11.40
  -6  -3  -3  332.17   11.50
  -6  -3  -3  334.47   11.30
  -6  -3  -3  358.66   11.70
  -6  -3  -3  340.17   12.50
  -6  -3  -3  330.67   11.20
   6   3   3  338.87   11.10
   6   3   3  348.57   11.70
   6   3   3  343.07   11.50
   6   3   3  352.76   10.80
  -7  -3  -3   20.60    3.20
  -7  -3  -3   23.10    3.10
  -7  -3  -3   13.30    2.90
  -7  -3  -3   14.90    2.50
  -7  -3  -3   18.40    2.60
   7   3   3   20.80    2.70
   7   3   3   22.30    3.10
   7   3   3   18.50    2.20
   7   3   3   16.10    2.40
  -8  -3  -3    2.40    1.80
  -8  -3  -3    6.50    2.00
  -8  -3  -3    5.80    2.30
   8   3   3    2.20    2.40
   8   3   3    4.50    2.10
   8   3   3    5.20    1.70
   8   3   3    6.50    2.40
  -9  -3  -3    1.40    2.00
  -9  -3  -3    2.90    2.00
   9   3   3    4.50    1.80
   9   3   3    2.80    2.20
   9   3   3    2.70    2.60
 -10  -3  -3  229.78    9.80
 -10  -3  -3  213.98    9.50
  10   3   3  226.28    9.80
  10   3   3  213.08   10.40
 -11  -3  -3    7.60    2.80
 -11  -3  -3   11.20    3.30
  11   3   3    9.00    2.90
  11   3   3    9.90    3.80
 -12  -3  -3   20.20    4.10
 -12  -3  -3   17.30    3.90
  12   3   3   22.00    4.40
 -13  -3  -3   89.29    7.20
 -13  -3  -3   89.99    8.30
 -13  -3  -3   92.59    7.00
  13   3   3   94.59    7.00
  13   3   3   91.49    7.80
 -14  -3  -3   70.79    6.80
 -14  -3  -3   56.29    6.20
  14   3   3   77.89    7.20
  14   3   3   59.89    7.80
 -15  -3  -3    8.80    4.40
 -15  -3  -3   13.10    4.10
 -15  -3  -3    5.50    4.00
  15   3   3    3.10    4.00
  15   3   3    8.50    5.20
  13  -4  -3   32.00    5.90
  13  -4  -3   33.10    5.90
 -13   4   3   29.00    3.20
 -13   4   3   31.00    4.80
  12  -4  -3   11.80    3.80
  12  -4  -3   15.80    4.50
 -12   4   3   13.50    2.40
 -12   4   3   10.80    3.50
  11  -4  -3    6.10    3.30
  11  -4  -3    5.30    3.20
 -11   4   3    4.60    3.00
 -11   4   3    6.60    2.10
  10  -4  -3  155.88    9.00
  10  -4  -3  159.28    8.40
 -10   4   3  154.18    6.10
 -10   4   3  159.18    7.80
   9  -4  -3   54.69    5.40
   9  -4  -3   56.39    5.50
   9  -4  -3   59.39    5.70
  -9   4   3   47.30    5.20
  -9   4   3   47.70    4.30
  -9   4   3   51.59    3.30
   8  -4  -3  130.29    7.30
   8  -4  -3  131.49    7.00
   8  -4  -3  128.59    7.20
   8  -4  -3  131.19    6.10
  -8   4   3  137.09    5.10
  -8   4   3  131.29    6.30
  -8   4   3  135.59    7.10
  -8   4   3  134.99    7.40
   7  -4  -3  539.15   18.30
   7  -4  -3  562.34   18.50
   7  -4  -3  557.34   17.30
   7  -4  -3  588.64   18.70
  -7   4   3  560.14   17.40
  -7   4   3  569.04   18.70
  -7   4   3  591.54   19.00
  -7   4   3  555.94   16.20
   6  -4  -3  647.34   20.10
   6  -4  -3  648.74   20.10
   6  -4  -3  608.84   19.90
   6  -4  -3  633.14   19.90
   6  -4  -3  625.04   18.70
  -6   4   3  637.64   19.80
  -6   4   3  634.94   17.70
  -6   4   3  627.84   17.70
  -6   4   3  634.74   19.90
  -6   4   3  643.14   18.80
  -6   4   3  664.93   20.40
  -6   4   3  584.84   23.70
   5  -4  -3    1.80    1.60
   5  -4  -3    2.50    1.90
   5  -4  -3    3.80    1.80
   5  -4  -3    3.70    1.20
   5  -4  -3    5.20    2.30
  -5   4   3    2.40    1.30
  -5   4   3    2.20    1.60
  -5   4   3    3.30    1.50
  -5   4   3    4.30    0.90
  -5   4   3   -0.20    1.60
  -5   4   3    0.00    1.50
  -5   4   3    3.80    0.90
   4  -4  -3   48.70    3.50
[truncated: 840,822 more chars]
